# Supplementary material for: Revealing biases in the sampling of ecological interaction networks
Source: PeerJ. 2019 Sep 2;7:e7566. doi: 10.7717/peerj.7566 (PMC6727833; doi:10.7717/peerj.7566)
Supplement: Supplemental Information 6 [file peerj-07-7566-s006.zip]

Archive with 209 entries (200 files):
- Python-Package/
- Python-Package/EcoNetSampler.py
- __MACOSX/
- __MACOSX/Python-Package/
- __MACOSX/Python-Package/._EcoNetSampler.py
- Python-Package/.Rhistory
- __MACOSX/Python-Package/._.Rhistory
- Python-Package/degree-correlation-added.dat
- __MACOSX/Python-Package/._degree-correlation-added.dat
- Python-Package/FortranNetGen.so
- __MACOSX/Python-Package/._FortranNetGen.so
- Python-Package/FortranSampling.so
- __MACOSX/Python-Package/._FortranSampling.so
- Python-Package/Input/
- Python-Package/Input/seed.in
- __MACOSX/Python-Package/Input/
- __MACOSX/Python-Package/Input/._seed.in
- __MACOSX/Python-Package/._Input
- Python-Package/output_gen/
- Python-Package/output_gen/bipartite_prop.txt
- __MACOSX/Python-Package/output_gen/
- __MACOSX/Python-Package/output_gen/._bipartite_prop.txt
- Python-Package/output_gen/bipartite_net.txt
- __MACOSX/Python-Package/output_gen/._bipartite_net.txt
- Python-Package/output_gen/bipartite_adj.png
- __MACOSX/Python-Package/output_gen/._bipartite_adj.png
- Python-Package/output_gen/nested_prop.txt
- __MACOSX/Python-Package/output_gen/._nested_prop.txt
- Python-Package/output_gen/tripartite_net.txt
- __MACOSX/Python-Package/output_gen/._tripartite_net.txt
- Python-Package/output_gen/tripartite_adj.png
- __MACOSX/Python-Package/output_gen/._tripartite_adj.png
- Python-Package/output_gen/mixed3_prop.txt
- __MACOSX/Python-Package/output_gen/._mixed3_prop.txt
- Python-Package/output_gen/mixed2_prop.txt
- __MACOSX/Python-Package/output_gen/._mixed2_prop.txt
- Python-Package/output_gen/bipartite_adj.txt
- __MACOSX/Python-Package/output_gen/._bipartite_adj.txt
- Python-Package/output_gen/bipartite_net.png
- __MACOSX/Python-Package/output_gen/._bipartite_net.png
- Python-Package/output_gen/tripartite_adj.txt
- __MACOSX/Python-Package/output_gen/._tripartite_adj.txt
- Python-Package/output_gen/tripartite_net.png
- __MACOSX/Python-Package/output_gen/._tripartite_net.png
- Python-Package/output_gen/tripartite_prop.txt
- __MACOSX/Python-Package/output_gen/._tripartite_prop.txt
- Python-Package/output_gen/Thumbs.db:encryptable
- __MACOSX/Python-Package/output_gen/._Thumbs.db:encryptable
- Python-Package/output_gen/random_prop.txt
- __MACOSX/Python-Package/output_gen/._random_prop.txt
- Python-Package/output_gen/nested_adj.txt
- __MACOSX/Python-Package/output_gen/._nested_adj.txt
- Python-Package/output_gen/nested_net.png
- __MACOSX/Python-Package/output_gen/._nested_net.png
- Python-Package/output_gen/log_gen.txt
- __MACOSX/Python-Package/output_gen/._log_gen.txt
- Python-Package/output_gen/mixed_adj.txt
- __MACOSX/Python-Package/output_gen/._mixed_adj.txt
- Python-Package/output_gen/mixed_net.png
- __MACOSX/Python-Package/output_gen/._mixed_net.png
- Python-Package/output_gen/mixed3_adj.txt
- __MACOSX/Python-Package/output_gen/._mixed3_adj.txt
- Python-Package/output_gen/mixed3_net.png
- __MACOSX/Python-Package/output_gen/._mixed3_net.png
- Python-Package/output_gen/random_net.txt
- __MACOSX/Python-Package/output_gen/._random_net.txt
- Python-Package/output_gen/random_adj.png
- __MACOSX/Python-Package/output_gen/._random_adj.png
- Python-Package/output_gen/bn30_net.png
- __MACOSX/Python-Package/output_gen/._bn30_net.png
- Python-Package/output_gen/bn30_adj.txt
- __MACOSX/Python-Package/output_gen/._bn30_adj.txt
- Python-Package/output_gen/mixed2_net.png
- __MACOSX/Python-Package/output_gen/._mixed2_net.png
- Python-Package/output_gen/mixed2_adj.txt
- __MACOSX/Python-Package/output_gen/._mixed2_adj.txt
- Python-Package/output_gen/scalefree_adj.png
- __MACOSX/Python-Package/output_gen/._scalefree_adj.png
- Python-Package/output_gen/scalefree_net.txt
- __MACOSX/Python-Package/output_gen/._scalefree_net.txt
- Python-Package/output_gen/nested_net.txt
- __MACOSX/Python-Package/output_gen/._nested_net.txt
- Python-Package/output_gen/nested_adj.png
- __MACOSX/Python-Package/output_gen/._nested_adj.png
- Python-Package/output_gen/mixed_net.txt
- __MACOSX/Python-Package/output_gen/._mixed_net.txt
- Python-Package/output_gen/mixed_adj.png
- __MACOSX/Python-Package/output_gen/._mixed_adj.png
- Python-Package/output_gen/scalefree_prop.txt
- __MACOSX/Python-Package/output_gen/._scalefree_prop.txt
- Python-Package/output_gen/bn30_prop.txt
- __MACOSX/Python-Package/output_gen/._bn30_prop.txt
- Python-Package/output_gen/random_adj.txt
- __MACOSX/Python-Package/output_gen/._random_adj.txt
- Python-Package/output_gen/random_net.png
- __MACOSX/Python-Package/output_gen/._random_net.png
- Python-Package/output_gen/bn30_adj.png
- __MACOSX/Python-Package/output_gen/._bn30_adj.png
- Python-Package/output_gen/bn30_net.txt
- __MACOSX/Python-Package/output_gen/._bn30_net.txt
- Python-Package/output_gen/mixed3_net.txt
- __MACOSX/Python-Package/output_gen/._mixed3_net.txt
- Python-Package/output_gen/mixed3_adj.png
- __MACOSX/Python-Package/output_gen/._mixed3_adj.png
- Python-Package/output_gen/mixed_prop.txt
- __MACOSX/Python-Package/output_gen/._mixed_prop.txt
- Python-Package/output_gen/mixed2_adj.png
- __MACOSX/Python-Package/output_gen/._mixed2_adj.png
- Python-Package/output_gen/mixed2_net.txt
- __MACOSX/Python-Package/output_gen/._mixed2_net.txt
- Python-Package/output_gen/scalefree_net.png
- __MACOSX/Python-Package/output_gen/._scalefree_net.png
- Python-Package/output_gen/scalefree_adj.txt
- __MACOSX/Python-Package/output_gen/._scalefree_adj.txt
- __MACOSX/Python-Package/._output_gen
- Python-Package/EcoNetGen.py
- __MACOSX/Python-Package/._EcoNetGen.py
- Python-Package/FortranNetGen.f90
- __MACOSX/Python-Package/._FortranNetGen.f90
- Python-Package/FortranSampling.f90
- __MACOSX/Python-Package/._FortranSampling.f90
- Python-Package/output_sampled/
- Python-Package/output_sampled/tripartite-modnfn7-module.pdf
- __MACOSX/Python-Package/output_sampled/
- __MACOSX/Python-Package/output_sampled/._tripartite-modnfn7-module.pdf
- Python-Package/output_sampled/mixed_modnfn10-degree_nodes.txt
- __MACOSX/Python-Package/output_sampled/._mixed_modnfn10-degree_nodes.txt
- Python-Package/output_sampled/mixed3_modnfn10-degree_full_and_sampled_net.png
- __MACOSX/Python-Package/output_sampled/._mixed3_modnfn10-degree_full_and_sampled_net.png
- Python-Package/output_sampled/mixed3_modnfn10-degree_nodes.txt
- __MACOSX/Python-Package/output_sampled/._mixed3_modnfn10-degree_nodes.txt
- Python-Package/output_sampled/mixed3_modnfn10-degree_links.txt
- __MACOSX/Python-Package/output_sampled/._mixed3_modnfn10-degree_links.txt
- Python-Package/output_sampled/tripartite_modnfn7-module.txt
- __MACOSX/Python-Package/output_sampled/._tripartite_modnfn7-module.txt
- Python-Package/output_sampled/tripartite_modnfn7-module_full_and_sampled_net.png
- __MACOSX/Python-Package/output_sampled/._tripartite_modnfn7-module_full_and_sampled_net.png
- Python-Package/output_sampled/mixed_modnfn10-degree_full_and_sampled_adj.png
- __MACOSX/Python-Package/output_sampled/._mixed_modnfn10-degree_full_and_sampled_adj.png
- Python-Package/output_sampled/bipartite_m50nfn10-degree.txt
- __MACOSX/Python-Package/output_sampled/._bipartite_m50nfn10-degree.txt
- Python-Package/output_sampled/mixed_modnfn10-degree_links.txt
- __MACOSX/Python-Package/output_sampled/._mixed_modnfn10-degree_links.txt
- Python-Package/output_sampled/mixed3-modnfn10-degree.pdf
- __MACOSX/Python-Package/output_sampled/._mixed3-modnfn10-degree.pdf
- Python-Package/output_sampled/tripartite_modnfn7-module_sampled.txt
- __MACOSX/Python-Package/output_sampled/._tripartite_modnfn7-module_sampled.txt
- Python-Package/output_sampled/mixed3_modnfn10-degree_full_and_sampled_adj.png
- __MACOSX/Python-Package/output_sampled/._mixed3_modnfn10-degree_full_and_sampled_adj.png
- Python-Package/output_sampled/degree.txt
- __MACOSX/Python-Package/output_sampled/._degree.txt
- Python-Package/output_sampled/tripartite_modnfn7-module_full_and_sampled_adj.png
- __MACOSX/Python-Package/output_sampled/._tripartite_modnfn7-module_full_and_sampled_adj.png
- Python-Package/output_sampled/mixed_modnfn10-degree_full_and_sampled_net.png
- __MACOSX/Python-Package/output_sampled/._mixed_modnfn10-degree_full_and_sampled_net.png
- Python-Package/output_sampled/mixed_modnfn10-degree.txt
- __MACOSX/Python-Package/output_sampled/._mixed_modnfn10-degree.txt
- Python-Package/output_sampled/bipartite_m50nfn10-degree_sampled_adj.png
- __MACOSX/Python-Package/output_sampled/._bipartite_m50nfn10-degree_sampled_adj.png
- Python-Package/output_sampled/tripartite_modnfn7-module_sampled_net.png
- __MACOSX/Python-Package/output_sampled/._tripartite_modnfn7-module_sampled_net.png
- Python-Package/output_sampled/mixed_modnfn10-degree_sampled_adj.png
- __MACOSX/Python-Package/output_sampled/._mixed_modnfn10-degree_sampled_adj.png
- Python-Package/output_sampled/bipartite_m50nfn10-degree_links.txt
- __MACOSX/Python-Package/output_sampled/._bipartite_m50nfn10-degree_links.txt
- Python-Package/output_sampled/mixed_modnfn10-degree_sampled.txt
- __MACOSX/Python-Package/output_sampled/._mixed_modnfn10-degree_sampled.txt
- Python-Package/output_sampled/tripartite_modnfn7-module_links.txt
- __MACOSX/Python-Package/output_sampled/._tripartite_modnfn7-module_links.txt
- Python-Package/output_sampled/bipartite_m50nfn10-degree_sampled.txt
- __MACOSX/Python-Package/output_sampled/._bipartite_m50nfn10-degree_sampled.txt
- Python-Package/output_sampled/bipartite_m50nfn10-degree_full_and_sampled_net.png
- __MACOSX/Python-Package/output_sampled/._bipartite_m50nfn10-degree_full_and_sampled_net.png
- Python-Package/output_sampled/tripartite_modnfn7-module_nodes.txt
- __MACOSX/Python-Package/output_sampled/._tripartite_modnfn7-module_nodes.txt
- Python-Package/output_sampled/log_sampled.txt
- __MACOSX/Python-Package/output_sampled/._log_sampled.txt
- Python-Package/output_sampled/mixed3_modnfn10-degree_sampled.txt
- __MACOSX/Python-Package/output_sampled/._mixed3_modnfn10-degree_sampled.txt
- Python-Package/output_sampled/bipartite_m50nfn10-degree_nodes.txt
- __MACOSX/Python-Package/output_sampled/._bipartite_m50nfn10-degree_nodes.txt
- Python-Package/output_sampled/mixed3_modnfn10-degree_sampled_net.png
- __MACOSX/Python-Package/output_sampled/._mixed3_modnfn10-degree_sampled_net.png
- Python-Package/output_sampled/bipartite-m50nfn10-degree.pdf
- __MACOSX/Python-Package/output_sampled/._bipartite-m50nfn10-degree.pdf
- Python-Package/output_sampled/bipartite_m50nfn10-degree_sampled_net.png
- __MACOSX/Python-Package/output_sampled/._bipartite_m50nfn10-degree_sampled_net.png
- Python-Package/output_sampled/tripartite_modnfn7-module_sampled_adj.png
- __MACOSX/Python-Package/output_sampled/._tripartite_modnfn7-module_sampled_adj.png
- Python-Package/output_sampled/mixed_modnfn10-degree_sampled_net.png
- __MACOSX/Python-Package/output_sampled/._mixed_modnfn10-degree_sampled_net.png
- Python-Package/output_sampled/mixed3_modnfn10-degree.txt
- __MACOSX/Python-Package/output_sampled/._mixed3_modnfn10-degree.txt
- Python-Package/output_sampled/bipartite_m50nfn10-degree_full_and_sampled_adj.png
- __MACOSX/Python-Package/output_sampled/._bipartite_m50nfn10-degree_full_and_sampled_adj.png
- Python-Package/output_sampled/module.txt
- __MACOSX/Python-Package/output_sampled/._module.txt
- Python-Package/output_sampled/mixed-modnfn10-degree.pdf
- __MACOSX/Python-Package/output_sampled/._mixed-modnfn10-degree.pdf
- Python-Package/output_sampled/mixed3_modnfn10-degree_sampled_adj.png
- __MACOSX/Python-Package/output_sampled/._mixed3_modnfn10-degree_sampled_adj.png
- __MACOSX/Python-Package/._output_sampled
- Python-Package/.RData
- __MACOSX/Python-Package/._.RData
- Python-Package/README.txt
- __MACOSX/Python-Package/._README.txt
- Python-Package/degree-correlation-key.dat
- __MACOSX/Python-Package/._degree-correlation-key.dat
- __MACOSX/._Python-Package
