# Supplementary material for: Revealing biases in the sampling of ecological interaction networks
Source: PeerJ. 2019 Sep 2;7:e7566. doi: 10.7717/peerj.7566 (PMC6727833; doi:10.7717/peerj.7566)
Supplement: Supplemental Information 6 [file peerj-07-7566-s006.zip › Python-Package/EcoNetSampler.py]

# EcoNetSampler
#
# Network Sampling program

# input files are:
#       seed.in -- random number seed from input subdirectory
#       name_net_net.txt  --  input network file from output_gen subdirectory
#       name_net_prop.txt  --  input properties file from output_gen subdirectory

# output files written to output_sampled subdirectory:
#       name_net_out_name.txt  -- output file with sampled data
#       abund.txt / degree.txt / module.txt  - sampling probabilities
#       name_net_out_name_sampled.txt  --  sampled network
#       name_net_out_name_links.txt -- links in red or blue if in sampled net or not
#       name_net_out_name_nodes.txt  --  nodes in red or blue if belong sampled net or not

#       name_net_out_name_full_and_sampled_net.png - full network (blue) with sampled nodes and connections (red)
#       name_net_out_name_full_and_sampled_adj.png - full adjacency matrix (blue) with sampled connections (red)
#       name_net_out_name_sampled_net.png - sampled network
#       name_net_out_name_sampled_adj.png - adjacency matrix of sampled network


# a list of all samplings created, along with the most important parameters are saved in the log file
#        log_sampled.txt


# colors blue and red are default but can be chosen by user


#  --------  sample network ---------
#
#
#
#
import FortranSampling

# network name
#
net_name = "mixed3"


# sampling criteria for key nodes and neighbors
#
# criterion for key nodes
# 0 for random
# 1 for lognormal
# 2 for Fisher log series
# 3 for exponential
# 4 for degree
# 5 for module
#
# criterion for neighbors
# 0 = random
# 1 = weighted according to exponential distribution
#
crit = [4,0]

if (crit[0] == 0):
    name_crit = "random"
elif (crit[0] ==1):
    name_crit = "lognormal"
elif (crit[0] ==2):
    name_crit = "fisher"
elif (crit[0] ==3):
    name_crit = "exp"
elif (crit[0] ==4):
    name_crit = "degree"
elif (crit[0] ==5):
    name_crit = "module"

# output file name (see details below)
#
out_name = "mod"+"nfn10-"+name_crit

# degree correlation, output file name
out_name_corr = "./output_sampled/" + net_name + "-" + out_name + ".pdf"

# number of key nodes to sample, from mi to mf at steps of delta-m
# and number of realizations nr
# [mi,mf,delta-m,nr]
#
key_nodes = [10, 100, 10, 100]


# number of first neighbors or fraction of first neighbors to include
# if 0 < anfn <= 1 it is interpreted as a fraction of the total number of neighbors
# otherwise as the number of neighbors
# to add all neighbors use 1.0
# to add 1 neighbor per node use 1.1
# to add 2 neighbours use 2, etc
#
anfn = 10


# number of modules to exclude
#
numb_hidden = 0

# list of modules to exclude (max 10 modules; only the first numb_hidden are used)
#
hidden_modules = [1,5,6,0,0,0,0,0,0,0]

FortranSampling.subsampling(net_name,out_name,crit,key_nodes,anfn,numb_hidden,hidden_modules)
#
#
#
#
#  -------- end network sampling ---------


#  -------- plot sampled network and adjacency matrix  -----------
#
#
#
#
# The plotted network corresponds to the last value of m and last replica

import networkx as nx
import matplotlib.pyplot as plt
import numpy as np

# close previous plots
plt.close('all')

# choose colors: default is blue for full network and red for sampled
# example of available colors are 
# 'b' = blue
# 'r' = red
# 'k' = black
# 'g' = green
# 'c' = cyan
# 'm' = magenta
# 'y' = yellow
# 'w' = white

color_net = 'b'
color_samp = 'r'

name_comb = "./output_sampled/" + net_name + "_" + out_name
name_sampled = name_comb + "_sampled.txt"
name_links = name_comb + "_links.txt"
name_nodes = name_comb + "_nodes.txt"

# plot sampled network and save image
#
SG=nx.Graph()
subarray = np.loadtxt(name_sampled,skiprows=1)
SG.add_edges_from(subarray)
plt.figure(1)
nx.draw_spring(SG,node_size=40,node_color=color_samp,edge_color=color_samp)
plt.title("sampled network")
plt.savefig(name_comb + "_sampled_net.png")


# plot adjacency matrix of sampled network and save image
plt.figure(2)
sadjx, sadjy = np.loadtxt(name_sampled,dtype = [('a','int'), ('b','int')], unpack=True)
plt.scatter(sadjx,sadjy,color=color_samp,s=3)
plt.scatter(sadjy,sadjx,color=color_samp,s=3)
plt.axis([0,max(sadjy),0,max(sadjy)])
plt.title("adjacency matrix of sampled network")
plt.savefig(name_comb + "_sampled_adj.png")


# plot full network highlighting sampled links and nodes
plt.figure(3)
G=nx.Graph()
nl, nc = np.loadtxt(name_nodes, dtype = [('a','int'), ('b','|S1')], unpack=True)
array, ec = np.loadtxt(name_links,dtype = [('a,b','int,int'), ('c','|S1')], unpack=True)

if (color_net != 'b' or color_samp != 'r'):
    if (color_net == 'b'):
        nc=[w.replace('r',color_samp) for w in nc]
        ec=[w.replace('r',color_samp) for w in ec]
    elif (color_samp == 'r'):
        nc=[w.replace('b',color_net) for w in nc]
        ec=[w.replace('b',color_net) for w in ec]
    else:
        nc=[w.replace('r','c1') for w in nc]
        ec=[w.replace('r','c1') for w in ec]
        nc=[w.replace('b','c2') for w in nc]
        ec=[w.replace('b','c2') for w in ec]
        nc=[w.replace('c1',color_samp) for w in nc]
        ec=[w.replace('c1',color_samp) for w in ec]
        nc=[w.replace('c2',color_net) for w in nc]
        ec=[w.replace('c2',color_net) for w in ec]

G.add_edges_from(array)
nx.draw_spring(G,node_size=40,nodelist=nl.tolist(),node_color=nc,edgelist=array.tolist(),edge_color=ec)
plt.title("full network with sampled nodes and connections")
plt.savefig(name_comb + "_full_and_sampled_net.png")


# plot full network and full adjacency matrix highlighting sampled links and nodes
plt.figure(4)
adjx, adjy = np.loadtxt(name_links,dtype = [('a','int'), ('b','int')], unpack=True)
zipped = zip(ec, adjx, adjy)
zipped.sort()
ec, adjx, adjy = zip(*zipped)
plt.scatter(adjx,adjy,color=ec,s=3)
plt.scatter(adjy,adjx,color=ec,s=3)
plt.axis([0,max(adjy),0,max(adjy)])
plt.title("full adjacency matrix with sampled connections")
plt.savefig(name_comb + "_full_and_sampled_adj.png")
#
#
#


# plot degree correlation
from scipy.stats import kde
from matplotlib import rcParams
rcParams.update({'figure.autolayout': True})

# plot and save image
plt.figure(5)

ta, tb, tx, ty = np.loadtxt('degree-correlation-key.dat', unpack=True)

# Evaluate a gaussian kde on a regular grid of nbins x nbins over data extents
k = kde.gaussian_kde([tx,ty])
nbins = 20
xi, yi = np.mgrid[0:30:nbins*1j, 0:15:nbins*1j]
zi = k(np.vstack([xi.flatten(), yi.flatten()]))


plt.xticks(np.arange(0,31,10),fontsize=20)
plt.yticks(np.arange(0,16,5),fontsize=20)

plt.xlabel('degree in complete network', fontsize=17)
plt.ylabel('degree in sampled network', fontsize=17)

# contour
# plt.title('Contour')
plt.pcolormesh(xi, yi, zi.reshape(xi.shape), shading='gouraud', cmap=plt.cm.BuGn_r)
plt.contour(xi, yi, zi.reshape(xi.shape) )

plt.savefig(out_name_corr)

plt.show()
#
#


#
#  -------- end plotting  -----------


#  -------- output file format -----------
#
#
#
# the output file has eleven columns with the following results:
# m  ssn  V-ssn  slc  V-slc  rslc  V-rslc  hn  V-hn  ncomp  V-ncomp
#
#where
#
# m = number of key nodes
# ssn = average size of sampled network
# V-ssn = variance of size of sampled network
# slc = average size of largest connected component
# V-slc = variance of size of largest connected component
# rslc = average size of largest connected component / ssn
# V-rslc = variance of size of largest connected component / ssn
# hn = average number of hidden nodes found
# V-hn = variance of number of hidden nodes found
# ncomp = average number of components of sampled networks
# V-ncomp = variance of number of components of sampled networks
