# Supplementary material for: Revealing biases in the sampling of ecological interaction networks
Source: PeerJ. 2019 Sep 2;7:e7566. doi: 10.7717/peerj.7566 (PMC6727833; doi:10.7717/peerj.7566)
Supplement: Supplemental Information 6 [file peerj-07-7566-s006.zip › Python-Package/degree-correlation-added.dat]

          11         433          41           1
          12         159          10           1
          13         118          18           1
          14         146          14           1
          15          72           6           1
          16         119          21           1
          17         116          23           1
          18         109          23           1
          19         101          33           1
          20         984          11           1
          21         390          14           1
          22         405          15           1
          23         372          25           1
          24         371          27           1
          25         406          11           1
          26         398          11           1
          27         386          17           1
          28         631          11           1
          29         540           8           1
          30         504          13           1
          31         593          16           1
          32         680          13           1
          33         562          10           1
          34         596          11           1
          35         494          11           1
          36         523          14           1
          37         621           6           1
          38         340          18           1
          39         346          16           1
          40         351          16           1
          41         325          25           2
          42         357          13           1
          43         359          14           1
          44         324          31           1
          45         353          13           1
          46          86         144           1
          47          82         204           1
          48          84         169           1
          49          94          59           1
          50         234           5           1
          51         130          16           1
          52         195           7           1
          53         137          16           1
          54         127          17           1
          55         182           8           1
          56         214           7           1
          57         170          10           1
          58         738          22           1
          59         745          19           1
          60         741          23           1
          61         746          20           1
          62         747          20           1
          63         839          25           1
          64         331          31           1
          65         349          12           1
          66         332          24           1
          67         342          14           1
          68         328          19           1
          69         327          26           1
          11          84         169           1
          12          88         117           1
          13          93          72           1
          14          83         181           1
          15          91          85           1
          16          81         228           1
          17          87         125           1
          18         939          15           1
          19         949           9           1
          20         918          44           1
          21         924          29           1
          22         943          16           1
          23         947          12           1
          24         839          25           1
          25          89         105           1
          26         672          21           3
          27         396          12           1
          28         686          14           1
          29         640          23           1
          30         660          23           1
          31         147          13           1
          32         706          12           1
          33         700          15           1
          34        1000           9           1
          35         702          15           1
          36         724          11           1
          37         666          19           1
          38         642          37           1
          39         695          17           1
          40         718          14           1
          41         723          10           1
          42         663          23           1
          43         708          12           1
          44         679          20           1
          45         692          13           1
          46         696          11           1
          47         641          32           1
          48         930          16           1
          49         674          17           1
          50         387          22           1
          51         510           9           1
          52         505           9           1
          53         585           9           1
          54         801           7           1
          55         261           4           1
          56         611          14           1
          57         541          11           1
          58         549          11           1
          59         628           9           1
          60         492           8           1
          61         526          13           1
          62         582           9           1
          63         438          30           1
          64         436          34           1
          65         435          35           1
          11         985           7           1
          12          81         228           2
          13         885           8           2
          14         875          21           1
          15         966          12           1
          16         884           7           1
          17         932          16           1
          18         929          19           1
          19         933          15           1
          20         872          26           2
          21         919          40           1
          22         284           3           1
          23         926          23           1
          24         331          31           1
          25         321          19           1
          26         338          19           1
          27         325          25           1
          28         332          24           1
          29         360          13           1
          30         324          31           1
          31         343          15           1
          32         623           8           1
          33         605          10           1
          34         501          12           1
          35         601          13           1
          36         557          11           1
          37         511          10           1
          38         597          13           1
          39          16          20           1
          40          14          21           1
          41          19          13           1
          42         393          18           1
          43          21          12           1
          44          82         204           1
          45         348          11           1
          46         521          11           1
          47         740          20           1
          48          84         169           2
          49         669          22           1
          50          97          46           2
          51          91          85           1
          52         126          16           1
          53         100          34           1
          54         161          13           1
          55         102          31           1
          56         105          24           1
          57         144          12           1
          58          87         125           1
          59         171          12           1
          60         174           8           1
          61         173          10           1
          62          89         105           1
          63          98          46           1
          64          96          54           1
          65          95          60           1
          66          83         181           1
          67           1          12           1
          68         873          22           1
          69         887           6           1
          70         890           4           1
          71         882           8           1
          72         976          12           1
          73         989          14           1
          74         889           5           1
          75         232           5           1
          76         851          11           1
          77         899           3           1
          78         842          21           1
          79         839          25           1
          80         854           7           1
          81         862           3           1
          82         855           6           1
          11         513          11           1
          12         565           4           1
          13         492           8           1
          14         628           9           2
          15         498           9           1
          16         581          17           1
          17         860           5           1
          18         535          16           1
          19         500           9           1
          20         494          11           2
          21         563          12           1
          22         539          12           1
          23         528          10           1
          24         564           8           1
          25         384          23           1
          26          52          10           1
          27          49          10           1
          28          46          15           1
          29          73          10           1
          30          43          13           1
          31          87         125           2
          32          83         181           2
          33          90          93           1
          34          81         228           1
          35          96          54           1
          36          99          41           2
          37          82         204           3
          38         100          34           2
          39          89         105           2
          40          16          20           1
          41          18          17           1
          42          17          22           1
          43          23          13           1
          44          28          10           1
          45         798           9           1
          46          88         117           1
          47         102          31           1
          48          84         169           2
          49         101          33           1
          50          91          85           1
          51          85         156           1
          52          93          72           1
          53         408           9           1
          54         902           3           1
          55         371          27           1
          56         385          17           1
          57         388          15           1
          58         389          14           1
          59         405          15           1
          60         378          22           1
          61         412          13           1
          62         692          13           1
          63         649          30           1
          64         688          13           1
          65         645          40           1
          66         657          29           1
          67         664          25           1
          68         650          36           1
          69         719           8           1
          70         548           8           1
          71         530          14           1
          72         554          12           1
          73         596          11           1
          74         541          11           1
          11         335          20           1
          12         330          32           1
          13          86         144           2
          14         327          26           1
          15         342          14           2
          16         322          30           1
          17         474           6           1
          18         460          19           1
          19         421          15           1
          20         417          24           1
          21         468          10           1
          22         463          11           1
          23         416          27           1
          24         471           7           1
          25         472           7           1
          26         655          29           2
          27         640          23           1
          28         722          12           1
          29         724          11           1
          30         669          22           1
          31         660          23           1
          32         732          12           1
          33          85         156           1
          34          89         105           2
          35          82         204           1
          36          88         117           1
          37          87         125           2
          38         681          15           1
          39         644          38           1
          40         656          24           1
          41         646          43           1
          42         679          20           1
          43         658          34           1
          44         670          17           1
          45          83         181           1
          46          93          72           1
          47          99          41           1
          48          90          93           1
          49          95          60           1
          50         951          10           1
          51         325          25           1
          52         338          19           1
          53         361          10           1
          54         328          19           1
          55         662          25           1
          56         641          32           1
          57         671          22           1
          58         684          16           1
          59         678          14           1
          60         686          14           1
          61         687          13           1
          62         647          36           1
          63         629           8           1
          64         485           6           1
          65         607          11           1
          66         494          11           1
          67         513          11           1
          68         583           9           1
          69         834           3           1
          70         171          12           1
          71         815          22           1
          72         828           4           1
          73         823          11           1
          74         826           8           1
          75         283           5           1
          76         816          20           1
          77         829           5           1
          11         567          14           1
          12         596          11           1
          13         629           8           1
          14         570           9           1
          15         531           9           1
          16         519          11           1
          17         123          17           1
          18         143          17           1
          19          96          54           1
          20         150          12           1
          21         188           9           1
          22         184          12           1
          23          82         204           1
          24         165          11           1
          25          85         156           1
          26          89         105           1
          27         816          20           1
          28         813          30           1
          29         925          17           1
          30         818          16           1
          31         814          25           1
          32         819          13           1
          33         653          35           2
          34         649          30           1
          35         662          25           1
          36         668          33           1
          37         658          34           1
          38         674          17           1
          39         326          29           1
          40         351          16           1
          41         356          11           1
          42         339          22           1
          43         340          18           1
          44         354          14           1
          45         364          11           1
          46         332          24           1
          47         334          24           1
          48         741          23           2
          49         763          10           1
          50         753          16           1
          51         739          19           1
          52         759          11           1
          53         752          14           2
          54         747          20           2
          55         744          20           1
          56         743          21           1
          57         745          19           1
          58         737          18           1
          59         735          20           1
          60         104          24           1
          61          83         181           1
          62         418          21           1
          63         114          20           1
          64          90          93           1
          65         119          21           1
          66         141          15           1
          67         795          12           1
          68         112          21           1
          69         122          19           1
          70         688          13           1
          71         705          10           1
          72         704          13           1
          73         646          43           1
          74         665          15           1
          75         722          12           1
          76         652          31           1
          77         656          24           1
          78         607          11           1
          79         603          20           1
          80         530          14           1
          81         584          12           1
          82         506           7           1
          83         580           9           1
          11          84         169           1
          12          92          78           2
          13          88         117           3
          14          94          59           2
          15          86         144           1
          16         155          13           1
          17         138          13           1
          18         112          21           1
          19         584          12           1
          20         103          28           1
          21         152          13           1
          22          82         204           1
          23         552           9           1
          24         458          25           1
          25          49          10           1
          26         331          31           1
          27         354          14           1
          28         360          13           1
          29         366          12           1
          30         173          10           1
          31         166          11           1
          32         234           5           1
          33         268           5           1
          34         165          11           1
          35         108          23           1
          36         253           2           1
          37         104          24           2
          38         129          17           1
          39         401          14           1
          40         379          29           1
          41         375          20           1
          42         372          25           1
          43         380          31           1
          44         373          28           1
          45         668          33           1
          46         699          11           1
          47         645          40           1
          48         158          14           1
          49         664          25           1
          50         642          37           1
          51         647          36           1
          52         671          22           1
          53         570           9           1
          54         632           5           1
          55         496          10           1
          56         613          14           1
          57         609          13           1
          58         576          10           1
          59         801           7           1
          60         767           8           1
          61         782           8           1
          62         770           9           1
          63         806          11           1
          64         804           9           1
          65         509          14           1
          66         906           1           1
          67          87         125           1
          68         101          33           1
          69          99          41           1
          70         136          15           1
          71         120          18           1
          72          85         156           1
          73          98          46           1
          11        1000           9           1
          12         986           9           1
          13         979           9           1
          14         972           8           1
          15         984          11           1
          16         893           3           1
          17         969           7           1
          18         162          11           2
          19         131          22           1
          20         166          11           1
          21         106          24           2
          22         164          12           1
          23         122          19           1
          24         129          17           2
          25         313           2           1
          26         161          13           1
          27          87         125           1
          28         105          24           1
          29         100          34           1
          30          84         169           1
          31          93          72           1
          32          98          46           1
          33         101          33           1
          34         344          16           1
          35         322          30           1
          36         364          11           1
          37         361          10           1
          38         331          31           1
          39         333          24           1
          40         323          24           1
          41         368          10           1
          42         326          29           1
          43         647          36           1
          44         678          14           1
          45         644          38           1
          46         675          14           1
          47         655          29           1
          48         697          10           1
          49         660          23           1
          50         679          20           1
          51          97          46           1
          52         119          21           1
          53         130          16           1
          54         121          18           2
          55          96          54           1
          56         120          18           1
          57         110          24           1
          58         146          14           1
          59         500           9           1
          60         485           6           1
          61         493          10           1
          62         593          16           1
          63         491           9           1
          64         586           8           1
          65         506           7           1
          66         541          11           1
          67         594          11           1
          68         600          13           1
          69         625          15           1
          70         572          11           1
          71         617           9           1
          72         163          12           1
          73         853           7           1
          74         403          13           1
          75         348          11           1
          76         377          27           1
          77         394          17           1
          78         380          31           1
          79         397          16           1
          80         404          11           1
          81         142          18           1
          82          83         181           1
          83         310           2           1
          84         211           8           1
          85         216           6           1
          86         316           2           1
          87         135          18           1
          88         291           3           1
          11         778          15           1
          12         803          15           1
          13         804           9           1
          14          82         204           1
          15          81         228           2
          16         373          28           1
          17         379          29           1
          18         407          13           1
          19         251           8           1
          20         405          15           1
          21         410          12           1
          22         402          11           1
          23         380          31           1
          24         413           9           1
          25         643          32           1
          26         688          13           1
          27         722          12           1
          28         666          19           1
          29         650          36           1
          30         702          15           1
          31         646          43           1
          32         685          11           1
          33         683          18           2
          34         664          25           1
          35         970          10           1
          36         875          21           1
          37         878          13           1
          38         368          10           1
          39         873          22           1
          40         912           1           1
          41         364          11           1
          42          84         169           1
          43          86         144           2
          44          83         181           1
          45          87         125           1
          46         417          24           1
          47         465          14           1
          48         423          11           1
          49         458          25           1
          50         472           7           1
          51         468          10           1
          52         429           7           1
          53         419          18           1
          54         461          19           1
          55         422          15           1
          56          68          15           1
          57          56           7           1
          58          52          10           1
          59         434          39           1
          60         433          41           1
          61          98          46           1
          62         156          12           1
          63         116          23           1
          64         860           5           1
          65          88         117           1
          66         162          11           1
          67          92          78           1
          68         139          16           1
          69         102          31           1
          11         871          29           1
          12         875          21           1
          13         879          16           2
          14         882           8           2
          15         965          11           1
          16         852           9           1
          17         876          18           1
          18         874          21           1
          19         795          12           2
          20         739          19           1
          21         979           9           1
          22         749          13           1
          23         736          20           1
          24         758          13           1
          25         750          14           1
          26         743          21           1
          27         370          23           1
          28         414          10           1
          29         473           7           1
          30         381          19           1
          31         379          29           1
          32         401          14           1
          33         422          15           1
          34         460          19           1
          35         427           8           1
          36         479           3           1
          37         428           7           1
          38         463          11           1
          39         469           9           1
          40         470           7           1
          41         425          10           1
          42         157          12           1
          43         119          21           1
          44         173          10           1
          45         211           8           1
          46         226           6           1
          47         139          16           1
          48         181          11           1
          49         136          15           1
          50         201           8           1
          51          83         181           2
          52         673          17           1
          53         686          14           1
          54         674          17           1
          55         718          14           1
          56         162          11           1
          57         653          35           1
          58         642          37           1
          59         710          13           1
          60         715          12           1
          61         669          22           1
          62         939          15           1
          63         946           9           1
          64         932          16           1
          65          82         204           1
          66          84         169           1
          67         560           9           1
          68         806          11           1
          69         770           9           1
          70         804           9           1
          71         768           9           1
          72         787           8           1
          73         781           5           1
          74         775          15           1
          75         890           4           1
          76         888           5           1
          77         997           9           1
          78         878          13           1
          79         989          14           1
          80         962           8           1
          81         886           7           1
          11          83         181           1
          12          85         156           1
          13          87         125           2
          14          84         169           2
          15          86         144           1
          16         732          12           1
          17         672          21           1
          18         281           4           2
          19         658          34           1
          20         671          22           1
          21         703          13           1
          22         384          23           1
          23         241           4           1
          24         391          15           1
          25          57          13           1
          26         380          31           1
          27         408           9           1
          28         397          16           1
          29         375          20           1
          30         421          15           1
          31         465          14           1
          32         420          18           1
          33         464          13           1
          34         474           6           1
          35         424          10           1
          36         458          25           1
          37         430           6           1
          38         431           6           1
          39         342          14           1
          40         362          11           1
          41         364          11           1
          42         332          24           1
          43         328          19           1
          44         325          25           1
          45         327          26           1
          46         132          17           1
          47         115          21           1
          48         157          12           1
          49         165          11           1
          50         135          18           1
          51         203           9           1
          52         212           7           1
          53         121          18           1
          54         131          22           1
          55         545           7           1
          56         590           9           1
          57          90          93           1
          58         535          16           1
          59          32          12           1
          60         812          29           1
          61         813          30           1
          62          96          54           2
          63         581          17           1
          64          89         105           1
          65          88         117           1
          66          95          60           2
          67          92          78           1
          68          81         228           1
          69          91          85           1
          70          98          46           1
          71          99          41           1
          11         643          32           2
          12         733          11           1
          13         732          12           1
          14         706          12           1
          15         692          13           1
          16         666          19           1
          17         694          10           1
          18         650          36           2
          19          84         169           2
          20          81         228           3
          21         335          20           1
          22          85         156           2
          23         817          16           1
          24         813          30           1
          25         838           3           1
          26         815          22           1
          27         816          20           1
          28         831           4           1
          29         833           3           1
          30         875          21           1
          31         825           7           1
          32         755          11           1
          33         754          10           1
          34         734          17           1
          35         750          14           1
          36         735          20           1
          37         751          15           1
          38         760          14           1
          39         749          13           1
          40         740          20           1
          41         132          17           1
          42         380          31           1
          43         178          10           1
          44          91          85           1
          45         147          13           1
          46          98          46           1
          47         191          12           1
          48         186           9           1
          49         183          10           1
          50         721          11           1
          51         689          13           1
          52         648          39           1
          53         695          17           1
          54         656          24           1
          55         710          13           1
          56         646          43           1
          57         652          31           1
          58         351          16           1
          59         338          19           1
          60         325          25           1
          61         327          26           1
          62         323          24           1
          63         358          11           1
          64         331          31           1
          65         357          13           1
          66          82         204           1
          67          83         181           2
          68         757          14           1
          69          92          78           2
          70          93          72           1
          71          86         144           1
          72          96          54           1
          73          90          93           1
          74          87         125           1
          75          88         117           1
          11         627          12           1
          12          87         125           2
          13         503          13           1
          14          63          12           1
          15         514          18           1
          16         509          14           1
          17         112          21           1
          18          84         169           2
          19         121          18           1
          20         125          17           1
          21          95          60           1
          22          85         156           2
          23          96          54           1
          24          99          41           1
          25         124          17           1
          26          43          13           1
          27          52          10           1
          28          54          10           1
          29          78          14           1
          30          61           9           1
          31         405          15           1
          32          76           5           1
          33          47           8           1
          34         774           8           1
          35          86         144           2
          36         796           8           1
          37         785           8           1
          38         771          13           1
          39         197          10           1
          40         283           5           1
          41         137          16           1
          42         298           2           1
          43         116          23           1
          44         245           5           1
          45         249           5           1
          46         114          20           1
          47          81         228           1
          48         371          27           1
          49          88         117           1
          50         715          12           1
          51         812          29           1
          52         868           1           1
          53         208           6           1
          54         200           9           1
          55         277           4           1
          56         130          16           1
          57         242           5           1
          58         597          13           1
          59         276           3           1
          60         144          12           1
          61         204           8           1
          62         152          13           1
          63         795          12           1
          64         759          11           1
          65         748          14           1
          66         746          20           1
          67         739          19           1
          68         749          13           1
          69         747          20           1
          70         735          20           1
          71         847          13           1
          72         601          13           1
          73         840          27           1
          74         445          14           1
          75         844          17           1
          76         839          25           1
          10         769          11           1
          11         355          12           1
          12         773           9           1
          13         809          11           1
          14         791          10           1
          15         321          19           1
          16         349          12           1
          17         327          26           1
          18         329          25           1
          19         335          20           1
          20         323          24           1
          21         330          32           1
          22         350          16           1
          23          91          85           1
          24          87         125           3
          25         409          12           1
          26         715          12           1
          27          83         181           2
          28          89         105           1
          29         128          16           1
          30         146          14           1
          31         185          11           1
          32         132          17           1
          33         113          19           1
          34         207           6           1
          35         119          21           2
          36         200           9           1
          37         135          18           1
          38         101          33           1
          39         643          32           1
          40         694          10           1
          41         672          21           1
          42         654          32           1
          43         651          26           1
          44         662          25           1
          45         689          13           1
          46         732          12           1
          47         573           6           1
          48         599          10           1
          49         553           9           1
          50         532           7           1
          51         436          34           1
          52         578          16           1
          53         576          10           1
          54         104          24           1
          55         120          18           1
          56          88         117           2
          57         111          20           1
          58          84         169           2
          59         826           8           1
          60         823          11           1
          61         836           2           1
          62         833           3           1
          63         834           3           1
          64         813          30           1
          65         830           3           1
          66         819          13           1
          67         818          16           1
          68          82         204           1
          69          85         156           1
          70          81         228           1
          11         590           9           2
          12         515           8           1
          13         597          13           1
          14         605          10           1
          15         539          12           1
          16         549          11           1
          17         526          13           1
          18         606          10           1
          19         509          14           1
          20         492           8           1
          21         628           9           1
          22         118          18           1
          23         165          11           1
          24         149          16           1
          25         584          12           1
          26         111          20           1
          27         141          15           1
          28         117          20           1
          29         104          24           1
          30         145          14           1
          31         982          16           1
          32          83         181           1
          33          82         204           3
          34          81         228           1
          35          85         156           2
          36         684          16           1
          37         674          17           1
          38         729          10           1
          39         698          10           1
          40         655          29           1
          41         653          35           1
          42         663          23           1
          43         709          17           1
          44         387          22           1
          45         328          19           1
          46         358          11           1
          47         356          11           1
          48         366          12           1
          49         339          22           1
          50         338          19           1
          51         826           8           1
          52         828           4           1
          53         831           4           1
          54         820          12           1
          55         824           9           1
          56         315           5           1
          57         611          14           1
          58         527          12           1
          59         259           5           1
          60         116          23           1
          61         929          19           1
          62         574          18           1
          63          48          10           1
          64         871          29           1
          65          67          11           1
          66          46          15           1
          67          52          10           1
          68         251           8           1
          69         502          13           1
          70         505           9           1
          71         493          10           1
          72         503          13           1
          11         872          26           1
          12         870          32           1
          13         993          15           1
          14         979           9           1
          15         998           7           1
          16         965          11           2
          17         662          25           1
          18         676          18           1
          19         652          31           2
          20         668          33           1
          21         661          29           1
          22         699          11           1
          23         673          17           1
          24         667          31           1
          25         733          11           1
          26         687          13           1
          27         714           8           1
          28         681          15           1
          29         675          14           1
          30         693          16           1
          31         621           6           1
          32         695          17           1
          33         659          23           1
          34         923          28           1
          35         918          44           1
          36         920          30           2
          37          82         204           1
          38          68          15           1
          39          46          15           1
          40          45           9           1
          41          62          11           1
          42         941          10           1
          43         934          15           1
          44         930          16           1
          45         921          31           1
          46         922          30           1
          47         935          15           1
          48         939          15           1
          49         108          23           1
          50         101          33           1
          51         105          24           1
          52          94          59           1
          53         433          41           1
          54          88         117           2
          55         120          18           1
          56         130          16           1
          57         107          19           1
          58         646          43           1
          59         578          16           1
          60          85         156           1
          61         320           1           1
          62          89         105           1
          63          81         228           1
          64          87         125           1
          65         735          20           1
          66         285           3           1
          67         976          12           1
          68         986           9           1
          69         691          18           1
          70         997           9           1
          71         412          13           1
          72         386          17           1
          73         405          15           1
          74         378          22           1
          75         406          11           1
          76         636          10           1
          77         392          18           1
          78         376          25           1
          11         394          17           1
          12         386          17           1
          13         415          10           1
          14         407          13           1
          15         376          25           1
          16         379          29           1
          17         380          31           1
          18         749          13           1
          19         638          11           1
          20         191          12           1
          21         735          20           1
          22         740          20           2
          23         738          22           1
          24         752          14           1
          25         131          22           1
          26         137          16           1
          27         818          16           1
          28          87         125           1
          29          81         228           1
          30          83         181           1
          31          84         169           2
          32          86         144           1
          33          88         117           1
          34         691          18           1
          35         661          29           1
          36         693          16           1
          37         664          25           1
          38         670          17           1
          39         684          16           1
          40         437          33           1
          41         435          35           1
          42         457           4           1
          43         581          17           1
          44         449           9           1
          45         389          14           1
          46         459          26           1
          47         119          21           1
          48         165          11           1
          49          89         105           1
          50         157          12           1
          51         111          20           1
          52          96          54           1
          53         116          23           1
          54          93          72           1
          55         713          10           1
          56         808          10           1
          57         771          13           1
          58         775          15           1
          59         515           8           1
          60         339          22           1
          61         330          32           1
          62         360          13           1
          63         321          19           1
          64         326          29           1
          65         355          12           1
          66         862           3           1
          67         503          13           1
          68         523          14           1
          69         634           9           1
          70         512           9           1
          71         612           6           1
          72         489           7           1
          73         619           7           1
          74         620          12           1
          11          87         125           2
          12         228           5           1
          13         365          10           1
          14         108          23           1
          15         142          18           1
          16         127          17           1
          17         148          14           1
          18         174           8           1
          19         163          12           1
          20         718          14           1
          21         682          15           1
          22         689          13           1
          23         663          23           1
          24         646          43           1
          25         652          31           1
          26         667          31           1
          27         235           7           1
          28         640          23           1
          29         335          20           1
          30         326          29           1
          31         367          10           1
          32         330          32           1
          33         340          18           1
          34         344          16           1
          35         325          25           1
          36         366          12           1
          37         786          10           1
          38         784           4           1
          39           4           8           1
          40         775          15           1
          41         394          17           1
          42         387          22           2
          43         399          12           1
          44         400          12           1
          45         395          16           1
          46         391          15           2
          47         389          14           1
          48         392          18           1
          49         377          27           1
          50         842          21           1
          51         839          25           1
          52         405          15           1
          53         378          22           1
          54         381          19           1
          55         371          27           1
          56         407          13           1
          57         414          10           1
          58         870          32           1
          59          94          59           1
          60          93          72           2
          61         639          13           1
          62          88         117           1
          63          89         105           1
          64          96          54           1
          65          85         156           1
          66         467          10           1
          67         421          15           1
          68         464          13           1
          69         425          10           1
          70         520          13           1
          71         739          19           1
          72          95          60           1
          73          83         181           1
          74         446          13           1
          11         805          13           1
          12         777          14           1
          13         767           8           1
          14         802           9           1
          15         799          12           1
          16         769          11           1
          17         751          15           1
          18         791          10           1
          19         161          13           1
          20         279           2           1
          21         117          20           1
          22         260           6           1
          23         186           9           1
          24         977           9           1
          25         154          12           1
          26         207           6           1
          27         201           8           1
          28         178          10           1
          29         379          29           1
          30         377          27           1
          31         375          20           1
          32         376          25           1
          33         383          17           1
          34         380          31           1
          35         402          11           1
          36         370          23           1
          37         964           9           1
          38         436          34           1
          39         443          17           1
          40         442          17           1
          41         441          22           1
          42         440          22           1
          43         434          39           1
          44          84         169           2
          45          83         181           1
          46          89         105           2
          47          81         228           2
          48          86         144           3
          49          85         156           2
          50          90          93           2
          51         107          19           1
          52         114          20           1
          53          99          41           1
          54         531           9           1
          55         131          22           1
          56         104          24           1
          57         110          24           2
          58          98          46           1
          59         105          24           1
          60         433          41           1
          61         119          21           1
          62         136          15           1
          63         357          13           1
          64         106          24           1
          65         121          18           1
          66         320           1           1
          67         713          10           1
          68         646          43           1
          69         578          16           1
          70         563          12           1
          71         989          14           1
          72         184          12           1
          73         581          17           1
          74         527          12           1
          75         546           9           1
          76         519          11           1
          77         649          30           1
          78         683          18           1
          79         648          39           1
          80         702          15           1
          81         657          29           1
          82         640          23           1
          83         647          36           1
          84         757          14           1
          85         685          11           1
          11         611          14           1
          12         596          11           1
          13         530          14           2
          14         548           8           1
          15         639          13           1
          16         541          11           1
          17         628           9           1
          18         562          10           1
          19         580           9           1
          20         502          13           1
          21         552           9           1
          22         573           6           1
          23         669          22           1
          24         554          12           1
          25          85         156           2
          26         156          12           2
          27          93          72           1
          28         826           8           2
          29         842          21           1
          30         295           2           1
          31         179          12           1
          32         886           7           1
          33         134          15           1
          34          32          12           1
          35          41          11           1
          36          30          12           1
          37          38          11           1
          38          37          11           1
          39         171          12           2
          40         819          13           1
          41         821          13           1
          42         813          30           1
          43         816          20           1
          44         829           5           1
          45         831           4           1
          46         834           3           1
          47         765           9           1
          48         992          10           1
          49         995          10           1
          50         965          11           1
          51         871          29           1
          52         864           4           1
          53         536           8           1
          54         534          10           1
          55         494          11           1
          56         537           8           1
          57         217           8           1
          58         568          10           1
          59         578          16           1
          60         406          11           1
          61         370          23           1
          62         498           9           1
          63         373          28           1
          64         377          27           1
          65         384          23           1
          66         382          23           1
          67          90          93           2
          68          91          85           1
          69          87         125           1
          70          88         117           1
          71         163          12           1
          72         164          12           1
          73         133          16           1
          74         128          16           1
          75         135          18           1
          76         169          13           1
          11         693          16           1
          12         697          10           1
          13         682          15           1
          14         721          11           1
          15         685          11           1
          16         312           2           1
          17         704          13           1
          18         699          11           1
          19         669          22           1
          20          85         156           1
          21          81         228           3
          22         101          33           1
          23          93          72           1
          24          89         105           3
          25          86         144           1
          26         845          14           1
          27         844          17           1
          28         863           6           1
          29         864           4           1
          30         869           3           1
          31         843          19           1
          32         862           3           1
          33         866           1           1
          34         853           7           1
          35          99          41           1
          36          98          46           2
          37          95          60           2
          38          87         125           1
          39          84         169           1
          40         825           7           1
          41         923          28           1
          42         942           8           1
          43         948          10           1
          44         933          15           1
          45         922          30           1
          46         932          16           1
          47         919          40           1
          48         239           6           1
          49         950          11           1
          50         937          13           1
          51         928          19           1
          52         959          10           1
          53         947          12           1
          54         940          10           1
          55         396          12           1
          56         381          19           1
          57         315           5           1
          58         392          18           1
          59         410          12           1
          60         408           9           1
          61         404          11           1
          62         217           8           1
          63         388          15           1
          64          16          20           1
          65          18          17           1
          66         817          16           1
          67          28          10           1
          68          23          13           1
          69         277           4           1
          70         877          15           1
          71          90          93           1
          72         100          34           1
          73         615           9           1
          74          92          78           1
          75          91          85           1
          11         110          24           1
          12          82         204           3
          13         857           6           1
          14         121          18           2
          15         134          15           1
          16         115          21           1
          17         157          12           1
          18         150          12           1
          19         116          23           1
          20         663          23           1
          21         645          40           1
          22         667          31           1
          23         642          37           2
          24         718          14           1
          25         653          35           1
          26         669          22           1
          27         656          24           2
          28         848          11           1
          29         686          14           1
          30         707          13           1
          31         651          26           1
          32         682          15           1
          33         654          32           1
          34         641          32           1
          35         648          39           1
          36         674          17           1
          37         899           3           1
          38          40          10           1
          39          29          12           1
          40           2           7           1
          41          34          11           1
          42          37          11           1
          43          88         117           2
          44          87         125           1
          45          85         156           2
          46          93          72           1
          47          91          85           1
          48         218           7           1
          49         161          13           1
          50         217           8           1
          51         122          19           1
          52         267           4           1
          53          98          46           1
          54         130          16           2
          55         277           4           1
          56          66           9           1
          57          68          15           1
          58          70           8           1
          59          77          12           1
          60          45           9           1
          61          94          59           1
          62          81         228           1
          63          89         105           1
          64          86         144           1
          65         443          17           1
          66         446          13           1
          67         449           9           1
          68         448          11           1
          69         445          14           1
          70         324          31           1
          71         438          30           1
          72         436          34           1
          73         839          25           1
          74         853           7           1
          75         854           7           1
          76         844          17           1
          77         842          21           1
          78         845          14           1
          79         843          19           1
          80         849          10           1
          11         789           7           1
          12         355          12           1
          13         769          11           1
          14         766          10           2
          15         795          12           2
          16         807          11           1
          17         788          11           1
          18          83         181           2
          19          81         228           1
          20         644          38           1
          21         854           7           1
          22         840          27           1
          23         409          12           1
          24         843          19           1
          25         847          13           1
          26         859           4           1
          27         846          13           1
          28         799          12           1
          29         793          10           1
          30         803          15           1
          31         813          30           1
          32         820          12           1
          33         817          16           1
          34         812          29           1
          35         816          20           1
          36         814          25           1
          37         818          16           1
          38          82         204           1
          39          84         169           1
          40         539          12           1
          41         494          11           1
          42         526          13           1
          43         528          10           1
          44         563          12           1
          45         870          32           1
          46         872          26           1
          47         981          11           1
          48         874          21           1
          49         875          21           1
          50         965          11           1
          51         993          15           1
          52         345          13           1
          53         334          24           1
          54         351          16           1
          55         338          19           1
          56         347          14           1
          57         354          14           1
          58         274           4           1
          59         473           7           1
          60         430           6           1
          61         429           7           1
          62         466          12           1
          63         458          25           1
          64         478           4           1
          65         416          27           1
          66         422          15           1
          67         471           7           1
          10         639          13           1
          11         486          10           1
          12         622          13           1
          13         578          16           1
          14         510           9           1
          15         608           3           1
          16         174           8           1
          17         106          24           1
          18         197          10           1
          19         112          21           1
          20         133          16           1
          21         142          18           1
          22         198           7           1
          23         132          17           1
          24         110          24           1
          25         117          20           1
          26         796           8           1
          27         808          10           1
          28         876          18           1
          29         784           4           1
          30         783           5           1
          31         782           8           1
          32         806          11           1
          33         778          15           1
          34         700          15           1
          35         657          29           1
          36         673          17           1
          37         706          12           1
          38         664          25           1
          39         666          19           1
          40         719           8           1
          41         662          25           1
          42         647          36           1
          43         686          14           1
          44          82         204           1
          45          86         144           2
          46          85         156           1
          47          87         125           1
          48          83         181           2
          49         596          11           1
          50         680          13           1
          51         605          10           1
          52         606          10           1
          53         556           8           1
          54         621           6           1
          55          41          11           1
          56          30          12           1
          57          39           7           1
          58          33          12           1
          59          36           7           1
          60          34          11           1
          61         428           7           1
          62         418          21           1
          63         460          19           1
          64         423          11           1
          65         109          23           1
          66         470           7           1
          67         417          24           1
          68         464          13           1
          69          89         105           1
          70          91          85           1
          71          90          93           1
          72          81         228           1
          10         896           3           1
          11         353          13           1
          12         334          24           1
          13         357          13           1
          14         352          14           1
          15         673          17           1
          16         346          16           1
          17         323          24           1
          18         362          11           1
          19         134          15           1
          20         119          21           1
          21         148          14           1
          22         105          24           1
          23          94          59           1
          24         132          17           1
          25         210           8           1
          26         151          11           1
          27         165          11           1
          28         777          14           1
          29         795          12           1
          30         793          10           1
          31         787           8           1
          32         773           9           1
          33         765           9           1
          34         806          11           1
          35         770           9           1
          36          90          93           1
          37          93          72           1
          38          81         228           2
          39          98          46           1
          40          86         144           1
          41         102          31           1
          42          88         117           1
          43          95          60           1
          44          83         181           1
          45          92          78           1
          46          84         169           1
          47         423          11           1
          48         394          17           1
          49          91          85           1
          50         712          11           2
          51         704          13           1
          52         680          13           1
          53         237           7           1
          54         725          10           1
          55         682          15           1
          56         679          20           1
          57         441          22           1
          58         440          22           1
          59         435          35           1
          60         433          41           1
          61         666          19           1
          62         437          33           1
          63         442          17           1
          64         434          39           1
          65         809          11           1
          66         716          11           1
          67         642          37           1
          68         646          43           1
          69         656          24           1
          70         665          15           1
          71         727          11           1
          72         839          25           1
          73         847          13           1
          74         849          10           1
          75         841          21           1
          76         843          19           1
          77         845          14           1
          11         420          18           1
          12         461          19           1
          13         460          19           1
          14         423          11           1
          15         418          21           1
          16         417          24           1
          17         539          12           1
          18         537           8           1
          19         544           5           1
          20         581          17           1
          21         566           8           1
          22         506           7           1
          23          93          72           3
          24          96          54           2
          25          88         117           1
          26          83         181           1
          27          87         125           2
          28          91          85           2
          29          84         169           2
          30          94          59           1
          31         602          14           1
          32         614          10           1
          33         495          13           1
          34         464          13           1
          35         508           7           1
          36         615           9           1
          37         541          11           1
          38         524          12           1
          39          95          60           2
          40         127          17           1
          41         113          19           1
          42         110          24           1
          43          89         105           1
          44         802           9           1
          45         766          10           1
          46         771          13           1
          47         651          26           1
          48          86         144           1
          49         790           5           1
          50         795          12           1
          51         789           7           1
          52         787           8           1
          53         119          21           1
          54          99          41           2
          55         156          12           1
          56         122          19           1
          57         145          14           1
          58         150          12           1
          59         120          18           1
          60          90          93           1
          61          81         228           1
          62          85         156           1
          63          98          46           1
          64         321          19           1
          65         331          31           1
          66         326          29           1
          67         324          31           1
          68         344          16           1
          69         862           3           1
          70          14          21           1
          71          15          25           1
          11         447           9           1
          12         976          12           1
          13         446          13           1
          14         437          33           1
          15         439          24           1
          16         444          13           1
          17         416          27           1
          18          81         228           1
          19          82         204           1
          20         161          13           1
          21         133          16           1
          22         166          11           1
          23          96          54           1
          24         149          16           1
          25          93          72           1
          26         206           6           1
          27         152          13           1
          28         157          12           1
          29          89         105           1
          30         424          10           1
          31         468          10           1
          32         458          25           1
          33         467          10           1
          34         418          21           1
          35         425          10           1
          36         470           7           1
          37         419          18           1
          38         472           7           1
          39         524          12           1
          40         574          18           1
          41         578          16           1
          42         485           6           1
          43         557          11           1
          44         858           6           1
          45         857           6           1
          46         862           3           1
          47         851          11           1
          48         869           3           1
          49         850           9           1
          50         859           4           1
          51         865           2           1
          52         988           7           1
          53         969           7           1
          54         971           8           1
          55         967          13           1
          56         990          10           1
          57         966          12           1
          58         817          16           1
          59         836           2           1
          60         821          13           1
          61         835           2           1
          62         819          13           1
          63         814          25           1
          64         827           6           1
          65         820          12           1
          66         342          14           1
          67         328          19           1
          68         362          11           1
          69         368          10           1
          70         325          25           1
          71         355          12           1
          72         351          16           1
          73         324          31           1
          74         332          24           1
          75         334          24           1
          76         640          23           1
          77         695          17           1
          78         644          38           1
          79         703          13           1
          80         697          10           1
          81         312           2           1
          82         648          39           1
          83         717          11           1
          84         652          31           1
          10         346          16           1
          11         323          24           1
          12         368          10           1
          13         339          22           1
          14         322          30           1
          15         345          13           1
          16         351          16           1
          17         840          27           1
          18         843          19           1
          19         841          21           1
          20         847          13           1
          21         844          17           1
          22         785           8           1
          23         802           9           1
          24         803          15           1
          25         809          11           1
          26         764          10           1
          27         786          10           1
          28         775          15           1
          29         136          15           1
          30         112          21           1
          31         122          19           1
          32         189           9           1
          33         186           9           1
          34         181          11           1
          35          92          78           1
          36         838           3           1
          37          81         228           1
          38         191          12           1
          39         567          14           1
          40         520          13           1
          41         967          13           2
          42         606          10           1
          43         569          11           1
          44         489           7           1
          45         631          11           1
          46         592          10           1
          47          31          11           1
          48           1          12           1
          49          34          11           1
          50         685          11           1
          51          29          12           1
          52          40          10           1
          53         988           7           1
          54         981          11           1
          55         966          12           1
          56         969           7           1
          57         971           8           1
          58         110          24           1
          59         105          24           1
          60         102          31           1
          61         149          16           1
          62          97          46           1
          63         111          20           1
          64         143          17           1
          65         132          17           1
          66         144          12           1
          67         931          19           1
          68         949           9           1
          69         934          15           1
          70         932          16           1
          71         927          21           1
          72         918          44           1
          73         919          40           1
          74         929          19           1
          75         347          14           1
          76         925          17           1
          11         364          11           1
          12         331          31           1
          13         362          11           1
          14         351          16           1
          15         328          19           1
          16         349          12           1
          17         368          10           1
          18         327          26           1
          19         746          20           1
          20         745          19           1
          21         736          20           1
          22         737          18           1
          23         739          19           1
          24         741          23           1
          25         744          20           1
          26         762          10           1
          27         740          20           1
          28         490          10           1
          29         844          17           1
          30         840          27           1
          31         842          21           1
          32          95          60           2
          33          86         144           2
          34          83         181           1
          35          82         204           1
          36          84         169           3
          37          81         228           3
          38          94          59           1
          39          99          41           1
          40         105          24           1
          41         114          20           1
          42          85         156           2
          43         100          34           2
          44         110          24           1
          45         115          21           1
          46          97          46           1
          47          41          11           1
          48          32          12           1
          49          39           7           1
          50           1          12           1
          51          35          11           1
          52          29          12           1
          53          34          11           1
          54          33          12           1
          55         695          17           1
          56         671          22           1
          57         720          12           1
          58         426          10           1
          59         641          32           1
          60         677          16           1
          61         670          17           1
          62         651          26           1
          63           5           8           1
          64         924          29           1
          65         189           9           1
          66         945          12           1
          67         923          28           1
          68         938          14           1
          69         927          21           1
          70         926          23           1
          71         939          15           1
          72          87         125           1
          73         615           9           1
          74          90          93           1
          75         103          28           1
          76          92          78           1
          77          98          46           1
          11         883           8           1
          12         968          17           1
          13          85         156           2
          14         875          21           1
          15         874          21           1
          16         885           8           1
          17         882           8           1
          18         136          15           1
          19         115          21           1
          20         114          20           1
          21          93          72           1
          22          84         169           2
          23          94          59           1
          24          95          60           1
          25         210           8           1
          26         326          29           1
          27         808          10           1
          28         325          25           1
          29         364          11           1
          30         368          10           1
          31         350          16           1
          32         323          24           1
          33         331          31           1
          34         342          14           1
          35         359          14           1
          36         346          16           1
          37         347          14           1
          38         333          24           1
          39         356          11           1
          40         645          40           1
          41         670          17           1
          42         661          29           1
          43         706          12           1
          44         646          43           1
          45         663          23           1
          46         691          18           1
          47         654          32           1
          48         144          12           1
          49         140          16           1
          50         155          13           1
          51         124          17           1
          52         993          15           1
          53         161          13           1
          54         122          19           1
          55          99          41           2
          56         147          13           1
          57         849          10           1
          58         850           9           1
          59         848          11           1
          60         846          13           1
          61         844          17           1
          62         843          19           1
          63         852           9           1
          64         851          11           1
          65         839          25           1
          66         934          15           1
          67          82         204           2
          68          83         181           2
          69          86         144           1
          70          90          93           1
          71         324          31           1
          72         363          11           1
          73         345          13           1
          74         321          19           1
          75         322          30           1
          76         330          32           1
          77          43          13           1
          78          81         228           1
          10         656          24           1
          11         668          33           1
          12         708          12           1
          13         667          31           2
          14         676          18           1
          15         651          26           1
          16         642          37           1
          17         664          25           1
          18         198           7           1
          19         186           9           1
          20         308           1           1
          21         201           8           1
          22         216           6           1
          23         183          10           1
          24         214           7           1
          25         174           8           1
          26         184          12           1
          27         264           2           1
          28         723          10           1
          29         967          13           1
          30         658          34           1
          31         685          11           1
          32         395          16           1
          33         694          10           1
          34         679          20           1
          35          97          46           1
          36          89         105           1
          37          95          60           1
          38          65           9           1
          39          96          54           1
          40          92          78           1
          41          84         169           2
          42         741          23           1
          43         756          12           1
          44         748          14           1
          45         742          17           1
          46         648          39           1
          47         759          11           1
          48          90          93           1
          49          83         181           1
          50         594          11           2
          51          85         156           1
          52         986           9           1
          53         981          11           1
          54         880           9           1
          55         978          15           1
          56         963           9           1
          57         892           4           2
          58         894           2           1
          59         876          18           1
          60         700          15           1
          61         871          29           1
          62         433          41           1
          63         442          17           1
          64         436          34           1
          65         434          39           1
          66         439          24           1
          67         505           9           1
          68         604          12           1
          69         593          16           1
          70         591          10           1
          11         655          29           1
          12         644          38           1
          13         669          22           1
          14         643          32           1
          15         606          10           1
          16         645          40           1
          17         651          26           1
          18         652          31           1
          19         654          32           1
          20         936          14           1
          21         928          19           1
          22         929          19           1
          23         930          16           1
          24         925          17           1
          25         938          14           1
          26         939          15           1
          27         934          15           1
          28         919          40           1
          29         952          11           1
          30         923          28           1
          31         931          19           1
          32         593          16           1
          33         926          23           1
          34         775          15           1
          35         780           9           1
          36         808          10           1
          37         515           8           1
          38         771          13           1
          39         140          16           1
          40         173          10           1
          41         191          12           1
          42         139          16           1
          43         101          33           2
          44         150          12           1
          45         165          11           1
          46         145          14           1
          47         107          19           1
          48         166          11           1
          49         539          12           1
          50         528          10           1
          51         564           8           1
          52         605          10           1
          53         494          11           1
          54         563          12           1
          55         526          13           1
          56         500           9           1
          57         407          13           1
          58         411          12           1
          59         415          10           1
          60         384          23           1
          61         377          27           1
          62         380          31           1
          63         394          17           1
          64         409          12           1
          65         688          13           1
          66         653          35           1
          67         713          10           1
          68         720          12           1
          69         921          31           1
          70         646          43           1
          71         702          15           1
          72          85         156           1
          73          82         204           1
          74         951          10           1
          75          99          41           1
          76          86         144           1
          77         141          15           1
          78         552           9           1
          79         239           6           1
          80         152          13           1
          81         156          12           1
          82         584          12           1
          83         147          13           1
          84          97          46           1
          85          95          60           1
          11          81         228           1
          12          93          72           1
          13          83         181           3
          14          88         117           2
          15          85         156           2
          16         567          14           1
          17         591          10           2
          18         601          13           1
          19         488          11           1
          20         622          13           1
          21         613          14           1
          22         840          27           1
          23         844          17           1
          24         846          13           1
          25         843          19           1
          26         847          13           1
          27         516          11           1
          28         505           9           1
          29         604          12           1
          30         497           8           1
          31         593          16           1
          32          14          21           1
          33         444          13           1
          34         450           7           1
          35         271           4           1
          36         245           5           1
          37         433          41           1
          38         438          30           1
          39         435          35           1
          40         442          17           1
          41         187           9           1
          42         171          12           1
          43         182           8           1
          44         221           7           1
          45         212           7           1
          46         210           8           1
          47         160          11           1
          48         205           7           1
          49         196          10           1
          50         249           5           1
          51         331          31           1
          52         342          14           1
          53         324          31           1
          54         340          18           1
          55         356          11           1
          56         337          20           1
          57         357          13           1
          58         336          16           1
          59         329          25           1
          60         130          16           1
          61          99          41           1
          62         112          21           1
          63         139          16           1
          64         148          14           1
          65         114          20           1
          66         143          17           1
          67          97          46           1
          68         103          28           1
          69         530          14           1
          70         499          10           1
          71         490          10           1
          72         553           9           1
          73         625          15           1
          74         502          13           1
          75         543           9           1
          76         569          11           1
          77          89         105           1
          78          90          93           1
          11         877          15           1
          12         872          26           1
          13          22          13           1
          14         969           7           1
          15         662          25           1
          16         879          16           1
          17         873          22           1
          18         871          29           1
          19         422          15           1
          20         467          10           1
          21         472           7           1
          22         481           1           1
          23         462          16           1
          24         464          13           1
          25         418          21           1
          26         469           9           1
          27         463          11           1
          28         441          22           1
          29         439          24           1
          30         434          39           1
          31         426          10           1
          32         442          17           1
          33         444          13           1
          34         436          34           1
          35          87         125           2
          36         187           9           1
          37         149          16           1
          38          92          78           2
          39         100          34           1
          40         178          10           1
          41         202           6           1
          42         227           7           1
          43          88         117           2
          44         169          13           1
          45          89         105           2
          46          83         181           1
          47          85         156           1
          48         150          12           1
          49         118          18           1
          50         135          18           1
          51         184          12           1
          52         124          17           1
          53         107          19           1
          54         218           7           1
          55         132          17           1
          56         103          28           1
          57         123          17           1
          58         102          31           1
          59         131          22           1
          60         164          12           1
          61         154          12           1
          62         113          19           1
          63         128          16           1
          64         156          12           1
          65         711          13           1
          66         934          15           1
          67         951          10           1
          68         928          19           1
          69         959          10           1
          70         950          11           1
          71         943          16           1
          72         567          14           1
          73         960           7           1
          74         324          31           1
          75         843          19           1
          76         842          21           1
          77         851          11           1
          78         850           9           1
          79         847          13           1
          80         849          10           1
          81         704          13           1
          82         859           4           1
          83         857           6           1
          84          81         228           1
          11         705          10           1
          12         663          23           1
          13         640          23           1
          14         673          17           2
          15         651          26           1
          16         661          29           2
          17         649          30           2
          18         655          29           1
          19         642          37           1
          20         646          43           2
          21         420          18           1
          22          88         117           2
          23         461          19           1
          24         460          19           1
          25         416          27           1
          26         459          26           1
          27         417          24           1
          28         380          31           1
          29         381          19           1
          30         372          25           1
          31         394          17           1
          32         377          27           1
          33         378          22           1
          34         415          10           1
          35         400          12           1
          36         182           8           1
          37         156          12           1
          38         166          11           1
          39         180          10           1
          40         211           8           1
          41         146          14           1
          42         143          17           1
          43         947          12           1
          44          94          59           1
          45         918          44           1
          46         604          12           1
          47         921          31           1
          48         919          40           1
          49         927          21           1
          50         924          29           1
          51         747          20           1
          52         926          23           1
          53         349          12           1
          54         346          16           1
          55         356          11           1
          56         339          22           1
          57         322          30           1
          58         333          24           1
          59         353          13           1
          60         334          24           1
          61         326          29           1
          62         665          15           1
          63         654          32           1
          64         650          36           1
          65         644          38           1
          66         666          19           1
          67         843          19           1
          68         839          25           1
          69         842          21           1
          70         812          29           1
          71          32          12           1
          72         813          30           1
          73          18          17           1
          74         191          12           1
          75          83         181           1
          76          86         144           1
          77          89         105           1
          78          90          93           1
          79          82         204           1
          11         714           8           1
          12          83         181           1
          13          84         169           1
          14         322          30           1
          15          86         144           1
          16         187           9           1
          17         102          31           1
          18          88         117           1
          19         502          13           1
          20         227           7           1
          21         212           7           1
          22         169          13           1
          23         130          16           1
          24         877          15           1
          25         987          14           1
          26         876          18           1
          27         968          17           1
          28         976          12           1
          29         992          10           1
          30         983          10           1
          31         874          21           1
          32         989          14           1
          33          20          15           1
          34         640          23           1
          35         711          13           1
          36         641          32           1
          37         731           9           1
          38         668          33           1
          39         655          29           1
          40         369          21           1
          41         380          31           1
          42         379          29           1
          43         384          23           1
          44         383          17           2
          45         405          15           1
          46         414          10           1
          47         390          14           1
          48         389          14           1
          49         367          10           1
          50         342          14           1
          51         355          12           1
          52         360          13           1
          53         366          12           1
          54         364          11           1
          55         331          31           1
          56         336          16           1
          57         325          25           1
          58         362          11           1
          59         673          17           1
          60         333          24           1
          61         334          24           1
          62         323          24           1
          63         353          13           1
          64         357          13           1
          65         622          13           1
          66         496          10           1
          67         592          10           1
          68         484           9           1
          69         535          16           1
          70         611          14           1
          71         555           6           1
          72          95          60           1
          73         125          17           1
          74         114          20           1
          75         141          15           1
          76         136          15           1
          77         151          11           1
          78          89         105           1
          79         123          17           1
          80         417          24           1
          81         926          23           1
          82         747          20           1
          83         925          17           1
          84         921          31           1
          85         923          28           1
          86         924          29           1
          87         604          12           1
          88         919          40           1
          89         951          10           1
          11         541          11           1
          12          58          15           1
          13         214           7           1
          14         633           9           1
          15         695          17           2
          16         175          13           1
          17         243           5           1
          18         310           2           1
          19         302           1           1
          20         298           2           1
          21         282           2           1
          22         151          11           1
          23         184          12           1
          24         230           5           1
          25          84         169           1
          26         117          20           1
          27         662          25           1
          28         666          19           1
          29         663          23           1
          30         672          21           1
          31         640          23           2
          32         673          17           1
          33         849          10           1
          34         671          22           1
          35         664          25           1
          36         491           9           1
          37         896           3           1
          38         971           8           1
          39         897           2           1
          40         981          11           1
          41         879          16           1
          42         884           7           1
          43         881          10           1
          44         880           9           1
          45         895           2           1
          46         893           3           1
          47         499          10           1
          48         566           8           1
          49         528          10           1
          50         535          16           1
          51         609          13           1
          52         626           8           1
          53         571           8           1
          54         710          13           1
          55         646          43           1
          56         684          16           1
          57         685          11           1
          58         649          30           1
          59         659          23           1
          60         676          18           1
          61         347          14           2
          62         339          22           2
          63         333          24           1
          64         356          11           1
          65         337          20           1
          66         346          16           1
          67         822           8           1
          68         829           5           1
          69         814          25           1
          70         825           7           1
          71         824           9           1
          72          82         204           1
          73         818          16           1
          74         831           4           1
          75         828           4           1
          76         340          18           1
          77         329          25           1
          78         362          11           1
          79         321          19           1
          80         327          26           1
          81         342          14           1
          82         196          10           1
          83         586           8           1
          84         678          14           1
          85         669          22           1
          86         708          12           1
          87         682          15           1
          11          83         181           3
          12          86         144           1
          13          84         169           2
          14          82         204           3
          15          29          12           1
          16           4           8           1
          17          36           7           1
          18           5           8           1
          19          40          10           1
          20           6           6           1
          21          35          11           1
          22          38          11           1
          23         459          26           1
          24         993          15           1
          25         419          18           1
          26         417          24           1
          27         460          19           1
          28         458          25           1
          29         671          22           1
          30         935          15           1
          31         806          11           1
          32         794           7           1
          33         809          11           1
          34         771          13           1
          35         717          11           1
          36         330          32           1
          37         657          29           1
          38         726          11           1
          39         728          11           1
          40         708          12           1
          41         663          23           2
          42         684          16           1
          43         104          24           1
          44         199           9           1
          45         196          10           1
          46         138          13           1
          47         106          24           1
          48         176           9           1
          49         165          11           1
          50         204           8           1
          51         978          15           1
          52          93          72           1
          53          81         228           1
          54          92          78           1
          55          88         117           2
          56          89         105           1
          57         650          36           1
          58         691          18           1
          59         656          24           1
          60         664          25           1
          61         700          15           1
          62         668          33           1
          63         643          32           1
          64          44           7           1
          65         706          12           1
          66          85         156           1
          67         969           7           1
          68         825           7           1
          69         818          16           1
          70         824           9           1
          71         815          22           1
          72         827           6           1
          73         816          20           1
          74         826           8           1
          75         831           4           1
          76         821          13           1
          77         812          29           1
          11         430           6           1
          12         421          15           1
          13         473           7           2
          14         420          18           1
          15         505           9           1
          16         432           5           1
          17         474           6           1
          18         422          15           1
          19         796           8           1
          20         425          10           1
          21         810           3           1
          22         779          11           1
          23         773           9           1
          24         772          11           1
          25         693          16           1
          26         661          29           1
          27         683          18           1
          28         730          11           1
          29         664          25           1
          30         684          16           1
          31         670          17           1
          32          92          78           1
          33          95          60           1
          34          88         117           1
          35          82         204           2
          36          99          41           1
          37          85         156           1
          38         825           7           1
          39         129          17           1
          40         197          10           1
          41         225           8           1
          42         208           6           1
          43         180          10           1
          44         174           8           1
          45          94          59           1
          46         132          17           1
          47         207           6           1
          48         413           9           1
          49         372          25           1
          50         375          20           1
          51         373          28           1
          52         380          31           1
          53         388          15           1
          54         397          16           1
          55         665          15           1
          56         679          20           1
          57         641          32           1
          58         649          30           1
          59         686          14           1
          60         666          19           1
          61         643          32           1
          62         648          39           1
          63         722          12           1
          64         491           9           1
          65         631          11           1
          66         633           9           1
          67         527          12           1
          68         574          18           1
          69          69           8           1
          70         535          16           1
          71          74           8           1
          72          58          15           1
          73          57          13           1
          74          71           8           1
          75          49          10           1
          76          46          15           1
          77         520          13           1
          78         502          13           1
          79         639          13           1
          80         495          13           1
          81         599          10           1
          82         571           8           1
          11         643          32           1
          12         644          38           1
          13         650          36           1
          14         692          13           1
          15         640          23           1
          16         723          10           1
          17         673          17           1
          18          44           7           1
          19         969           7           1
          20          89         105           1
          21          84         169           2
          22          83         181           3
          23          81         228           2
          24         505           9           1
          25         639          13           1
          26         261           4           1
          27         547          11           1
          28         801           7           1
          29         502          13           1
          30         585           9           1
          31         575          17           1
          32         611          14           1
          33         605          10           1
          34         405          15           1
          35          82         204           2
          36         131          22           1
          37         973           5           1
          38         987          14           1
          39         990          10           1
          40         325          25           1
          41         338          19           2
          42         367          10           2
          43         351          16           1
          44         326          29           2
          45         364          11           1
          46         423          11           1
          47         335          20           1
          48         331          31           1
          49         506           7           1
          50         580           9           1
          51         488          11           1
          52         530          14           1
          53         584          12           1
          54         603          20           1
          55          93          72           1
          56          87         125           1
          57          85         156           1
          58          86         144           1
          59         386          17           1
          60         357          13           1
          61         337          20           1
          62         329          25           1
          63         340          18           1
          11          89         105           1
          12          91          85           1
          13          90          93           1
          14          93          72           1
          15         160          11           1
          16         145          14           1
          17         143          17           2
          18         252           4           1
          19         127          17           1
          20         226           6           1
          21         168          11           1
          22          35          11           1
          23         167          10           1
          24         218           7           1
          25         656          24           1
          26         730          11           1
          27         659          23           1
          28         711          13           1
          29         668          33           1
          30         658          34           1
          31         648          39           1
          32         664          25           1
          33         666          19           1
          34         646          43           1
          35         716          11           1
          36         677          16           1
          37         653          35           1
          38         695          17           1
          39         724          11           1
          40         643          32           1
          41         718          14           1
          42        1000           9           1
          43         642          37           1
          44          32          12           1
          45          11           3           1
          46          29          12           1
          47          30          12           1
          48           6           6           1
          49         631          11           1
          50         619           7           1
          51         549          11           1
          52         587          10           1
          53         191          12           1
          54         154          12           1
          55         138          13           1
          56         170          10           1
          57         117          20           1
          58         102          31           1
          59         186           9           1
          60          87         125           1
          61         177          13           1
          62         185          11           1
          63         632           5           1
          64         606          10           1
          65         579          16           1
          66         557          11           1
          67         526          13           1
          68         539          12           1
          69         494          11           1
          70         605          10           1
          71         501          12           1
          72         563          12           1
          73         528          10           1
          11          84         169           1
          12          87         125           1
          13          94          59           1
          14          86         144           1
          15          89         105           1
          16          81         228           1
          17          96          54           1
          18         829           5           1
          19         828           4           1
          20         831           4           1
          21         826           8           1
          22         818          16           1
          23         815          22           2
          24         824           9           1
          25         819          13           1
          26         283           5           1
          27         823          11           1
          28         578          16           1
          29         606          10           1
          30         526          13           1
          31         572          11           1
          32         575          17           1
          33         513          11           1
          34         615           9           1
          35         586           8           1
          36         527          12           1
          37         603          20           1
          38          91          85           1
          39         519          11           1
          40         499          10           1
          41         581          17           1
          42         546           9           1
          43         102          31           1
          44         238           5           1
          45         116          23           1
          46         173          10           1
          47         174           8           1
          48         176           9           1
          49         106          24           1
          50         125          17           1
          51          92          78           1
          52         128          16           1
          53         387          22           1
          54         388          15           1
          55         411          12           1
          56         378          22           1
          57         371          27           1
          58         402          11           1
          59         390          14           1
          60         379          29           1
          61         382          23           1
          62         723          10           1
          63         646          43           1
          64         666          19           1
          65         692          13           1
          66         643          32           1
          67         640          23           1
          68         678          14           1
          69         813          30           1
          70         817          16           1
          71         816          20           1
          72         764          10           1
          73         143          17           1
          74         803          15           1
          75         786          10           1
          76         802           9           1
          77         807          11           1
          78         775          15           1
          79         785           8           1
          80         937          13           1
          81         957           6           1
          82         918          44           1
          83         938          14           1
          84         858           6           1
          85         933          15           1
          86         929          19           1
          87         961          10           1
          11         242           5           1
          12         190           8           1
          13         145          14           1
          14         282           2           1
          15         276           3           1
          16         248           4           1
          17         139          16           1
          18         178          10           1
          19          88         117           1
          20         159          10           2
          21         379          29           1
          22         390          14           1
          23         372          25           1
          24         376          25           1
          25         699          11           1
          26         380          31           1
          27         408           9           1
          28         383          17           1
          29         387          22           1
          30         946           9           1
          31         940          10           1
          32         953           4           1
          33         943          16           1
          34         924          29           1
          35         952          11           1
          36         931          19           3
          37          95          60           1
          38         153          11           1
          39         176           9           1
          40          99          41           1
          41         138          13           1
          42         173          10           1
          43         525          13           1
          44          82         204           1
          45         538           6           1
          46          84         169           1
          47         116          23           1
          48         133          16           1
          49         140          16           1
          50         161          13           1
          51         120          18           1
          52         137          16           1
          53          91          85           1
          54         330          32           1
          55         353          13           1
          56         355          12           1
          57         326          29           1
          58         339          22           1
          59         337          20           1
          60         870          32           1
          61         992          10           1
          62         976          12           1
          63         989          14           1
          64         871          29           1
          65         882           8           1
          66         977           9           1
          67         883           8           1
          68         975          10           1
          69         925          17           1
          70         872          26           1
          71         929          19           1
          72         284           3           1
          73         930          16           1
          74          43          13           1
          75          63          12           1
          76          78          14           1
          77          61           9           1
          78          67          11           1
          79          48          10           1
          80          54          10           1
          81          76           5           1
          82          52          10           1
          11         733          11           1
          12         732          12           1
          13         648          39           1
          14         721          11           1
          15         731           9           1
          16         661          29           1
          17         688          13           1
          18         665          15           1
          19          29          12           1
          20         679          20           1
          21           6           6           1
          22         659          23           1
          23           3           9           1
          24           4           8           1
          25           1          12           1
          26         435          35           1
          27         433          41           1
          28         438          30           1
          29         437          33           1
          30         440          22           1
          31         434          39           1
          32         436          34           1
          33         329          25           1
          34         331          31           1
          35         350          16           1
          36         326          29           1
          37         341          14           1
          38         328          19           1
          39         345          13           1
          40         325          25           1
          41         339          22           1
          42         343          15           1
          43         351          16           1
          44         540           8           1
          45         323          24           1
          46          96          54           1
          47         963           9           1
          48         968          17           1
          49         976          12           1
          50         979           9           1
          51         978          15           1
          52         873          22           1
          53          85         156           2
          54          83         181           3
          55          87         125           2
          56          86         144           2
          57          90          93           1
          58          82         204           2
          59          88         117           2
          60         766          10           1
          61         781           5           1
          62         798           9           1
          63         792           7           1
          64          84         169           1
          65         102          31           1
          66          97          46           1
          67          94          59           1
          11         812          29           1
          12         112          21           1
          13          93          72           1
          14          86         144           2
          15          87         125           1
          16         118          18           2
          17          89         105           1
          18          94          59           1
          19         109          23           1
          20          88         117           1
          21         243           5           1
          22         131          22           2
          23         245           5           1
          24         226           6           1
          25         117          20           2
          26         203           9           1
          27         219           7           1
          28         173          10           1
          29         149          16           1
          30         813          30           1
          31         821          13           1
          32         838           3           1
          33         814          25           1
          34         755          11           1
          35         836           2           1
          36         829           5           1
          37         834           3           1
          38         833           3           1
          39         820          12           1
          40         647          36           1
          41         441          22           1
          42         702          15           1
          43         671          22           1
          44         732          12           1
          45         697          10           1
          46         646          43           1
          47         678          14           1
          48         673          17           1
          49         142          18           1
          50          82         204           1
          51          83         181           1
          52         102          31           1
          53         172          10           1
          54          92          78           1
          55         103          28           1
          56         156          12           1
          57         552           9           1
          58          90          93           1
          59         871          29           1
          60         767           8           2
          61         776           8           1
          62         402          11           1
          63         785           8           1
          64          85         156           1
          65         811          13           1
          66         802           9           1
          67         751          15           1
          68         798           9           1
          69         791          10           1
          70         775          15           1
          71         271           4           1
          72         308           1           1
          73         110          24           1
          74         138          13           1
          75         221           7           1
          76         116          23           1
          77         176           9           1
          78         129          17           1
          79         187           9           1
          11         374          30           1
          12         394          17           1
          13         376          25           1
          14         404          11           1
          15         399          12           1
          16         407          13           1
          17         387          22           1
          18         371          27           1
          19         879          16           1
          20         965          11           1
          21         115          21           1
          22         964           9           1
          23         992          10           1
          24         686          14           1
          25         710          13           1
          26         676          18           1
          27         660          23           1
          28         655          29           1
          29         706          12           1
          30         671          22           1
          31         212           7           1
          32         163          12           1
          33         218           7           1
          34         254           5           1
          35         169          13           1
          36         146          14           1
          37         800           6           1
          38         166          11           1
          39         118          18           1
          40          88         117           1
          41         552           9           1
          42         549          11           1
          43         633           9           1
          44          81         228           1
          45         491           9           1
          46         490          10           1
          47         811          13           1
          48         808          10           1
          49         766          10           1
          50         809          11           1
          51         786          10           1
          52         770           9           1
          53         767           8           1
          54         805          13           1
          55         790           5           1
          56         393          18           1
          57         370          23           1
          58         396          12           1
          59         381          19           1
          60         375          20           1
          61         408           9           1
          62         380          31           1
          63         925          17           1
          64         924          29           1
          65         918          44           1
          66         494          11           1
          67         554          12           1
          68         590           9           1
          69         618           6           1
          70         650          36           1
          71         574          18           1
          72         445          14           1
          73         442          17           1
          74         437          33           1
          75         434          39           1
          76         433          41           1
          77         441          22           1
          78         443          17           1
          79         440          22           1
          11         666          19           1
          12         716          11           1
          13         715          12           2
          14         679          20           1
          15         646          43           1
          16         663          23           1
          17         721          11           1
          18         661          29           1
          19         421          15           1
          20         468          10           1
          21         471           7           1
          22         916           2           1
          23         432           5           1
          24         427           8           1
          25         422          15           1
          26         469           9           1
          27         462          16           1
          28         416          27           2
          29         400          12           1
          30          38          11           1
          31          41          11           1
          32          29          12           1
          33          37          11           1
          34          30          12           1
          35         966          12           1
          36         901           2           1
          37          31          11           1
          38         735          20           1
          39         744          20           1
          40         741          23           1
          41         737          18           1
          42         734          17           1
          43         759          11           1
          44         750          14           1
          45         748          14           1
          46         754          10           1
          47         870          32           1
          48         962           8           1
          49         997           9           1
          50         982          16           1
          51         999          12           1
          52         979           9           1
          53         371          27           2
          54          81         228           1
          55          82         204           1
          56         438          30           1
          57         433          41           1
          58         434          39           1
          59         439          24           1
          60         458          25           1
          61         459          26           1
          62         387          22           1
          63         398          11           1
          64         404          11           1
          65         401          14           1
          66         392          18           1
          67         391          15           1
          68         375          20           1
          69         544           5           1
          70         572          11           1
          71         583           9           1
          72         520          13           1
          73         807          11           1
          74         496          10           1
          75         613          14           1
          11         328          19           1
          12         322          30           1
          13         329          25           1
          14         344          16           1
          15         330          32           1
          16         564           8           1
          17         334          24           1
          18         152          13           1
          19         110          24           1
          20         106          24           1
          21         181          11           1
          22         237           7           1
          23         239           6           1
          24         218           7           1
          25         210           8           2
          26          89         105           1
          27         551           6           1
          28         387          22           1
          29         589           9           1
          30         602          14           1
          31         638          11           1
          32         501          12           1
          33         490          10           1
          34         951          10           1
          35         938          14           1
          36         955           8           1
          37         956           5           1
          38         959          10           1
          39          91          85           2
          40          94          59           1
          41          81         228           1
          42          84         169           2
          43          83         181           1
          44         182           8           1
          45         198           7           1
          46         119          21           1
          47         172          10           1
          48         222           7           1
          49         196          10           1
          50         905           2           1
          51         591          10           1
          52         599          10           1
          53         532           7           1
          54         521          11           1
          55         578          16           1
          56         528          10           1
          57         486          10           1
          58         125          17           1
          59          99          41           1
          60         409          12           1
          61          88         117           1
          62          90          93           1
          63          92          78           1
          64         120          18           1
          65         653          35           1
          66         656          24           1
          67         453           8           1
          68         647          36           1
          69         651          26           1
          70         681          15           1
          71         694          10           1
          72         730          11           1
          73         918          44           1
          74         922          30           1
          75         923          28           1
          76         716          11           1
          77         924          29           1
          10         653          35           2
          11         722          12           1
          12         648          39           2
          13         664          25           1
          14         703          13           1
          15         658          34           2
          16         661          29           1
          17         699          11           1
          18         649          30           1
          19         646          43           2
          20         695          17           1
          21         667          31           1
          22         651          26           1
          23         675          14           1
          24         716          11           1
          25         654          32           1
          26          57          13           1
          27          49          10           1
          28         898           2           1
          29          53           8           1
          30          79           5           1
          31         563          12           1
          32         599          10           1
          33         495          13           1
          34         502          13           1
          35         600          13           1
          36         520          13           1
          37         571           8           1
          38         462          16           1
          39         427           8           1
          40         463          11           1
          41         418          21           1
          42         460          19           1
          43         467          10           1
          44         465          14           1
          45         417          24           1
          46         321          19           1
          47         395          16           1
          48         349          12           1
          49         331          31           1
          50         338          19           1
          51         330          32           1
          52         334          24           1
          53         694          10           1
          54         665          15           1
          55         643          32           1
          56         731           9           1
          57         723          10           1
          58         702          15           1
          59         978          15           1
          60         998           7           1
          61         995          10           1
          62        1000           9           1
          63         966          12           1
          64         822           8           1
          65         816          20           1
          66         819          13           1
          67         815          22           1
          68         821          13           1
          69         820          12           1
          11         679          20           1
          12         814          25           1
          13         813          30           1
          14         815          22           1
          15           3           9           1
          16         816          20           1
          17         812          29           1
          18         462          16           1
          19         463          11           1
          20         421          15           1
          21         418          21           1
          22         173          10           1
          23         459          26           1
          24         237           7           1
          25         251           8           1
          26          85         156           2
          27         163          12           1
          28         200           9           1
          29         192           8           1
          30         107          19           1
          31         210           8           1
          32         149          16           1
          33         918          44           1
          34         407          13           1
          35         390          14           1
          36         376          25           1
          37         399          12           1
          38         404          11           1
          39         371          27           1
          40         394          17           1
          41         387          22           1
          42         656          24           1
          43         643          32           1
          44         684          16           1
          45         681          15           1
          46         658          34           1
          47         495          13           1
          48         646          43           1
          49         349          12           1
          50         324          31           1
          51         332          24           1
          52         338          19           1
          53         329          25           1
          54         326          29           1
          55         322          30           1
          56         333          24           1
          57         654          32           1
          58         659          23           1
          59         691          18           2
          60         675          14           1
          61         648          39           2
          62         715          12           1
          63         655          29           1
          64         672          21           1
          65         668          33           1
          66         670          17           1
          67         723          10           1
          68         707          13           1
          69         651          26           1
          70         161          13           1
          71          96          54           1
          72         132          17           1
          73          81         228           1
          74         137          16           1
          75         157          12           1
          76          89         105           1
          77          90          93           1
          78         106          24           1
          79          48          10           1
          80          58          15           1
          81          54          10           1
          82          61           9           1
          83          72           6           1
          84          45           9           1
          85          78          14           1
          11         543           9           1
          12         597          13           1
          13         625          15           1
          14         557          11           1
          15         514          18           1
          16          26           9           1
          17         534          10           1
          18         501          12           1
          19         873          22           1
          20         592          10           1
          21          52          10           1
          22         532           7           1
          23         226           6           1
          24         493          10           1
          25          96          54           1
          26         110          24           1
          27         104          24           1
          28         108          23           1
          29          97          46           1
          30          85         156           1
          31          86         144           1
          32          91          85           1
          33         103          28           1
          34         567          14           1
          35         603          20           1
          36         563          12           1
          37         823          11           1
          38         626           8           1
          39         516          11           1
          40         583           9           2
          41         372          25           1
          42         390          14           1
          43         414          10           1
          44         379          29           1
          45         371          27           1
          46         377          27           1
          47         393          18           1
          48         396          12           1
          49         373          28           1
          50         661          29           1
          51         721          11           1
          52         645          40           2
          53         662          25           1
          54         683          18           1
          55         681          15           1
          56         701          10           1
          57         937          13           1
          58         692          13           1
          59         649          30           1
          60         669          22           1
          61         685          11           1
          62         724          11           1
          63         671          22           1
          64         686          14           1
          65         663          23           1
          66         664          25           1
          67         630           8           1
          68         494          11           1
          69         627          12           1
          11         672          21           1
          12         433          41           1
          13         438          30           1
          14         436          34           1
          15         440          22           2
          16         435          35           1
          17         470           7           1
          18         460          19           1
          19         421          15           1
          20         419          18           2
          21         999          12           1
          22         288           5           1
          23         376          25           1
          24         398          11           1
          25         354          14           1
          26         373          28           1
          27         412          13           1
          28         593          16           1
          29         382          23           1
          30         928          19           1
          31          92          78           2
          32          93          72           1
          33          90          93           1
          34          95          60           1
          35          89         105           1
          36         110          24           1
          37          98          46           1
          38          86         144           2
          39         135          18           1
          40          99          41           1
          41         105          24           1
          42         129          17           1
          43         117          20           1
          44         116          23           1
          45         626           8           1
          46         524          12           1
          47         586           8           1
          48         823          11           1
          49         516          11           1
          50         519          11           1
          51         622          13           1
          52         566           8           1
          53          87         125           1
          54          82         204           1
          55          97          46           1
          56          91          85           1
          57          83         181           2
          58          85         156           1
          59         418          21           1
          60         463          11           1
          61         430           6           1
          62         467          10           1
          63         480           2           1
          64         702          15           1
          65         427           8           1
          66         462          16           1
          67          47           8           1
          68          45           9           1
          69          68          15           1
          70          62          11           1
          71          84         169           1
          72          81         228           1
          11         384          23           2
          12         386          17           1
          13         370          23           1
          14         405          15           1
          15         251           8           1
          16         498           9           1
          17         379          29           1
          18         406          11           1
          19         375          20           1
          20         345          13           1
          21         325          25           1
          22         342          14           1
          23         330          32           1
          24         361          10           1
          25         362          11           1
          26         364          11           1
          27         324          31           1
          28         433          41           1
          29         434          39           1
          30         440          22           1
          31         439          24           1
          32         437          33           1
          33         443          17           1
          34         441          22           1
          35         438          30           1
          36         442          17           1
          37          88         117           1
          38          84         169           1
          39          89         105           1
          40          81         228           1
          41          86         144           1
          42          82         204           1
          43          26           9           1
          44          22          13           1
          45          25          11           1
          46          14          21           1
          47          21          12           1
          48          17          22           1
          49          28          10           1
          50         496          10           1
          51         577          15           1
          52         622          13           1
          53         549          11           1
          54         590           9           1
          55         631          11           1
          56         611          14           1
          57         665          15           1
          58         683          18           1
          59         640          23           1
          60         644          38           1
          61         646          43           1
          62         682          15           1
          63         732          12           1
          64         647          36           1
          65         649          30           1
          66         742          17           2
          67         739          19           1
          68         753          16           1
          69         762          10           1
          70         757          14           1
          71         735          20           1
          72         754          10           1
          73         996           8           1
          74         986           9           1
          75         875          21           1
          76         970          10           1
          77         968          17           1
          78         870          32           1
          79         975          10           1
          80         879          16           1
          81         392          18           1
          82         400          12           1
          83         397          16           1
          84         381          19           1
          85         376          25           1
          86         410          12           1
          11         363          11           1
          12         361          10           1
          13         365          10           1
          14         366          12           1
          15         340          18           1
          16         362          11           1
          17          84         169           1
          18          99          41           1
          19          89         105           2
          20          87         125           2
          21          96          54           1
          22          92          78           2
          23          95          60           1
          24         467          10           1
          25         466          12           1
          26         422          15           1
          27         482           2           1
          28         424          10           1
          29         464          13           1
          30         426          10           1
          31         419          18           1
          32         195           7           1
          33         141          15           1
          34         267           4           1
          35         139          16           1
          36         180          10           2
          37         160          11           2
          38         182           8           1
          39         227           7           1
          40         170          10           1
          41         102          31           1
          42         107          19           1
          43         127          17           1
          44          93          72           1
          45         110          24           1
          46         122          19           1
          47         101          33           1
          48         930          16           1
          49         919          40           1
          50         927          21           2
          51         959          10           1
          52         451          10           1
          53         932          16           1
          54         741          23           1
          55         737          18           1
          56         761          10           1
          57         752          14           1
          58         745          19           1
          59         754          10           1
          60         740          20           1
          61         742          17           1
          62         186           9           1
          63         193           9           1
          64         100          34           1
          65         209           7           1
          66         117          20           1
          67         104          24           1
          68         164          12           1
          69         642          37           1
          70         708          12           1
          71         175          13           1
          72         682          15           1
          73         650          36           1
          74         656          24           1
          75         651          26           1
          76         657          29           1
          77         946           9           1
          78         921          31           1
          79         918          44           1
          80         947          12           1
          11         738          22           1
          12         762          10           1
          13         734          17           1
          14         745          19           1
          15         756          12           1
          16         739          19           1
          17         741          23           1
          18         752          14           1
          19         746          20           1
          20         342          14           1
          21         346          16           1
          22         324          31           1
          23         358          11           1
          24         329          25           1
          25         330          32           2
          26         332          24           1
          27         327          26           1
          28         682          15           1
          29         179          12           1
          30         623           8           1
          31         662          25           2
          32         692          13           1
          33         648          39           1
          34         670          17           1
          35         660          23           1
          36         384          23           1
          37         402          11           1
          38         373          28           1
          39         411          12           1
          40         375          20           1
          41         380          31           1
          42         377          27           1
          43         391          15           1
          44         653          35           1
          45         725          10           1
          46         652          31           2
          47         683          18           2
          48         714           8           1
          49         709          17           1
          50         716          11           1
          51         661          29           1
          52         775          15           1
          53         808          10           1
          54         771          13           1
          55         515           8           1
          56         713          10           1
          57         768           9           1
          58         459          26           1
          59          84         169           1
          60         372          25           1
          61          81         228           1
          62          78          14           1
          63         678          14           1
          64         523          14           1
          65         619           7           1
          66         534          10           1
          67         530          14           1
          68         521          11           1
          69         547          11           1
          70         812          29           1
          71         667          31           1
          72         710          13           1
          73         675          14           1
          74         655          29           1
          75         366          12           1
          76         325          25           1
          77         339          22           1
          78         335          20           1
          79         340          18           1
          80         338          19           1
          11         580           9           1
          12         627          12           1
          13         974          14           1
          14         992          10           1
          15         982          16           1
          16          95          60           3
          17         973           5           1
          18         370          23           1
          19         501          12           1
          20         536           8           1
          21         616           8           1
          22         575          17           1
          23         533           4           1
          24         342          14           1
          25         334          24           1
          26         360          13           1
          27         344          16           1
          28         458          25           1
          29         322          30           1
          30         336          16           1
          31          51          13           1
          32          55          10           1
          33          57          13           1
          34          71           8           1
          35          58          15           1
          36          56           7           1
          37          88         117           2
          38          85         156           2
          39          93          72           2
          40          98          46           1
          41          94          59           2
          42          97          46           1
          43         451          10           1
          44         955           8           1
          45         641          32           1
          46         932          16           1
          47         943          16           1
          48         930          16           1
          49         927          21           1
          50         818          16           1
          51         817          16           1
          52         816          20           1
          53         814          25           1
          54         123          17           1
          55         116          23           1
          56         357          13           1
          57         131          22           1
          58         109          23           1
          59         133          16           1
          60         107          19           1
          61         128          16           1
          62          83         181           1
          63          89         105           1
          64          92          78           1
          65          87         125           1
          11         133          16           1
          12         206           6           1
          13         200           9           1
          14         179          12           1
          15         104          24           1
          16         223           7           1
          17         270           3           1
          18         134          15           1
          19         233           4           1
          20         265           4           1
          21         384          23           1
          22         377          27           1
          23         374          30           1
          24         376          25           1
          25         382          23           1
          26         405          15           1
          27         389          14           1
          28         392          18           1
          29          84         169           1
          30          93          72           1
          31          90          93           1
          32          91          85           1
          33         891           4           2
          34          89         105           1
          35         928          19           1
          36         937          13           1
          37         239           6           1
          38         950          11           1
          39         947          12           1
          40         959          10           1
          41         890           4           1
          42         873          22           1
          43         603          20           1
          44         875          21           1
          45         981          11           1
          46         881          10           1
          47         876          18           1
          48         888           5           1
          49         804           9           1
          50         768           9           1
          51         797          17           1
          52         777          14           1
          53         792           7           1
          54         334          24           1
          55         364          11           1
          56         339          22           1
          57         332          24           1
          58         321          19           1
          59         338          19           1
          60         354          14           1
          61         322          30           1
          62         672          21           1
          63         727          11           1
          64         699          11           1
          65         664          25           1
          66         715          12           1
          67         666          19           1
          68         675          14           1
          69         717          11           1
          70         654          32           1
          71          58          15           1
          72         416          27           1
          73         748          14           1
          74         459          26           1
          75         225           8           1
          76         237           7           1
          77          99          41           1
          78         261           4           1
          79         470           7           1
          80         171          12           1
          81         242           5           1
          82         277           4           1
          83         109          23           1
          84         253           2           1
          11         529           9           2
          12         599          10           1
          13         578          16           1
          14         561          13           1
          15         582           9           1
          16         573           6           1
          17         730          11           1
          18         701          10           1
          19         727          11           1
          20         695          17           1
          21         671          22           1
          22         642          37           1
          23         919          40           1
          24         641          32           1
          25         521          11           1
          26         600          13           1
          27         447           9           1
          28         517          13           1
          29          87         125           1
          30          89         105           2
          31          83         181           2
          32         569          11           1
          33         616           8           1
          34         545           7           1
          35         524          12           1
          36         574          18           1
          37         523          14           1
          38         631          11           1
          39         209           7           1
          40         236           5           1
          41         259           5           2
          42         196          10           1
          43         181          11           1
          44         159          10           1
          45         132          17           1
          46         205           7           1
          47         207           6           1
          48         104          24           1
          49         805          13           1
          50         797          17           1
          51         811          13           1
          52         806          11           1
          53         780           9           1
          54         809          11           1
          55         226           6           1
          56         215           7           1
          57         189           9           1
          58         291           3           1
          59         163          12           1
          60         276           3           1
          61         258           6           1
          62         235           7           1
          63         729          10           1
          64         670          17           1
          65         659          23           1
          66         426          10           1
          67           5           8           1
          68         650          36           1
          69         644          38           1
          70         660          23           1
          71         683          18           1
          72         657          29           1
          73         103          28           1
          74         127          17           1
          75          95          60           1
          76         148          14           1
          77         158          14           1
          78         128          16           1
          79          88         117           1
          80          86         144           1
          81         177          13           1
          11         331          31           1
          12         355          12           1
          13         359          14           1
          14         368          10           1
          15         347          14           1
          16         353          13           2
          17         333          24           1
          18         345          13           1
          19         356          11           1
          20         489           7           1
          21         888           5           1
          22         627          12           1
          23         534          10           1
          24         568          10           1
          25         506           7           1
          26         585           9           1
          27         636          10           1
          28         688          13           1
          29         796           8           1
          30         643          32           2
          31         667          31           1
          32         702          15           1
          33         612           6           1
          34         647          36           2
          35         191          12           1
          36         157          12           1
          37         179          12           1
          38         147          13           1
          39         126          16           1
          40         103          28           1
          41         437          33           1
          42         102          31           1
          43         151          11           1
          44         127          17           1
          45         710          13           1
          46         706          12           1
          47         650          36           1
          48         660          23           1
          49         687          13           1
          50         645          40           1
          51         671          22           1
          52         664          25           1
          53         699          11           1
          54         691          18           1
          55         717          11           1
          56         663          23           1
          57         709          17           1
          58         352          14           1
          59         332          24           1
          60         367          10           1
          61         361          10           1
          62         357          13           1
          63         557          11           1
          64         606          10           1
          65         574          18           1
          66         487           7           1
          67         708          12           1
          68         723          10           1
          69         692          13           1
          70         719           8           1
          71         678          14           1
          72         700          15           1
          73         993          15           1
          74         420          18           1
          75         458          25           1
          76         459          26           1
          77         417          24           1
          78         418          21           1
          79         416          27           1
          11         645          40           1
          12         680          13           1
          13         676          18           1
          14         669          22           1
          15         641          32           1
          16         684          16           1
          17         707          13           1
          18         686          14           1
          19         700          15           1
          20         151          11           1
          21         225           8           1
          22         323          24           1
          23          89         105           1
          24         170          10           2
          25         113          19           2
          26         189           9           2
          27         243           5           1
          28         213           8           1
          29          94          59           1
          30         744          20           1
          31         747          20           1
          32         750          14           1
          33         740          20           1
          34         760          14           1
          35         742          17           1
          36         737          18           1
          37         751          15           1
          38         205           7           1
          39         978          15           1
          40         188           9           1
          41         129          17           1
          42         177          13           1
          43         211           8           1
          44         143          17           1
          45          32          12           1
          46          38          11           1
          47          30          12           1
          48          40          10           1
          49          41          11           1
          50          33          12           1
          51          39           7           1
          52          82         204           1
          53          83         181           1
          54          88         117           1
          55          92          78           1
          56          96          54           1
          57         101          33           1
          58         102          31           1
          59          91          85           1
          60         348          11           1
          61         325          25           1
          62         337          20           1
          63         326          29           1
          64         369          21           1
          65         331          31           1
          66         335          20           1
          67         340          18           1
          68         353          13           1
          69         960           7           1
          70         931          19           1
          71         921          31           1
          72         919          40           1
          73         935          15           1
          74         926          23           1
          75         959          10           1
          76         943          16           1
          77          42          11           1
          78          75          10           1
          79          65           9           1
          80          62          11           1
          81          68          15           1
          82          80          12           1
          83         852           9           1
          84         848          11           1
          85         841          21           1
          86         843          19           1
          87         847          13           1
          88         850           9           1
          89         851          11           1
          11         752          14           1
          12         743          21           1
          13         741          23           2
          14         738          22           1
          15         745          19           1
          16         747          20           1
          17         840          27           1
          18         129          17           1
          19         185          11           1
          20          87         125           1
          21         182           8           1
          22         162          11           1
          23          91          85           1
          24         203           9           1
          25         183          10           1
          26         166          11           1
          27          98          46           1
          28         756          12           1
          29         744          20           1
          30         746          20           1
          31         758          13           1
          32         742          17           1
          33         751          15           1
          34         760          14           1
          35         748          14           1
          36         754          10           1
          37         461          19           1
          38         417          24           1
          39         419          18           1
          40         458          25           1
          41         460          19           1
          42         420          18           1
          43         459          26           1
          44         950          11           1
          45         938          14           1
          46         946           9           1
          47         381          19           1
          48         379          29           1
          49         397          16           1
          50         377          27           1
          51         380          31           1
          52         393          18           1
          53         389          14           2
          54         816          20           1
          55         814          25           1
          56         812          29           1
          57         813          30           1
          58          82         204           1
          59          84         169           1
          60          81         228           1
          61         371          27           1
          62         387          22           1
          63         394          17           1
          64         384          23           1
          65         383          17           1
          66         373          28           1
          67         369          21           1
          68         399          12           1
          10         568          10           1
          11         579          16           1
          12         603          20           1
          13         624          11           1
          14         589           9           1
          15         756          12           1
          16         738          22           1
          17         748          14           1
          18         745          19           1
          19         750          14           1
          20         744          20           1
          21         754          10           1
          22         734          17           1
          23          95          60           2
          24          82         204           1
          25          83         181           1
          26          89         105           2
          27          88         117           2
          28          96          54           2
          29         672          21           1
          30         662          25           1
          31         708          12           3
          32         653          35           1
          33         656          24           1
          34         694          10           1
          35         729          10           1
          36         685          11           2
          37          98          46           1
          38          94          59           1
          39          86         144           1
          40          81         228           1
          41          87         125           2
          42         917           2           1
          43          99          41           1
          44         658          34           1
          45         695          17           1
          46         690          12           1
          47         677          16           1
          48         642          37           2
          49         644          38           1
          50         718          14           1
          51         885           8           1
          52         880           9           1
          53         294           6           1
          54         878          13           1
          55         886           7           1
          56         883           8           1
          57         882           8           1
          58         893           3           1
          59         968          17           1
          60         212           7           1
          61         167          10           1
          62         138          13           1
          63         155          13           1
          64         195           7           1
          65         157          12           1
          66         197          10           1
          67         117          20           1
          68         650          36           1
          69         640          23           1
          70         651          26           1
          71         664          25           1
          72         993          15           1
          73         647          36           1
          11         230           5           1
          12         112          21           1
          13         156          12           1
          14         208           6           1
          15          84         169           2
          16         181          11           1
          17         207           6           1
          18         118          18           1
          19         105          24           2
          20         195           7           1
          21         747          20           1
          22         928          19           1
          23         754          10           1
          24         191          12           1
          25         753          16           1
          26         751          15           1
          27         744          20           1
          28         321          19           1
          29         343          15           1
          30         360          13           1
          31         870          32           2
          32         324          31           1
          33         356          11           1
          34         330          32           1
          35         373          28           1
          36         389          14           1
          37         388          15           1
          38         383          17           1
          39         395          16           2
          40         374          30           1
          41         402          11           1
          42         392          18           1
          43          87         125           2
          44          89         105           1
          45          83         181           3
          46          88         117           1
          47          81         228           1
          48         860           5           1
          49         162          11           1
          50         149          16           1
          51         166          11           1
          52         552           9           1
          53         104          24           1
          54          35          11           1
          55         152          13           1
          56         111          20           1
          57         442          17           1
          58         433          41           1
          59         437          33           1
          60         438          30           1
          61         434          39           1
          62         440          22           1
          63         441          22           1
          64         444          13           1
          65          86         144           1
          66          82         204           1
          67         805          13           1
          68         406          11           1
          69         380          31           1
          70         400          12           1
          71         539          12           1
          72         394          17           1
          73         983          10           1
          74         873          22           1
          75         872          26           1
          76         120          18           1
          77         871          29           1
          78         266           4           1
          79         875          21           1
          11         986           9           1
          12          83         181           3
          13          82         204           1
          14          84         169           1
          15          99          41           1
          16          94          59           1
          17          89         105           1
          18          95          60           1
          19          81         228           1
          20          85         156           1
          21          98          46           1
          22         100          34           1
          23         454           4           1
          24         436          34           1
          25         218           7           1
          26         453           8           1
          27         441          22           1
          28         445          14           1
          29         455           5           1
          30         449           9           1
          31         327          26           1
          32         322          30           1
          33         325          25           1
          34         348          11           1
          35         330          32           1
          36         343          15           1
          37         341          14           1
          38         659          23           1
          39         650          36           1
          40         682          15           1
          41         712          11           1
          42         674          17           1
          43         661          29           1
          44         651          26           1
          45         124          17           1
          46          96          54           1
          47         139          16           1
          48         146          14           1
          49         154          12           1
          50         138          13           1
          51         156          12           1
          52         144          12           1
          53         101          33           1
          54          93          72           1
          55         745          19           1
          56         737          18           1
          57         753          16           1
          58         741          23           1
          59         763          10           1
          60         752          14           1
          61         747          20           1
          62          92          78           1
          63         108          23           1
          64         169          13           1
          65         155          13           1
          66         184          12           1
          67         142          18           1
          68         148          14           1
          69         161          13           1
          70         419          18           1
          71         461          19           1
          72         548           8           1
          73         418          21           1
          74         462          16           1
          75         363          11           1
          76         379          29           1
          77         338          19           1
          78         378          22           1
          79         376          25           1
          80         390          14           1
          81         377          27           1
          82         395          16           1
          83         401          14           1
          11         390          14           1
          12         394          17           1
          13         396          12           1
          14         378          22           1
          15         413           9           1
          16         399          12           1
          17         383          17           1
          18         392          18           1
          19         611          14           1
          20         595           9           1
          21         603          20           2
          22         486          10           1
          23         620          12           1
          24         459          26           1
          25         498           9           1
          26         514          18           1
          27         490          10           1
          28         598           8           1
          29         639          13           1
          30         800           6           1
          31         795          12           1
          32         789           7           1
          33         766          10           1
          34          86         144           1
          35         802           9           1
          36         745          19           1
          37         758          13           1
          38         740          20           1
          39         741          23           1
          40         749          13           1
          41         797          17           1
          42         735          20           1
          43         755          11           1
          44         939          15           1
          45         930          16           1
          46         937          13           1
          47         920          30           1
          48         932          16           1
          49         928          19           1
          50         933          15           1
          51         929          19           1
          52         936          14           1
          53         364          11           1
          54         873          22           1
          55         886           7           1
          56         883           8           1
          57         995          10           1
          58         870          32           1
          59         884           7           1
          60         885           8           1
          61         368          10           1
          62         671          22           1
          63         709          17           1
          64         663          23           1
          65          58          15           1
          66         712          11           1
          67         666          19           1
          68         715          12           1
          69          75          10           1
          70          48          10           1
          71          44           7           1
          72          68          15           1
          73          63          12           1
          74          43          13           1
          75         517          13           1
          76         529           9           1
          77         566           8           1
          78         600          13           1
          79         572          11           1
          11         761          10           1
          12         739          19           1
          13         749          13           1
          14         753          16           1
          15         736          20           3
          16         756          12           1
          17         307           3           1
          18         116          23           1
          19         293           4           1
          20         129          17           1
          21         163          12           1
          22          93          72           2
          23         135          18           1
          24         294           6           1
          25         290           3           2
          26         136          15           1
          27          84         169           1
          28          92          78           1
          29          95          60           1
          30         100          34           1
          31          91          85           1
          32         351          16           1
          33         745          19           1
          34         738          22           1
          35         751          15           1
          36         734          17           1
          37         737          18           1
          38         742          17           1
          39         754          10           1
          40          82         204           1
          41          85         156           1
          42          83         181           1
          43         399          12           1
          44         377          27           1
          45         369          21           1
          46         392          18           2
          47         371          27           2
          48         385          17           1
          49         383          17           1
          50         402          11           1
          51         779          11           1
          52         773           9           1
          53         782           8           1
          54         789           7           1
          55         764          10           1
          56         982          16           1
          57         647          36           1
          58         645          40           1
          59         660          23           1
          60         687          13           1
          61          58          15           1
          62          51          13           1
          63          48          10           1
          64          66           9           1
          65         375          20           1
          66         374          30           1
          67         376          25           1
          68         370          23           1
          69         373          28           1
          70         415          10           1
          11         813          30           1
          12         975          10           1
          13         994           8           1
          14         884           7           1
          15         999          12           1
          16         970          10           1
          17         977           9           1
          18         632           5           1
          19         497           8           1
          20         563          12           1
          21         517          13           1
          22         609          13           1
          23         587          10           1
          24          89         105           1
          25         161          13           1
          26          86         144           1
          27          95          60           1
          28          94          59           1
          29          97          46           1
          30          88         117           1
          31         799          12           1
          32         787           8           1
          33         807          11           1
          34         788          11           1
          35         771          13           1
          36         789           7           1
          37         596          11           1
          38         620          12           1
          39         613          14           1
          40         536           8           1
          41         512           9           1
          42         329          25           1
          43         345          13           1
          44         335          20           1
          45         364          11           1
          46         331          31           1
          47         341          14           1
          48         324          31           1
          49         343          15           1
          50         134          15           1
          51         155          13           1
          52         126          16           1
          53          82         204           1
          54         110          24           1
          55         122          19           1
          56         103          28           1
          57          90          93           1
          58         128          16           1
          59         147          13           1
          60         463          11           1
          61         422          15           1
          62         462          16           1
          63         418          21           1
          64         421          15           1
          65         458          25           1
          66         173          10           1
          67         419          18           1
          68         650          36           1
          69         715          12           1
          70         668          33           1
          71         647          36           1
          72         655          29           1
          73         645          40           1
          74         684          16           1
          75         921          31           1
          76         926          23           1
          77         930          16           1
          78         941          10           1
          79         932          16           1
          80         933          15           1
          81         922          30           1
          82         934          15           1
          83         928          19           1
          11         502          13           1
          12         574          18           1
          13          82         204           2
          14         929          19           1
          15         116          23           1
          16         611          14           1
          17         259           5           1
          18         162          11           1
          19         139          16           1
          20         111          20           2
          21         187           9           1
          22         194           7           1
          23          83         181           2
          24         133          16           1
          25         202           6           1
          26         191          12           1
          27         509          14           1
          28          85         156           1
          29         906           1           1
          30          81         228           1
          31         352          14           1
          32         366          12           2
          33         350          16           1
          34         349          12           1
          35         332          24           1
          36         367          10           1
          37         334          24           2
          38         323          24           1
          39         924          29           1
          40         919          40           1
          41         931          19           1
          42         928          19           1
          43         926          23           1
          44         930          16           1
          45         337          20           1
          46         346          16           1
          47         922          30           1
          48         335          20           1
          49         362          11           1
          50         589           9           1
          51         558           7           1
          52         517          13           1
          53         562          10           1
          54         609          13           1
          55         990          10           1
          56         258           6           1
          57         530          14           1
          58         588           4           1
          59         583           9           1
          60         613          14           1
          61         544           5           1
          62         610           9           1
          63         572          11           1
          64         657          29           1
          65         683          18           1
          66         699          11           1
          67         685          11           1
          68         658          34           1
          69         722          12           1
          70         702          15           1
          71         643          32           1
          72         641          32           1
          73         650          36           1
          74         370          23           1
          75         373          28           1
          76         391          15           1
          77         411          12           1
          78         395          16           1
          79         383          17           1
          80         376          25           1
          81         384          23           1
          82         400          12           1
          11         669          22           1
          12         695          17           1
          13         682          15           1
          14         708          12           1
          15         717          11           1
          16         709          17           1
          17         673          17           1
          18         160          11           1
          19         107          19           1
          20         149          16           1
          21         154          12           1
          22         118          18           1
          23         124          17           1
          24         162          11           1
          25         115          21           1
          26         159          10           1
          27         111          20           1
          28         818          16           1
          29         830           3           1
          30         824           9           1
          31         834           3           1
          32         823          11           1
          33         101          33           1
          34         829           5           1
          35         639          13           1
          36         712          11           1
          37         638          11           1
          38         490          10           1
          39         551           6           1
          40         602          14           1
          41         510           9           1
          42         373          28           1
          43         377          27           1
          44         408           9           1
          45         401          14           1
          46         415          10           1
          47         387          22           1
          48         410          12           1
          49         392          18           1
          50         457           4           1
          51         438          30           1
          52          61           9           1
          53         444          13           1
          54         181          11           1
          55         447           9           1
          56         297           4           1
          57         436          34           1
          58         437          33           1
          59         324          31           1
          60         343          15           2
          61         323          24           1
          62         330          32           2
          63         339          22           1
          64         277           4           1
          65         347          14           1
          66         331          31           1
          67         346          16           1
          68         358          11           1
          69         328          19           1
          70         354          14           1
          71         329          25           1
          72         157          12           1
          73          90          93           1
          74         131          22           1
          75          82         204           1
          76         143          17           1
          77         167          10           1
          78          81         228           1
          79         163          12           1
          80          83         181           1
          81          85         156           1
          82         941          10           1
          83         930          16           1
          84         932          16           1
          85         936          14           1
          86         922          30           1
          87         925          17           1
          88         934          15           1
          89         921          31           1
          11         598           8           1
          12         579          16           1
          13         541          11           1
          14          11           3           1
          15           1          12           1
          16           9           4           1
          17          31          11           1
          18          12           3           1
          19           2           7           1
          20          13           3           1
          21         215           7           1
          22          83         181           1
          23         112          21           1
          24         117          20           2
          25         201           8           1
          26          98          46           1
          27         154          12           1
          28         156          12           1
          29         189           9           1
          30         120          18           1
          31         705          10           1
          32         708          12           1
          33         997           9           1
          34         701          10           1
          35         714           8           1
          36         685          11           1
          37         681          15           1
          38         704          13           1
          39         720          12           1
          40          90          93           1
          41         124          17           2
          42          89         105           1
          43         121          18           1
          44         140          16           1
          45          85         156           1
          46          92          78           1
          47         137          16           1
          48         134          15           1
          49         754          10           1
          50         746          20           1
          51         740          20           1
          52         937          13           1
          53         739          19           1
          54         762          10           1
          55         744          20           1
          56         752          14           1
          57         349          12           1
          58         368          10           1
          59         331          31           1
          60         342          14           1
          61         325          25           1
          62         362          11           1
          63         332          24           1
          64         148          14           1
          65         126          16           1
          66         111          20           1
          67         104          24           1
          68         155          13           1
          69         105          24           1
          70         106          24           1
          71         144          12           1
          72         122          19           1
          73         420          18           1
          74         467          10           1
          75         417          24           1
          76         294           6           1
          77         999          12           1
          78         462          16           1
          79         465          14           1
          80         288           5           1
          81         650          36           1
          82         662          25           1
          83         643          32           1
          84         657          29           1
          85         683          18           1
          86         729          10           1
          87         670          17           1
          11         461          19           1
          12         459          26           1
          13         422          15           1
          14         458          25           1
          15         426          10           1
          16         464          13           1
          17         466          12           1
          18         803          15           1
          19         767           8           1
          20         778          15           1
          21         793          10           1
          22         795          12           1
          23         799          12           1
          24         676          18           1
          25         708          12           1
          26         722          12           1
          27         646          43           1
          28         675          14           1
          29         655          29           1
          30         641          32           1
          31         696          11           1
          32         640          23           1
          33         642          37           1
          34          51          13           1
          35          71           8           1
          36          50          11           1
          37         658          34           1
          38          68          15           1
          39          67          11           1
          40          61           9           1
          41          63          12           1
          42          88         117           1
          43         316           2           1
          44          90          93           1
          45          91          85           1
          46          81         228           2
          47          82         204           1
          48         332          24           1
          49         326          29           2
          50         342          14           1
          51         336          16           1
          52         361          10           1
          53         977           9           1
          54         985           7           1
          55         871          29           1
          56         979           9           1
          57         998           7           1
          58         999          12           1
          59         987          14           1
          60         377          27           1
          61         388          15           1
          62         392          18           1
          63         399          12           1
          64         413           9           1
          65         412          13           1
          66         394          17           1
          67         331          31           1
          68         324          31           1
          69         343          15           1
          70         110          24           1
          71         341          14           1
          72         733          11           1
          73         440          22           1
          74         433          41           1
          75         437          33           1
          76         439          24           1
          77         446          13           1
          78         448          11           1
          79         443          17           1
          11          41          11           1
          12          83         181           3
          13         793          10           1
          14          84         169           2
          15          88         117           1
          16          89         105           2
          17          81         228           2
          18          82         204           1
          19         723          10           1
          20         921          31           2
          21         653          35           1
          22         657          29           1
          23         691          18           1
          24         672          21           1
          25         918          44           1
          26         919          40           2
          27         920          30           1
          28         942           8           1
          29         960           7           1
          30         949           9           1
          31         943          16           1
          32         948          10           1
          33         961          10           1
          34         945          12           1
          35         933          15           1
          36         927          21           1
          37         922          30           1
          38         931          19           1
          39         930          16           1
          40         284           3           1
          41         506           7           1
          42         584          12           1
          43         488          11           1
          44         496          10           1
          45         607          11           1
          46         473           7           1
          47         461          19           1
          48         465          14           1
          49         468          10           1
          50         472           7           1
          51         481           1           1
          52         419          18           1
          53         428           7           1
          54         430           6           1
          55          87         125           1
          56          92          78           1
          57          86         144           1
          58          95          60           1
          59          85         156           1
          60          79           5           1
          61          71           8           1
          62          50          11           1
          63          45           9           1
          64          77          12           1
          65          62          11           1
          66          69           8           1
          67          66           9           1
          11         653          35           1
          12         650          36           1
          13         706          12           1
          14         681          15           1
          15         717          11           1
          16         651          26           1
          17         728          11           1
          18         730          11           1
          19         851          11           1
          20         441          22           1
          21         438          30           1
          22         435          35           1
          23         440          22           1
          24         439          24           1
          25         443          17           1
          26         990          10           1
          27         966          12           1
          28         988           7           1
          29         969           7           1
          30          39           7           1
          31           8           5           1
          32          38          11           1
          33         679          20           1
          34         659          23           1
          35         128          16           1
          36          41          11           1
          37           1          12           1
          38          29          12           1
          39         460          19           1
          40         459          26           1
          41         458          25           1
          42         418          21           1
          43         324          31           1
          44         336          16           1
          45         345          13           1
          46         325          25           1
          47         337          20           1
          48         351          16           1
          49         360          13           1
          50          87         125           3
          51          89         105           1
          52          90          93           1
          53          83         181           1
          54          81         228           2
          55          92          78           1
          56         718          14           1
          57          86         144           1
          58          85         156           3
          59          93          72           1
          60          88         117           1
          61          82         204           2
          62         402          11           1
          63         797          17           1
          64         768           9           1
          65         769          11           1
          66         798           9           1
          67          43          13           1
          11         327          26           1
          12         368          10           1
          13         353          13           1
          14         346          16           1
          15         326          29           1
          16         330          32           1
          17         360          13           1
          18         332          24           1
          19         348          11           1
          20         322          30           1
          21         660          23           1
          22         655          29           1
          23         641          32           1
          24         669          22           1
          25         663          23           1
          26         644          38           1
          27         717          11           1
          28         722          12           1
          29         162          11           1
          30         245           5           1
          31         198           7           1
          32         319           1           1
          33         248           4           1
          34         262           4           1
          35         298           2           1
          36         113          19           1
          37         284           3           1
          38         157          12           2
          39         924          29           2
          40         919          40           3
          41         928          19           2
          42         922          30           3
          43         951          10           1
          44         927          21           1
          45         923          28           2
          46         925          17           3
          47         417          24           1
          48         929          19           2
          49         731           9           1
          50         672          21           1
          51         683          18           1
          52         668          33           1
          53         685          11           1
          54         881          10           1
          55         642          37           1
          56         698          10           1
          57         155          13           1
          58         156          12           1
          59         105          24           1
          60         249           5           1
          61         135          18           1
          62         192           8           1
          63         165          11           1
          64         181          11           1
          65         931          19           2
          66         617           9           1
          67         636          10           1
          68         567          14           1
          69         524          12           1
          70         487           7           1
          71          79           5           1
          72         794           7           1
          73          48          10           1
          74          65           9           1
          75          49          10           1
          76          78          14           1
          77         926          23           1
          78         932          16           1
          10         819          13           1
          11         826           8           1
          12         822           8           1
          13         821          13           1
          14         820          12           1
          15         813          30           1
          16         817          16           1
          17         818          16           1
          18         355          12           1
          19         336          16           1
          20         344          16           1
          21         351          16           1
          22         329          25           1
          23         353          13           1
          24         354          14           1
          25         356          11           1
          26         644          38           1
          27         728          11           1
          28         673          17           1
          29         491           9           1
          30         147          13           1
          31         669          22           1
          32         706          12           1
          33         660          23           1
          34         657          29           1
          35         655          29           1
          36         445          14           1
          37         447           9           1
          38         439          24           1
          39         435          35           1
          40         446          13           1
          41         436          34           1
          42         441          22           1
          43         451          10           1
          44         448          11           1
          45         350          16           1
          46         321          19           1
          47         345          13           1
          48         337          20           1
          49         366          12           1
          50         334          24           1
          51         326          29           1
          52         335          20           1
          53         505           9           1
          54         509          14           1
          55         554          12           1
          56         527          12           1
          57          74           8           1
          58          91          85           1
          59          88         117           1
          60          87         125           1
          61          86         144           1
          62          81         228           1
          63         663          23           1
          64         687          13           1
          65         645          40           1
          66         720          12           1
          67         672          21           1
          68         675          14           1
          69         843          19           1
          70         842          21           1
          71         844          17           1
          72         840          27           1
          10         498           9           1
          11         628           9           1
          12         529           9           1
          13         492           8           1
          14         977           9           1
          15         199           9           1
          16         617           9           1
          17         541          11           1
          18         422          15           1
          19         481           1           1
          20         477           3           1
          21         467          10           1
          22         432           5           1
          23         482           2           1
          24         427           8           1
          25         423          11           1
          26         483           1           1
          27         464          13           1
          28          96          54           1
          29          93          72           1
          30         257           7           1
          31         244           3           1
          32         172          10           1
          33         249           5           1
          34          89         105           1
          35         262           4           1
          36         886           7           1
          37         124          17           1
          38         913           1           1
          39         328          19           1
          40         341          14           1
          41         323          24           1
          42         338          19           1
          43         330          32           1
          44         329          25           1
          45          81         228           1
          46         878          13           1
          47          83         181           1
          48          84         169           1
          49         469           9           1
          50          88         117           1
          51         766          10           1
          52         794           7           1
          53         772          11           1
          54         800           6           1
          55         768           9           1
          56         847          13           1
          57         849          10           1
          58         852           9           1
          59         757          14           1
          60         842          21           2
          61         840          27           2
          62         846          13           1
          63         843          19           2
          64         853           7           2
          65         945          12           1
          66         593          16           1
          67         926          23           1
          68         931          19           1
          69         513          11           1
          70         923          28           1
          71         946           9           1
          72         857           6           1
          73         858           6           1
          74         860           5           1
          75         861           3           1
          11          91          85           2
          12         133          16           1
          13          98          46           1
          14         127          17           1
          15         104          24           1
          16         130          16           1
          17         114          20           1
          18         357          13           1
          19         118          18           1
          20         827           6           1
          21         607          11           1
          22         315           5           1
          23         813          30           1
          24         816          20           1
          25         815          22           1
          26         824           9           1
          27         513          11           1
          28         616           8           1
          29         496          10           1
          30         500           9           1
          31         600          13           1
          32          84         169           1
          33         461          19           1
          34          90          93           1
          35          85         156           1
          36          87         125           1
          37          86         144           1
          38          89         105           1
          39         603          20           1
          40         920          30           1
          41         929          19           1
          42         602          14           1
          43         919          40           1
          44         940          10           1
          45         932          16           1
          46         922          30           1
          47         814          25           1
          48         509          14           1
          49          17          22           1
          50         694          10           1
          51         711          13           1
          52         656          24           1
          53         708          12           1
          54         681          15           1
          55         652          31           1
          56         640          23           1
          57         658          34           1
          58         641          32           1
          59         687          13           1
          60         668          33           1
          61         107          19           1
          62         693          16           1
          63         733          11           1
          64         642          37           1
          65         993          15           1
          66         962           8           1
          67         987          14           1
          68         875          21           1
          69         968          17           1
          70         981          11           1
          71         992          10           1
          72         514          18           1
          73         517          13           1
          74         549          11           1
          75         595           9           1
          76         594          11           1
          11         769          11           1
          12         797          17           1
          13         737          18           1
          14         802           9           1
          15         811          13           1
          16         776           8           1
          17         775          15           1
          18         789           7           1
          19         771          13           1
          20          95          60           2
          21         757          14           1
          22         740          20           1
          23         738          22           1
          24         745          19           1
          25         744          20           1
          26         760          14           1
          27         746          20           1
          28          27          11           1
          29          24           8           1
          30         863           6           1
          31          15          25           1
          32          23          13           1
          33          14          21           1
          34          16          20           1
          35          21          12           1
          36         319           1           1
          37         251           8           1
          38         246           4           1
          39         134          15           1
          40         293           4           1
          41          91          85           1
          42         119          21           1
          43         208           6           1
          44         203           9           1
          45         180          10           1
          46          84         169           1
          47          94          59           2
          48          85         156           2
          49          65           9           1
          50          97          46           1
          51          92          78           1
          52          82         204           1
          53         237           7           1
          54         121          18           1
          55         234           5           1
          56         224           7           1
          57         243           5           1
          58         551           6           1
          59         800           6           1
          60         597          13           1
          61         439          24           1
          62         440          22           1
          63         442          17           1
          64         441          22           1
          65         434          39           1
          66         435          35           1
          67         438          30           1
          68         939          15           1
          69         561          13           1
          70         946           9           1
          71         949           9           1
          72         943          16           1
          73         643          32           1
          74         689          13           1
          75         644          38           1
          76         652          31           1
          77         848          11           1
          78         648          39           1
          79         651          26           1
          80         718          14           1
          81         727          11           1
          82         730          11           1
          83         717          11           1
          84         646          43           1
          85         694          10           1
          86         653          35           1
          87         706          12           1
          11         393          18           1
          12         374          30           1
          13         377          27           1
          14         376          25           1
          15         389          14           1
          16         394          17           1
          17         373          28           1
          18         386          17           1
          19         501          12           2
          20         557          11           1
          21         488          11           1
          22         559          11           1
          23         511          10           1
          24         621           6           1
          25         514          18           1
          26           8           5           1
          27          11           3           1
          28           9           4           1
          29           3           9           1
          30          29          12           1
          31         570           9           1
          32          38          11           1
          33          93          72           1
          34          97          46           1
          35         107          19           1
          36         116          23           1
          37         123          17           1
          38          91          85           1
          39         114          20           1
          40         118          18           1
          41         981          11           1
          42         977           9           1
          43         968          17           1
          44         964           9           1
          45         994           8           1
          46         846          13           1
          47         851          11           1
          48         855           6           1
          49         848          11           1
          50         845          14           1
          51         402          11           1
          52         842          21           1
          53         850           9           1
          54         847          13           1
          55         853           7           1
          56         603          20           1
          57         541          11           1
          58         486          10           1
          59         595           9           1
          60         611          14           1
          61         230           5           1
          62         133          16           1
          63         145          14           1
          64         119          21           1
          65         180          10           1
          66         216           6           1
          67         150          12           1
          68         140          16           1
          69         213           8           1
          70         146          14           1
          71         651          26           1
          72         251           8           1
          73         663          23           1
          74         667          31           1
          75         654          32           1
          76         662          25           1
          77         673          17           1
          78         668          33           1
          79         643          32           1
          80         631          11           1
          81          83         181           1
          82         632           5           1
          83         545           7           1
          84         487           7           1
          85         616           8           1
          86         574          18           1
          11         248           4           1
          12          89         105           3
          13         235           7           1
          14         247           5           1
          15         260           6           1
          16         198           7           1
          17         155          13           1
          18         180          10           1
          19         232           5           1
          20         391          15           1
          21          87         125           1
          22         644          38           1
          23         100          34           2
          24          93          72           1
          25          90          93           2
          26          81         228           2
          27         331          31           1
          28         351          16           1
          29         359          14           1
          30         365          10           1
          31         329          25           1
          32         353          13           1
          33         347          14           1
          34         325          25           1
          35         877          15           1
          36         873          22           1
          37         963           9           1
          38         968          17           2
          39         879          16           1
          40         870          32           1
          41         992          10           1
          42         525          13           1
          43         124          17           1
          44          94          59           1
          45         108          23           1
          46         116          23           1
          47          14          21           1
          48          98          46           1
          49          99          41           2
          50          92          78           1
          51         440          22           1
          52         438          30           1
          53         672          21           1
          54         435          35           1
          55         441          22           1
          56         437          33           1
          57         433          41           1
          58         436          34           1
          59         434          39           1
          60         683          18           1
          61         762          10           1
          62         753          16           1
          63         756          12           1
          64         761          10           1
          65         746          20           1
          66         736          20           1
          67         801           7           1
          68         965          11           1
          69         982          16           1
          70         972           8           1
          71         872          26           1
          72         970          10           1
          73         999          12           1
          74         456           5           1
          75         109          23           1
          76          85         156           1
          77          82         204           1
          11         593          16           1
          12         538           6           1
          13         638          11           1
          14         500           9           1
          15         491           9           1
          16         552           9           1
          17         631          11           1
          18         493          10           1
          19         546           9           1
          20         586           8           1
          21         589           9           1
          22         551           6           1
          23         610           9           1
          24         555           6           1
          25         642          37           1
          26         655          29           1
          27         640          23           1
          28         641          32           1
          29         680          13           1
          30         673          17           1
          31         543           9           1
          32          95          60           2
          33         416          27           1
          34         463          11           1
          35         418          21           1
          36         465          14           1
          37         466          12           1
          38         424          10           1
          39         460          19           1
          40         462          16           1
          41         402          11           1
          42          92          78           1
          43          94          59           1
          44          86         144           1
          45          82         204           1
          46         161          13           1
          47          93          72           1
          48          97          46           1
          49         508           7           1
          50         530          14           1
          51         609          13           1
          52         629           8           1
          53         601          13           1
          54         515           8           1
          55         633           9           1
          56         585           9           1
          57         577          15           1
          58         839          25           1
          59         841          21           1
          60         844          17           1
          61         840          27           1
          62         847          13           1
          63         846          13           1
          64         929          19           1
          65         932          16           1
          66         930          16           1
          67         927          21           1
          68         445          14           1
          69         925          17           1
          70         918          44           1
          71         921          31           1
          11         921          31           1
          12         851          11           1
          13         125          17           1
          14         922          30           1
          15         815          22           2
          16         812          29           1
          17         823          11           1
          18         814          25           2
          19         818          16           2
          20         813          30           1
          21         923          28           1
          22         944          12           1
          23         943          16           1
          24         237           7           1
          25         958           4           1
          26         928          19           1
          27         876          18           1
          28         417          24           1
          29         422          15           1
          30         459          26           1
          31         462          16           1
          32         416          27           1
          33         419          18           1
          34          85         156           1
          35          86         144           2
          36          81         228           1
          37         816          20           1
          38         484           9           1
          39         116          23           2
          40         178          10           1
          41         156          12           1
          42         255           5           1
          43         295           2           1
          44         252           4           1
          45         146          14           1
          46         191          12           1
          47         248           4           1
          48          47           8           1
          49          48          10           1
          50          60           9           1
          51          73          10           1
          52          64           6           1
          53          50          11           1
          54          68          15           1
          55         179          12           1
          56         153          11           1
          57         111          20           1
          58          95          60           1
          59         118          18           1
          60         167          10           1
          61         124          17           1
          62          90          93           1
          63         650          36           1
          64         655          29           1
          65         482           2           1
          66         703          13           1
          67         681          15           1
          68         717          11           1
          69         676          18           1
          70         658          34           1
          10         192           8           1
          11         795          12           1
          12         156          12           1
          13         181          11           2
          14         202           6           1
          15         222           7           1
          16         272           3           1
          17         191          12           1
          18         256           4           1
          19         252           4           1
          20         103          28           1
          21         152          13           1
          22         154          12           1
          23         124          17           1
          24         207           6           1
          25         212           7           1
          26         240           4           1
          27         133          16           1
          28         415          10           1
          29         408           9           1
          30         377          27           1
          31         369          21           1
          32         387          22           1
          33         388          15           1
          34         397          16           1
          35         401          14           2
          36          87         125           1
          37          95          60           1
          38          98          46           1
          39         100          34           1
          40          93          72           1
          41          97          46           1
          42          82         204           1
          43          84         169           1
          44         879          16           1
          45         881          10           1
          46         813          30           1
          47         997           9           1
          48         875          21           1
          49         882           8           1
          50         873          22           1
          51         870          32           1
          52         883           8           1
          53         977           9           1
          54         815          22           1
          55         812          29           1
          56         814          25           1
          57         648          39           1
          58         684          16           1
          59         686          14           1
          60         658          34           1
          61         660          23           1
          62         652          31           1
          63         653          35           1
          64         680          13           1
          65         650          36           1
          66         514          18           1
          67         569          11           1
          68         505           9           1
          69         561          13           1
          70         330          32           1
          71         360          13           1
          72         339          22           1
          73         351          16           1
          74         323          24           1
          75         368          10           1
          76         364          11           1
          11          70           8           1
          12          62          11           1
          13          54          10           1
          14          58          15           1
          15          61           9           1
          16          63          12           1
          17          57          13           1
          18         379          29           2
          19         407          13           1
          20         393          18           1
          21         380          31           1
          22         404          11           1
          23         378          22           1
          24         387          22           1
          25         547          11           1
          26         589           9           1
          27         499          10           1
          28         403          13           2
          29         528          10           1
          30         525          13           1
          31         622          13           1
          32         870          32           1
          33         882           8           1
          34         989          14           1
          35         164          12           2
          36         999          12           1
          37         883           8           1
          38         879          16           1
          39         886           7           1
          40         872          26           1
          41         991           8           1
          42         173          10           1
          43         147          13           1
          44         128          16           1
          45         108          23           1
          46         109          23           1
          47         150          12           1
          48         198           7           1
          49          81         228           1
          50         192           8           1
          51         354          14           1
          52         334          24           1
          53         347          14           1
          54         351          16           1
          55         345          13           1
          56         388          15           1
          57          42          11           1
          58         410          12           1
          59         251           8           1
          60         405          15           1
          61         374          30           1
          62         370          23           1
          63          97          46           1
          64         758          13           1
          65         757          14           1
          66         161          13           1
          67          82         204           1
          68          85         156           1
          69          93          72           1
          70          92          78           1
          71         420          18           1
          72         417          24           1
          73         418          21           1
          74         140          16           1
          75         422          15           1
          76         821          13           1
          77         463          11           1
          78         459          26           1
          79         921          31           1
          80         918          44           1
          81         947          12           1
          82         935          15           1
          83         946           9           1
          11          72           6           1
          12         617           9           1
          13          73          10           1
          14          51          13           1
          15          75          10           1
          16          69           8           1
          17         461          19           1
          18         470           7           1
          19         423          11           1
          20         476           2           1
          21         418          21           1
          22         459          26           1
          23         417          24           1
          24         794           7           1
          25         803          15           1
          26         193           9           1
          27          36           7           1
          28         799          12           1
          29         805          13           1
          30         683          18           1
          31         682          15           1
          32         720          12           1
          33         673          17           1
          34         657          29           1
          35         705          10           1
          36         647          36           1
          37         187           9           1
          38         177          13           1
          39         292           3           1
          40          91          85           1
          41         237           7           1
          42          86         144           1
          43         312           2           1
          44         315           5           1
          45          43          13           1
          46         285           3           1
          47         950          11           1
          48         521          11           1
          49         573           6           1
          50         622          13           1
          51         579          16           1
          52         555           6           1
          53         490          10           1
          54         951          10           1
          55         936          14           1
          56         952          11           1
          57         959          10           1
          58         943          16           1
          59         919          40           1
          60         923          28           1
          61         750          14           1
          62         749          13           1
          63         745          19           1
          64         140          16           1
          65         743          21           1
          66         763          10           1
          67         740          20           1
          68         744          20           1
          69         747          20           1
          70         337          20           1
          71         341          14           1
          72         332          24           1
          73         110          24           1
          74         325          25           1
          75         331          31           1
          76         387          22           1
          77          83         181           1
          78          85         156           1
          11         140          16           1
          12         304           1           1
          13         162          11           1
          14         290           3           1
          15         250           4           1
          16         287           2           1
          17         266           4           1
          18         314           1           1
          19         104          24           1
          20         237           7           1
          21         132          17           1
          22         201           8           1
          23         147          13           2
          24         252           4           1
          25         150          12           1
          26         136          15           1
          27         202           6           1
          28          82         204           1
          29         179          12           1
          30         259           5           1
          31          90          93           2
          32         148          14           1
          33         123          17           1
          34         110          24           1
          35         109          23           1
          36          88         117           1
          37         131          22           1
          38         107          19           1
          39          85         156           2
          40         667          31           1
          41         661          29           1
          42         733          11           1
          43         656          24           1
          44         675          14           1
          45         673          17           1
          46         668          33           1
          47         676          18           1
          48          25          11           1
          49          27          11           1
          50          28          10           1
          51          15          25           1
          52          22          13           1
          53          17          22           1
          54         103          28           1
          55          97          46           1
          56          89         105           1
          57          83         181           1
          58         464          13           1
          59         712          11           1
          60         551           6           1
          61         596          11           1
          62         387          22           1
          63         501          12           1
          64         510           9           1
          65         639          13           1
          66         490          10           1
          67         529           9           1
          68         374          30           1
          69         391          15           1
          70         372          25           1
          71         388          15           1
          72         392          18           1
          73         406          11           1
          74         399          12           1
          75         376          25           1
          76         363          11           1
          77         335          20           1
          78         365          10           1
          79         352          14           1
          80         330          32           1
          81         220           7           1
          82         323          24           1
          83         321          19           1
          84         334          24           1
          11          86         144           2
          12          87         125           2
          13          85         156           1
          14          82         204           3
          15          84         169           3
          16          81         228           2
          17          90          93           2
          18          93          72           1
          19         351          16           1
          20         102          31           1
          21         101          33           1
          22          92          78           2
          23         655          29           1
          24         653          35           1
          25         641          32           1
          26         664          25           1
          27         694          10           1
          28         650          36           1
          29         640          23           1
          30         685          11           1
          31         658          34           1
          32         634           9           1
          33         849          10           1
          34         864           4           1
          35         859           4           1
          36         857           6           1
          37         847          13           1
          38         846          13           1
          39         852           9           1
          40         867           1           1
          41         875          21           1
          42         873          22           1
          43         976          12           1
          44         965          11           1
          45         984          11           1
          46         874          21           1
          47         285           3           1
          48         746          20           1
          49         739          19           1
          50         749          13           1
          51         754          10           1
          52         735          20           1
          53         740          20           1
          54         761          10           1
          55         741          23           1
          56          94          59           1
          57         108          23           1
          58          83         181           2
          59          91          85           2
          60         584          12           1
          61         581          17           1
          62         596          11           1
          63         506           7           1
          64         557          11           1
          65         511          10           1
          66         574          18           1
          67         670          17           1
          68         325          25           1
          69         356          11           1
          70         363          11           1
          71         344          16           1
          72         347          14           1
          73         331          31           1
          74         705          10           1
          75         345          13           1
          76          99          41           1
          77          97          46           1
          11          84         169           2
          12          86         144           5
          13          85         156           2
          14          87         125           1
          15         328          19           1
          16         326          29           2
          17         345          13           1
          18         333          24           1
          19         325          25           1
          20         337          20           1
          21         332          24           1
          22         334          24           2
          23         360          13           1
          24         341          14           1
          25         343          15           2
          26         356          11           1
          27         339          22           1
          28         323          24           1
          29          81         228           1
          30          90          93           1
          31          95          60           1
          32         659          23           1
          33          97          46           1
          34          83         181           3
          35          88         117           1
          36         116          23           1
          37         104          24           1
          38         136          15           1
          39         137          16           1
          40         138          13           1
          41         188           9           1
          42          82         204           1
          43         114          20           1
          44         962           8           1
          45         924          29           1
          46         922          30           1
          47         951          10           1
          48         926          23           1
          49         920          30           1
          50         453           8           1
          51         929          19           1
          52         327          26           1
          53         355          12           1
          54         368          10           1
          55         330          32           1
          56         331          31           1
          57          62          11           1
          58         715          12           1
          59         667          31           1
          60         660          23           1
          61         663          23           1
          62         707          13           1
          63         642          37           1
          64         655          29           1
          65         647          36           1
          11         307           3           1
          12         436          34           1
          13         444          13           1
          14         459          26           1
          15         448          11           1
          16         453           8           1
          17         449           9           1
          18         441          22           1
          19         437          33           1
          20         921          31           1
          21         922          30           1
          22         216           6           1
          23         948          10           1
          24         949           9           1
          25         499          10           1
          26          83         181           2
          27          81         228           1
          28         369          21           1
          29         380          31           1
          30         544           5           1
          31         527          12           1
          32         410          12           1
          33         372          25           1
          34         412          13           1
          35         819          13           1
          36         816          20           1
          37         925          17           1
          38         814          25           1
          39         813          30           1
          40         126          16           1
          41         673          17           1
          42         659          23           1
          43         724          11           1
          44         113          19           1
          45         660          23           1
          46         646          43           1
          47         687          13           1
          48         641          32           1
          49         710          13           1
          50         511          10           1
          51         488          11           1
          52         605          10           1
          53         601          13           1
          54         621           6           1
          55         528          10           1
          56         190           8           1
          57          94          59           1
          58          82         204           1
          59          99          41           1
          60         109          23           1
          61          88         117           1
          62         102          31           1
          63         101          33           1
          64         114          20           1
          65          84         169           1
          66         259           5           1
          67         164          12           1
          68         135          18           1
          69         313           2           1
          70         133          16           1
          71         170          10           1
          72         120          18           1
          73         931          19           1
          11         788          11           1
          12         764          10           1
          13         806          11           1
          14         787           8           1
          15         777          14           1
          16          84         169           1
          17         526          13           1
          18         178          10           1
          19         107          19           1
          20         152          13           1
          21         216           6           1
          22         182           8           1
          23         121          18           1
          24         111          20           1
          25         183          10           1
          26         187           9           1
          27         536           8           1
          28         546           9           1
          29         919          40           1
          30         327          26           1
          31         533           4           1
          32         576          10           1
          33         873          22           1
          34         502          13           1
          35         417          24           1
          36         462          16           1
          37         416          27           1
          38          88         117           1
          39         461          19           1
          40         898           2           1
          41          51          13           1
          42          53           8           1
          43          54          10           1
          44          66           9           1
          45         415          10           1
          46         393          18           1
          47         258           6           1
          48         378          22           1
          49         369          21           1
          50         373          28           1
          51         376          25           1
          52         983          10           1
          53         884           7           1
          54         876          18           1
          55         888           5           1
          56         886           7           1
          57         887           6           1
          58         874          21           1
          59         901           2           1
          60         902           3           1
          61         903           3           1
          62         435          35           1
          63         438          30           1
          64         437          33           1
          65         964           9           1
          66         439          24           1
          67         433          41           1
          68         443          17           1
          69         804           9           1
          70         779          11           1
          71         799          12           2
          72         766          10           1
          73         803          15           1
          74         778          15           1
          75         783           5           1
          76         805          13           1
          77         792           7           1
          78         811          13           1
          11         646          43           1
          12         693          16           1
          13         661          29           1
          14         691          18           1
          15         670          17           1
          16         664          25           2
          17         684          16           1
          18         683          18           1
          19          40          10           1
          20          37          11           1
          21          29          12           2
          22         671          22           1
          23          30          12           1
          24         944          12           1
          25          34          11           2
          26          97          46           1
          27         103          28           2
          28          90          93           2
          29          87         125           1
          30          93          72           2
          31          91          85           1
          32         112          21           1
          33         108          23           1
          34          35          11           1
          35           3           9           1
          36           6           6           1
          37         679          20           1
          38          95          60           1
          39           9           4           1
          40         374          30           1
          41         918          44           1
          42         668          33           1
          43         647          36           1
          44         665          15           1
          45         158          14           1
          46         699          11           1
          47         642          37           1
          48         384          23           1
          49         415          10           1
          50         377          27           1
          51         379          29           1
          52         409          12           1
          53         393          18           1
          54         376          25           1
          55         394          17           1
          56         380          31           1
          57          81         228           1
          58          88         117           1
          59          92          78           1
          60          96          54           1
          61          84         169           1
          62          89         105           1
          63         263           3           1
          64         243           5           1
          65         206           6           1
          66         116          23           1
          67         140          16           1
          68         236           5           1
          69         241           4           1
          70         101          33           1
          71         189           9           1
          72         337          20           1
          73         322          30           1
          74         341          14           1
          75         342          14           1
          76         334          24           1
          77         327          26           1
          78         324          31           1
          11         272           3           1
          12         248           4           1
          13         169          13           1
          14         249           5           1
          15         163          12           1
          16         187           9           1
          17         236           5           1
          18         167          10           1
          19         158          14           1
          20         760          14           1
          21         745          19           1
          22         743          21           1
          23         741          23           1
          24         750          14           1
          25         747          20           1
          26         735          20           1
          27         753          16           1
          28         734          17           1
          29         728          11           2
          30         674          17           1
          31         644          38           1
          32         683          18           1
          33         648          39           2
          34         354          14           1
          35         667          31           1
          36         100          34           2
          37         301           1           1
          38         294           6           1
          39         182           8           1
          40         289           2           1
          41         300           1           1
          42         238           5           1
          43         141          15           2
          44         180          10           1
          45         308           1           1
          46         767           8           1
          47         794           7           1
          48         933          15           1
          49         780           9           2
          50         786          10           2
          51         797          17           1
          52          87         125           1
          53         107          19           1
          54          84         169           1
          55         101          33           1
          56         106          24           1
          57          95          60           1
          58         722          12           1
          59         704          13           1
          60         657          29           1
          61         642          37           1
          62         540           8           1
          63         641          32           1
          64         656          24           1
          65         974          14           1
          66         646          43           1
          67         682          15           1
          68         658          34           1
          69         659          23           1
          70         709          17           1
          71         720          12           1
          72         777          14           1
          73         807          11           1
          74         773           9           1
          75         808          10           1
          76         781           5           1
          77         771          13           1
          78         784           4           1
          11         968          17           1
          12         877          15           1
          13         878          13           1
          14         890           4           1
          15         979           9           1
          16         986           9           1
          17         980           6           1
          18         895           2           1
          19         892           4           1
          20         692          13           1
          21         609          13           1
          22         634           9           1
          23         504          13           1
          24         586           8           2
          25         587          10           1
          26         288           5           1
          27          81         228           1
          28          83         181           1
          29          84         169           2
          30         145          14           1
          31         977           9           1
          32         111          20           1
          33         159          10           1
          34         231           4           1
          35         187           9           1
          36         250           4           1
          37         267           4           1
          38         115          21           1
          39         923          28           2
          40         922          30           1
          41         921          31           1
          42         512           9           1
          43         550          10           1
          44         593          16           1
          45         525          13           1
          46         617           9           1
          47         597          13           1
          48         645          40           1
          49         733          11           1
          50         666          19           1
          51         664          25           1
          52         710          13           1
          53         655          29           1
          54          71           8           1
          55         709          17           1
          56         687          13           1
          57         661          29           1
          58          95          60           1
          59         106          24           1
          60         114          20           1
          61          88         117           1
          62          90          93           1
          63         104          24           1
          64         100          34           1
          65         103          28           1
          66         846          13           1
          67         861           3           1
          68         863           6           1
          69         852           9           1
          70         839          25           1
          71         854           7           1
          72         850           9           1
          73         851          11           1
          74         669          22           1
          75         648          39           1
          76         673          17           1
          77         695          17           1
          11         758          13           1
          12         736          20           1
          13         761          10           1
          14         759          11           1
          15         746          20           1
          16         743          21           1
          17         754          10           1
          18         756          12           1
          19         435          35           1
          20         434          39           2
          21         440          22           1
          22         809          11           1
          23         666          19           1
          24         433          41           1
          25         346          16           1
          26         329          25           1
          27         337          20           1
          28         334          24           1
          29         336          16           1
          30         350          16           1
          31         321          19           1
          32          91          85           1
          33          89         105           2
          34          90          93           1
          35          81         228           2
          36          83         181           1
          37          85         156           1
          38          88         117           2
          39         528          10           1
          40         143          17           1
          41         105          24           1
          42         121          18           1
          43          98          46           1
          44          87         125           1
          45         156          12           1
          46         173          10           1
          47         224           7           1
          48         646          43           1
          49         453           8           1
          50         650          36           1
          51         694          10           1
          52         717          11           1
          53         642          37           1
          54         651          26           1
          55         706          12           1
          56         681          15           1
          57          92          78           1
          58          93          72           1
          59          97          46           1
          60         190           8           1
          61          94          59           1
          62          99          41           1
          63         572          11           1
          64         624          11           1
          65         853           7           1
          66         625          15           1
          67         163          12           1
          68         579          16           1
          69         594          11           1
          70         813          30           1
          71         812          29           1
          72         667          31           1
          73         724          11           1
          74         645          40           1
          75         719           8           1
          76         655          29           1
          77         711          13           1
          11         923          28           2
          12         924          29           2
          13         922          30           1
          14         919          40           1
          15         918          44           2
          16          51          13           1
          17          46          15           1
          18          71           8           1
          19         374          30           1
          20          49          10           1
          21         535          16           1
          22         340          18           1
          23         353          13           2
          24         365          10           2
          25         366          12           2
          26         351          16           1
          27         325          25           1
          28         357          13           1
          29          98          46           1
          30         102          31           1
          31          91          85           3
          32         101          33           1
          33          97          46           1
          34         120          18           1
          35          87         125           2
          36          93          72           1
          37         118          18           1
          38         693          16           1
          39         676          18           1
          40         719           8           1
          41         695          17           1
          42         662          25           2
          43          86         144           1
          44          89         105           1
          45         521          11           1
          46          85         156           1
          47          84         169           1
          48          90          93           1
          49          81         228           1
          50          83         181           1
          51          95          60           1
          52         100          34           1
          53          99          41           1
          54         765           9           1
          55          82         204           1
          56         104          24           1
          57         947          12           1
          58         934          15           1
          59         926          23           1
          60         933          15           1
          61         358          11           1
          62         336          16           1
          63         362          11           1
          64         334          24           1
          65         347          14           1
          66         356          11           1
          67         359          14           1
          68         712          11           1
          69         721          11           1
          70         330          32           1
          71         725          10           1
          72         716          11           1
          73         658          34           1
          74         648          39           1
          11          83         181           2
          12          87         125           2
          13          81         228           3
          14          90          93           2
          15          86         144           2
          16         976          12           1
          17         882           8           1
          18         989          14           1
          19         985           7           1
          20         878          13           1
          21         871          29           1
          22         885           8           1
          23         870          32           1
          24         881          10           1
          25          99          41           2
          26         109          23           1
          27         128          16           1
          28         134          15           1
          29         100          34           2
          30         124          17           1
          31         105          24           1
          32         110          24           1
          33         108          23           1
          34          67          11           1
          35          92          78           2
          36          80          12           1
          37         940          10           1
          38         931          19           1
          39          85         156           2
          40         929          19           1
          41         938          14           1
          42         919          40           1
          43         918          44           1
          44          84         169           1
          45          93          72           1
          46          89         105           1
          47          91          85           2
          48         102          31           1
          49         665          15           1
          50         671          22           1
          51         699          11           1
          52         689          13           1
          53         158          14           1
          54         645          40           1
          55         640          23           1
          56         364          11           1
          57         322          30           1
          58         368          10           1
          59         360          13           1
          60         338          19           1
          61         346          16           1
          62         351          16           1
          63         339          22           1
          64         584          12           1
          65         516          11           1
          66         514          18           1
          67         614          10           1
          68         496          10           1
          69         321          19           1
          70          95          60           1
          71         951          10           1
          11          92          78           1
          12          89         105           1
          13          93          72           2
          14          94          59           1
          15          91          85           1
          16         503          13           1
          17         597          13           1
          18         574          18           2
          19         543           9           1
          20         530          14           1
          21         625          15           1
          22         218           7           1
          23         243           5           1
          24         319           1           1
          25         277           4           1
          26         217           8           1
          27         162          11           1
          28          87         125           1
          29         144          12           1
          30         169          13           1
          31         409          12           1
          32         116          23           1
          33         107          19           1
          34         112          21           1
          35         103          28           2
          36          95          60           1
          37          96          54           1
          38         122          19           1
          39         119          21           1
          40         137          16           1
          41         101          33           1
          42         127          17           1
          43         158          14           1
          44         135          18           1
          45         918          44           1
          46         944          12           1
          47         941          10           1
          48         347          14           1
          49         925          17           1
          50         930          16           1
          51         928          19           1
          52         923          28           1
          53         659          23           1
          54         667          31           1
          55         647          36           1
          56         668          33           1
          57         643          32           1
          58         612           6           1
          59          82         204           1
          60         491           9           1
          61         929          19           1
          62         527          12           1
          63         631          11           1
          64         611          14           1
          65          57          13           1
          66          70           8           1
          67          63          12           1
          68         321          19           1
          69          43          13           1
          70          64           6           1
          71          54          10           1
          72         892           4           1
          73         882           8           1
          74         872          26           1
          75         880           9           1
          76         890           4           1
          77         982          16           1
          78         893           3           1
          11         858           6           1
          12         188           9           1
          13         106          24           1
          14         187           9           1
          15         151          11           1
          16         179          12           1
          17         203           9           1
          18         121          18           1
          19         126          16           1
          20          94          59           2
          21          92          78           1
          22          87         125           1
          23          85         156           2
          24          91          85           1
          25          86         144           2
          26          93          72           2
          27          81         228           2
          28         870          32           1
          29         976          12           1
          30         977           9           1
          31         965          11           1
          32         874          21           1
          33         881          10           1
          34         989          14           1
          35         875          21           1
          36         368          10           1
          37         610           9           1
          38         530          14           1
          39         576          10           1
          40         593          16           1
          41         537           8           1
          42         502          13           1
          43         667          31           1
          44         177          13           1
          45         479           3           1
          46         680          13           1
          47         607          11           1
          48         681          15           1
          49         643          32           1
          50         647          36           2
          51         725          10           1
          52         347          14           1
          53         329          25           1
          54          55          10           1
          55         325          25           1
          56         328          19           1
          57         563          12           1
          58         326          29           1
          59         333          24           1
          60         330          32           1
          61          28          10           1
          62          17          22           1
          63          15          25           1
          64          14          21           1
          65          20          15           1
          66          21          12           1
          67          16          20           1
          68         650          36           1
          69         674          17           1
          70         668          33           1
          71         710          13           1
          72         649          30           1
          73         657          29           1
          74         653          35           1
          75         645          40           1
          76         927          21           1
          77         932          16           1
          78         930          16           1
          79         925          17           1
          80         445          14           1
          81         923          28           1
          82         919          40           1
          83          97          46           1
          84          95          60           1
          85          90          93           1
          11          87         125           2
          12          90          93           2
          13          89         105           2
          14          84         169           2
          15          93          72           1
          16          97          46           1
          17          81         228           3
          18          83         181           2
          19          86         144           3
          20         404          11           2
          21         372          25           1
          22         414          10           1
          23         390          14           1
          24         406          11           1
          25         403          13           1
          26         396          12           1
          27         373          28           1
          28         375          20           2
          29         387          22           1
          30         199           9           1
          31         201           8           1
          32         110          24           2
          33         215           7           1
          34         226           6           1
          35         259           5           1
          36         194           7           1
          37          94          59           2
          38         293           4           1
          39         222           7           1
          40         212           7           1
          41          91          85           2
          42         233           4           1
          43         168          11           1
          44         108          23           1
          45         146          14           1
          46         206           6           1
          47         383          17           1
          48         385          17           1
          49         377          27           1
          50         395          16           1
          51         371          27           1
          52         397          16           1
          53         113          19           1
          54         702          15           1
          55         105          24           1
          56         914           1           1
          57         112          21           1
          58         103          28           1
          59         458          25           1
          60         333          24           1
          61         459          26           1
          62         326          29           1
          63          88         117           2
          64          96          54           1
          65          92          78           1
          66         104          24           1
          67          99          41           1
          68          95          60           1
          69         764          10           1
          70         769          11           1
          71         771          13           1
          72         810           3           1
          11         663          23           1
          12         651          26           1
          13         661          29           1
          14         673          17           1
          15         640          23           1
          16         503          13           2
          17         659          23           2
          18         729          10           1
          19         760          14           1
          20         734          17           1
          21         739          19           1
          22         744          20           1
          23         752          14           1
          24         748          14           1
          25         667          31           1
          26         796           8           1
          27         702          15           1
          28         647          36           1
          29         668          33           1
          30         643          32           1
          31         612           6           1
          32         146          14           1
          33         219           7           1
          34         183          10           1
          35         236           5           1
          36         229           6           1
          37         158          14           1
          38         133          16           1
          39         179          12           1
          40         225           8           2
          41         169          13           1
          42         177          13           1
          43         244           3           1
          44         237           7           1
          45         294           6           1
          46         270           3           1
          47         196          10           1
          48         258           6           1
          49         163          12           1
          50         262           4           1
          51         437          33           1
          52         570           9           1
          53         637           8           1
          54         625          15           1
          55         927          21           2
          56         919          40           1
          57         933          15           1
          58         930          16           1
          59         883           8           1
          60         929          19           2
          61         445          14           1
          62         918          44           1
          63         928          19           1
          64         931          19           1
          65          21          12           1
          66          19          13           1
          67          20          15           1
          68          15          25           1
          69          16          20           1
          70          77          12           1
          71          22          13           1
          72          27          11           1
          73         946           9           1
          74         952          11           1
          75         943          16           1
          76         924          29           1
          77         940          10           1
          78         953           4           1
          79         961          10           1
          80         921          31           1
          81         926          23           1
          82         938          14           1
          83         923          28           1
          84         951          10           1
