# Supplementary material for: Revealing biases in the sampling of ecological interaction networks
Source: PeerJ. 2019 Sep 2;7:e7566. doi: 10.7717/peerj.7566 (PMC6727833; doi:10.7717/peerj.7566)
Supplement: Supplemental Information 6 [file peerj-07-7566-s006.zip › Python-Package/Input/seed.in]

  1578691927  1588588030  1591995773  1580461518  1577315801  1588456754  1580133764  1578560791  1159226872 -1936778633   823429214 -1089041268
