# Supplementary material for: Revealing biases in the sampling of ecological interaction networks
Source: PeerJ. 2019 Sep 2;7:e7566. doi: 10.7717/peerj.7566 (PMC6727833; doi:10.7717/peerj.7566)
Supplement: Supplemental Information 6 [file peerj-07-7566-s006.zip › Python-Package/output_gen/bipartite_prop.txt]

          49 bipartite module
          21 bipartite module
          27 bipartite module
          55 bipartite module
          31 bipartite module
          25 bipartite module
          41 bipartite module
          38 bipartite module
          17 bipartite module
          21 bipartite module
          15 bipartite module
          55 bipartite module
          22 bipartite module
          58 bipartite module
          12 bipartite module
          13 bipartite module
  
 average degree =   7.51200008    
 average module size =   31.2500000    
 total number of clusters =           1
 size of largest cluster =         500
