# Supplementary material for: Revealing biases in the sampling of ecological interaction networks
Source: PeerJ. 2019 Sep 2;7:e7566. doi: 10.7717/peerj.7566 (PMC6727833; doi:10.7717/peerj.7566)
Supplement: Supplemental Information 6 [file peerj-07-7566-s006.zip › Python-Package/output_gen/bipartite_net.txt]

0001 0025
0001 0026
0001 0028
0001 0029
0001 0030
0001 0031
0001 0032
0001 0033
0001 0034
0001 0035
0001 0036
0001 0037
0001 0038
0001 0039
0001 0040
0001 0041
0001 0042
0001 0043
0001 0044
0001 0045
0001 0046
0001 0047
0001 0049
0001 0230
0001 0423
0002 0025
0002 0026
0002 0027
0002 0029
0002 0030
0002 0032
0002 0033
0002 0034
0002 0035
0002 0036
0002 0037
0002 0038
0002 0039
0002 0040
0002 0041
0002 0042
0002 0043
0002 0044
0002 0045
0002 0046
0002 0160
0002 0306
0002 0484
0003 0025
0003 0026
0003 0027
0003 0029
0003 0030
0003 0032
0003 0033
0003 0034
0003 0035
0003 0036
0003 0037
0003 0038
0003 0039
0003 0040
0003 0041
0003 0042
0003 0043
0003 0044
0003 0071
0003 0104
0003 0131
0004 0025
0004 0026
0004 0027
0004 0028
0004 0029
0004 0030
0004 0032
0004 0034
0004 0035
0004 0037
0004 0038
0004 0039
0004 0040
0004 0041
0004 0042
0004 0205
0004 0213
0004 0269
0004 0349
0004 0393
0005 0025
0005 0026
0005 0027
0005 0028
0005 0029
0005 0030
0005 0031
0005 0032
0005 0033
0005 0034
0005 0035
0005 0036
0005 0038
0005 0039
0005 0040
0005 0103
0005 0292
0005 0366
0005 0374
0006 0025
0006 0026
0006 0027
0006 0028
0006 0029
0006 0030
0006 0031
0006 0032
0006 0033
0006 0035
0006 0036
0006 0038
0006 0160
0006 0251
0007 0025
0007 0026
0007 0027
0007 0028
0007 0029
0007 0030
0007 0031
0007 0032
0007 0033
0007 0034
0007 0035
0007 0036
0007 0037
0008 0025
0008 0026
0008 0027
0008 0028
0008 0029
0008 0030
0008 0031
0008 0032
0008 0033
0008 0034
0008 0035
0009 0025
0009 0026
0009 0027
0009 0028
0009 0029
0009 0030
0009 0031
0009 0032
0009 0033
0009 0425
0010 0025
0010 0026
0010 0027
0010 0028
0010 0029
0010 0030
0010 0031
0010 0032
0010 0033
0011 0025
0011 0027
0011 0028
0011 0029
0011 0030
0011 0031
0011 0032
0011 0137
0012 0025
0012 0026
0012 0028
0012 0029
0012 0030
0012 0031
0012 0058
0012 0210
0013 0027
0013 0029
0013 0030
0013 0152
0013 0233
0013 0287
0013 0308
0014 0025
0014 0026
0014 0027
0014 0028
0014 0029
0014 0030
0015 0025
0015 0026
0015 0028
0015 0029
0015 0494
0016 0025
0016 0026
0016 0027
0016 0028
0016 0029
0016 0153
0016 0156
0017 0025
0017 0026
0017 0027
0017 0028
0018 0025
0018 0026
0018 0027
0018 0028
0018 0108
0019 0025
0019 0026
0019 0027
0019 0098
0020 0025
0020 0026
0020 0027
0021 0025
0021 0026
0021 0027
0021 0186
0022 0025
0022 0026
0023 0025
0023 0026
0024 0026
0024 0459
0027 0111
0029 0353
0029 0447
0031 0399
0034 0122
0039 0500
0040 0215
0041 0105
0041 0211
0045 0101
0047 0310
0048 0128
0050 0060
0050 0061
0050 0062
0050 0063
0050 0064
0050 0065
0050 0066
0050 0067
0050 0068
0050 0069
0050 0205
0051 0061
0051 0062
0051 0063
0051 0064
0051 0065
0051 0066
0051 0067
0051 0068
0051 0377
0052 0061
0052 0062
0052 0063
0052 0065
0052 0066
0052 0067
0052 0187
0052 0230
0053 0060
0053 0061
0053 0062
0053 0063
0053 0064
0053 0065
0053 0066
0053 0067
0053 0252
0054 0060
0054 0061
0054 0062
0054 0063
0054 0064
0054 0065
0054 0066
0054 0270
0055 0060
0055 0061
0055 0062
0055 0063
0055 0064
0055 0065
0055 0157
0056 0061
0056 0062
0056 0064
0056 0225
0056 0308
0057 0060
0057 0061
0057 0062
0057 0063
0057 0064
0058 0060
0058 0061
0058 0062
0058 0063
0059 0060
0059 0061
0059 0062
0059 0063
0061 0488
0065 0258
0070 0470
0071 0083
0071 0085
0071 0087
0071 0088
0071 0089
0071 0090
0071 0091
0071 0092
0071 0093
0071 0094
0071 0095
0071 0096
0071 0097
0071 0184
0071 0204
0071 0342
0072 0083
0072 0084
0072 0085
0072 0086
0072 0087
0072 0089
0072 0090
0072 0091
0072 0092
0072 0093
0072 0094
0072 0095
0072 0480
0073 0083
0073 0085
0073 0086
0073 0087
0073 0088
0073 0089
0073 0090
0073 0091
0073 0092
0073 0093
0073 0094
0073 0131
0074 0083
0074 0084
0074 0085
0074 0086
0074 0087
0074 0090
0074 0092
0074 0185
0074 0332
0074 0346
0074 0422
0075 0084
0075 0085
0075 0087
0075 0088
0075 0089
0075 0090
0075 0091
0075 0174
0075 0291
0075 0343
0076 0083
0076 0085
0076 0086
0076 0088
0076 0089
0076 0090
0076 0356
0076 0389
0077 0083
0077 0084
0077 0085
0077 0086
0077 0087
0077 0088
0077 0089
0078 0083
0078 0084
0078 0085
0078 0086
0078 0087
0078 0089
0078 0297
0079 0083
0079 0084
0079 0085
0079 0086
0079 0087
0079 0088
0080 0083
0080 0084
0080 0085
0080 0086
0080 0087
0081 0083
0081 0084
0081 0085
0081 0086
0081 0087
0082 0083
0082 0084
0082 0085
0082 0086
0086 0217
0098 0124
0098 0125
0098 0126
0098 0127
0098 0128
0098 0129
0098 0130
0098 0131
0098 0132
0098 0133
0098 0134
0098 0135
0098 0136
0098 0137
0098 0138
0098 0139
0098 0140
0098 0141
0098 0142
0098 0143
0098 0144
0098 0147
0098 0148
0098 0149
0098 0150
0098 0151
0098 0152
0098 0153
0098 0417
0099 0104
0099 0124
0099 0125
0099 0126
0099 0127
0099 0128
0099 0129
0099 0131
0099 0132
0099 0133
0099 0134
0099 0135
0099 0137
0099 0138
0099 0139
0099 0140
0099 0141
0099 0142
0099 0143
0099 0144
0099 0145
0099 0146
0099 0147
0099 0149
0099 0155
0099 0284
0100 0124
0100 0125
0100 0126
0100 0127
0100 0128
0100 0129
0100 0130
0100 0131
0100 0132
0100 0133
0100 0134
0100 0135
0100 0136
0100 0137
0100 0138
0100 0139
0100 0140
0100 0141
0100 0142
0100 0143
0100 0144
0100 0145
0100 0146
0101 0124
0101 0125
0101 0126
0101 0127
0101 0128
0101 0129
0101 0130
0101 0131
0101 0132
0101 0133
0101 0134
0101 0137
0101 0138
0101 0139
0101 0141
0101 0142
0101 0143
0101 0144
0101 0369
0101 0401
0101 0425
0102 0124
0102 0125
0102 0126
0102 0127
0102 0128
0102 0129
0102 0130
0102 0131
0102 0132
0102 0133
0102 0134
0102 0135
0102 0136
0102 0137
0102 0138
0102 0139
0102 0140
0102 0141
0102 0142
0103 0124
0103 0125
0103 0127
0103 0128
0103 0129
0103 0130
0103 0131
0103 0132
0103 0133
0103 0135
0103 0136
0103 0137
0103 0138
0103 0139
0103 0140
0103 0243
0104 0124
0104 0125
0104 0126
0104 0127
0104 0130
0104 0131
0104 0132
0104 0133
0104 0134
0104 0135
0104 0136
0104 0137
0104 0138
0104 0290
0105 0109
0105 0124
0105 0126
0105 0128
0105 0129
0105 0130
0105 0131
0105 0133
0105 0134
0105 0135
0105 0150
0105 0476
0106 0124
0106 0125
0106 0126
0106 0127
0106 0128
0106 0129
0106 0130
0106 0131
0106 0133
0106 0134
0106 0135
0106 0319
0107 0124
0107 0125
0107 0126
0107 0127
0107 0128
0107 0129
0107 0130
0107 0131
0107 0132
0107 0134
0107 0241
0108 0124
0108 0125
0108 0126
0108 0128
0108 0129
0108 0130
0108 0131
0108 0133
0108 0310
0109 0124
0109 0125
0109 0126
0109 0127
0109 0128
0109 0129
0109 0130
0109 0131
0109 0132
0110 0124
0110 0127
0110 0128
0110 0129
0110 0130
0110 0218
0110 0270
0110 0342
0111 0125
0111 0126
0111 0127
0111 0128
0111 0129
0111 0130
0111 0423
0112 0124
0112 0125
0112 0126
0112 0127
0112 0128
0112 0129
0112 0331
0113 0124
0113 0125
0113 0126
0113 0127
0113 0128
0114 0124
0114 0125
0114 0126
0114 0127
0114 0128
0115 0124
0115 0125
0115 0126
0115 0127
0116 0124
0116 0125
0116 0126
0116 0403
0116 0453
0117 0124
0117 0125
0117 0126
0118 0125
0118 0126
0118 0249
0119 0124
0119 0125
0119 0126
0120 0124
0120 0125
0121 0124
0121 0125
0121 0354
0122 0125
0123 0124
0123 0401
0126 0346
0127 0182
0127 0418
0127 0421
0127 0476
0128 0169
0136 0307
0137 0209
0138 0348
0145 0259
0153 0171
0153 0172
0153 0173
0153 0175
0153 0176
0153 0177
0153 0178
0153 0179
0153 0181
0153 0183
0153 0225
0153 0488
0154 0171
0154 0172
0154 0173
0154 0175
0154 0176
0154 0177
0154 0178
0154 0179
0154 0180
0154 0181
0154 0376
0155 0171
0155 0173
0155 0174
0155 0176
0155 0177
0155 0178
0155 0179
0155 0180
0155 0190
0155 0204
0155 0404
0156 0171
0156 0172
0156 0173
0156 0174
0156 0175
0156 0176
0156 0178
0156 0179
0157 0172
0157 0173
0157 0174
0157 0175
0157 0176
0157 0177
0157 0178
0158 0171
0158 0172
0158 0173
0158 0174
0158 0175
0158 0176
0158 0177
0158 0251
0158 0345
0159 0171
0159 0172
0159 0173
0159 0174
0159 0175
0159 0176
0159 0434
0160 0171
0160 0172
0160 0173
0160 0174
0160 0175
0161 0171
0161 0172
0161 0173
0161 0174
0161 0175
0161 0307
0162 0171
0162 0173
0162 0174
0162 0175
0162 0308
0163 0171
0163 0172
0163 0173
0163 0174
0164 0171
0164 0172
0164 0173
0164 0174
0165 0171
0165 0172
0165 0173
0165 0397
0166 0171
0166 0172
0166 0241
0167 0171
0167 0172
0168 0171
0168 0172
0169 0172
0170 0172
0170 0429
0173 0251
0175 0345
0178 0306
0179 0211
0179 0212
0179 0290
0184 0198
0184 0199
0184 0200
0184 0201
0184 0202
0184 0203
0184 0204
0184 0206
0184 0207
0184 0208
0184 0365
0185 0198
0185 0199
0185 0200
0185 0201
0185 0202
0185 0204
0185 0205
0185 0206
0185 0319
0186 0198
0186 0199
0186 0201
0186 0202
0186 0204
0186 0205
0186 0301
0186 0427
0187 0198
0187 0199
0187 0200
0187 0202
0187 0203
0187 0204
0187 0205
0187 0246
0187 0350
0188 0198
0188 0199
0188 0200
0188 0201
0188 0202
0188 0203
0188 0204
0188 0341
0189 0198
0189 0199
0189 0200
0189 0201
0189 0202
0189 0203
0190 0198
0190 0199
0190 0200
0190 0201
0190 0202
0191 0198
0191 0199
0191 0200
0191 0201
0191 0202
0192 0198
0192 0199
0192 0200
0192 0201
0193 0198
0193 0200
0193 0231
0193 0380
0193 0396
0194 0198
0194 0199
0194 0200
0195 0198
0195 0199
0195 0200
0195 0372
0196 0198
0196 0199
0196 0200
0197 0198
0197 0199
0199 0433
0200 0394
0200 0400
0201 0290
0203 0423
0205 0401
0209 0223
0209 0226
0209 0227
0209 0229
0209 0230
0209 0231
0209 0232
0209 0233
0209 0234
0209 0235
0209 0236
0209 0237
0209 0238
0209 0239
0209 0240
0209 0241
0209 0242
0209 0243
0209 0244
0209 0245
0209 0246
0209 0247
0209 0248
0210 0226
0210 0227
0210 0229
0210 0230
0210 0231
0210 0232
0210 0233
0210 0234
0210 0236
0210 0237
0210 0238
0210 0239
0210 0240
0210 0241
0210 0242
0210 0243
0210 0244
0210 0245
0210 0246
0210 0440
0211 0226
0211 0227
0211 0228
0211 0229
0211 0230
0211 0231
0211 0232
0211 0233
0211 0235
0211 0236
0211 0237
0211 0238
0211 0240
0211 0242
0211 0243
0211 0244
0211 0398
0211 0452
0212 0226
0212 0227
0212 0228
0212 0229
0212 0230
0212 0231
0212 0233
0212 0234
0212 0235
0212 0236
0212 0237
0212 0238
0212 0239
0212 0240
0212 0241
0212 0242
0213 0226
0213 0227
0213 0228
0213 0229
0213 0230
0213 0232
0213 0233
0213 0234
0213 0235
0213 0236
0213 0237
0213 0238
0213 0239
0213 0240
0214 0227
0214 0228
0214 0229
0214 0230
0214 0231
0214 0232
0214 0233
0214 0234
0214 0235
0214 0236
0214 0237
0214 0238
0214 0239
0214 0470
0215 0228
0215 0229
0215 0230
0215 0231
0215 0232
0215 0233
0215 0234
0215 0235
0215 0237
0215 0255
0215 0332
0216 0226
0216 0227
0216 0228
0216 0229
0216 0230
0216 0231
0216 0233
0216 0234
0216 0235
0216 0236
0216 0428
0216 0438
0217 0227
0217 0228
0217 0230
0217 0231
0217 0232
0217 0234
0217 0235
0217 0253
0217 0266
0218 0227
0218 0228
0218 0229
0218 0230
0218 0231
0218 0232
0218 0233
0218 0234
0218 0341
0219 0226
0219 0227
0219 0228
0219 0229
0219 0230
0219 0231
0219 0232
0219 0233
0219 0421
0220 0226
0220 0227
0220 0228
0220 0229
0220 0230
0220 0231
0220 0232
0221 0226
0221 0227
0221 0228
0221 0229
0221 0230
0221 0231
0222 0226
0222 0227
0222 0229
0222 0230
0222 0231
0222 0385
0223 0226
0223 0227
0223 0228
0223 0229
0223 0230
0224 0226
0224 0227
0224 0228
0224 0229
0225 0226
0225 0227
0225 0228
0225 0229
0225 0311
0231 0311
0231 0430
0232 0341
0238 0261
0248 0354
0250 0272
0250 0273
0250 0274
0250 0275
0250 0276
0250 0277
0250 0278
0250 0280
0250 0281
0250 0282
0250 0283
0250 0284
0250 0285
0250 0286
0250 0287
0250 0385
0251 0272
0251 0274
0251 0275
0251 0276
0251 0277
0251 0278
0251 0279
0251 0282
0251 0283
0251 0285
0251 0288
0251 0429
0252 0272
0252 0273
0252 0274
0252 0275
0252 0276
0252 0277
0252 0278
0252 0279
0252 0280
0252 0282
0252 0283
0253 0272
0253 0273
0253 0274
0253 0276
0253 0277
0253 0278
0253 0279
0253 0280
0253 0281
0253 0282
0253 0304
0254 0272
0254 0273
0254 0274
0254 0275
0254 0276
0254 0277
0254 0278
0254 0279
0254 0280
0254 0281
0255 0272
0255 0273
0255 0274
0255 0275
0255 0276
0255 0277
0255 0278
0255 0279
0255 0280
0256 0272
0256 0273
0256 0274
0256 0275
0256 0276
0256 0277
0256 0278
0256 0279
0257 0272
0257 0273
0257 0274
0257 0275
0257 0276
0257 0277
0257 0278
0258 0272
0258 0273
0258 0274
0258 0275
0258 0277
0259 0272
0259 0273
0259 0274
0259 0275
0259 0276
0260 0272
0260 0273
0260 0274
0260 0275
0260 0276
0261 0272
0261 0274
0261 0275
0261 0276
0262 0272
0262 0273
0262 0274
0262 0275
0263 0272
0263 0273
0263 0274
0263 0275
0264 0272
0264 0273
0264 0274
0265 0272
0265 0273
0265 0274
0266 0272
0266 0273
0267 0272
0267 0273
0268 0272
0268 0273
0269 0272
0269 0273
0271 0272
0273 0422
0286 0421
0288 0296
0288 0297
0288 0298
0288 0299
0288 0300
0288 0301
0288 0302
0288 0303
0288 0304
0289 0295
0289 0296
0289 0297
0289 0298
0289 0299
0289 0300
0289 0301
0289 0302
0289 0303
0290 0295
0290 0297
0290 0298
0290 0299
0290 0300
0290 0301
0291 0295
0291 0296
0291 0297
0291 0298
0291 0299
0291 0300
0291 0301
0292 0296
0292 0297
0292 0298
0292 0310
0292 0393
0293 0295
0293 0296
0293 0297
0293 0298
0293 0299
0294 0295
0294 0296
0294 0297
0294 0298
0294 0299
0301 0449
0305 0312
0305 0316
0305 0317
0305 0318
0305 0319
0305 0320
0305 0321
0305 0322
0305 0323
0305 0324
0305 0325
0306 0316
0306 0317
0306 0318
0306 0320
0306 0321
0306 0322
0306 0323
0306 0324
0307 0316
0307 0317
0307 0318
0307 0319
0307 0321
0307 0323
0308 0316
0308 0317
0308 0318
0308 0319
0308 0320
0308 0321
0308 0322
0309 0316
0309 0317
0309 0318
0309 0319
0309 0320
0309 0338
0310 0316
0310 0317
0310 0318
0310 0320
0311 0317
0311 0318
0311 0320
0312 0316
0312 0318
0312 0319
0313 0317
0313 0318
0313 0319
0313 0470
0314 0316
0314 0317
0314 0318
0315 0316
0315 0317
0315 0318
0315 0401
0323 0421
0326 0332
0326 0333
0326 0334
0326 0335
0326 0336
0326 0337
0326 0338
0326 0339
0326 0340
0327 0332
0327 0333
0327 0334
0327 0336
0327 0337
0327 0338
0327 0339
0327 0446
0328 0332
0328 0333
0328 0334
0328 0335
0328 0336
0328 0337
0328 0338
0329 0332
0329 0333
0329 0334
0329 0335
0329 0336
0329 0337
0330 0332
0330 0333
0330 0334
0330 0335
0330 0336
0331 0332
0331 0334
0331 0335
0331 0336
0338 0342
0341 0347
0341 0373
0341 0374
0341 0375
0341 0376
0341 0377
0341 0378
0341 0379
0341 0380
0341 0381
0341 0382
0341 0383
0341 0384
0341 0385
0341 0386
0341 0387
0341 0388
0341 0390
0341 0391
0341 0392
0341 0395
0342 0374
0342 0375
0342 0376
0342 0377
0342 0378
0342 0380
0342 0381
0342 0382
0342 0383
0342 0384
0342 0385
0342 0386
0342 0387
0342 0388
0342 0389
0342 0390
0342 0391
0343 0373
0343 0374
0343 0375
0343 0376
0343 0377
0343 0379
0343 0380
0343 0381
0343 0382
0343 0383
0343 0385
0343 0386
0343 0387
0343 0389
0343 0390
0343 0458
0343 0482
0344 0373
0344 0374
0344 0375
0344 0376
0344 0377
0344 0378
0344 0379
0344 0380
0344 0381
0344 0382
0344 0383
0344 0384
0344 0385
0344 0386
0344 0387
0344 0388
0345 0373
0345 0375
0345 0376
0345 0377
0345 0378
0345 0379
0345 0380
0345 0381
0345 0382
0345 0383
0345 0384
0345 0385
0345 0386
0346 0373
0346 0375
0346 0376
0346 0377
0346 0378
0346 0379
0346 0381
0346 0383
0346 0384
0346 0385
0346 0457
0347 0373
0347 0374
0347 0375
0347 0376
0347 0377
0347 0378
0347 0379
0347 0380
0347 0381
0347 0382
0347 0383
0347 0384
0347 0421
0348 0373
0348 0375
0348 0376
0348 0377
0348 0378
0348 0379
0348 0380
0348 0381
0348 0382
0348 0383
0349 0374
0349 0375
0349 0376
0349 0377
0349 0379
0349 0380
0349 0417
0349 0458
0350 0374
0350 0375
0350 0376
0350 0377
0350 0378
0350 0380
0350 0455
0351 0373
0351 0374
0351 0375
0351 0376
0351 0378
0351 0379
0351 0380
0351 0428
0352 0373
0352 0374
0352 0375
0352 0376
0352 0377
0352 0378
0352 0379
0353 0373
0353 0375
0353 0376
0353 0377
0353 0378
0354 0375
0354 0376
0354 0377
0355 0373
0355 0374
0355 0375
0355 0376
0355 0377
0356 0373
0356 0374
0356 0375
0356 0376
0357 0373
0357 0374
0357 0375
0357 0376
0358 0373
0358 0374
0358 0375
0358 0431
0359 0373
0359 0374
0359 0375
0359 0418
0360 0373
0360 0374
0360 0375
0361 0373
0361 0374
0362 0373
0362 0374
0363 0373
0363 0374
0364 0373
0364 0374
0364 0423
0365 0373
0365 0432
0367 0373
0368 0373
0369 0373
0370 0373
0371 0407
0396 0409
0396 0410
0396 0411
0396 0412
0396 0413
0396 0414
0396 0415
0396 0416
0396 0417
0397 0408
0397 0409
0397 0410
0397 0411
0397 0412
0397 0413
0397 0415
0397 0416
0398 0408
0398 0409
0398 0410
0398 0411
0398 0412
0398 0413
0398 0415
0398 0429
0399 0409
0399 0410
0399 0411
0399 0412
0399 0413
0399 0453
0400 0408
0400 0410
0400 0411
0400 0412
0400 0413
0401 0409
0401 0411
0401 0412
0402 0408
0402 0409
0402 0410
0402 0411
0402 0412
0403 0409
0403 0410
0403 0411
0404 0408
0404 0409
0404 0410
0405 0408
0405 0409
0405 0410
0406 0408
0406 0409
0406 0410
0407 0408
0407 0409
0407 0410
0407 0479
0409 0431
0418 0450
0418 0451
0418 0452
0418 0453
0418 0455
0418 0456
0418 0457
0418 0458
0418 0459
0418 0460
0418 0461
0418 0462
0418 0464
0418 0465
0418 0466
0418 0467
0418 0468
0418 0469
0418 0470
0418 0471
0418 0472
0418 0473
0418 0474
0418 0475
0419 0450
0419 0451
0419 0452
0419 0453
0419 0454
0419 0455
0419 0456
0419 0457
0419 0458
0419 0459
0419 0460
0419 0461
0419 0462
0419 0463
0419 0464
0419 0465
0419 0466
0419 0467
0419 0468
0419 0469
0419 0470
0419 0471
0419 0472
0420 0432
0420 0450
0420 0451
0420 0452
0420 0453
0420 0454
0420 0455
0420 0456
0420 0457
0420 0458
0420 0459
0420 0460
0420 0461
0420 0462
0420 0463
0420 0464
0420 0465
0420 0466
0420 0467
0420 0469
0420 0470
0421 0450
0421 0453
0421 0454
0421 0455
0421 0456
0421 0457
0421 0459
0421 0460
0421 0461
0421 0464
0421 0465
0421 0466
0421 0467
0422 0450
0422 0451
0422 0452
0422 0453
0422 0454
0422 0455
0422 0456
0422 0457
0422 0458
0422 0459
0422 0460
0422 0461
0422 0462
0422 0463
0422 0464
0422 0466
0423 0450
0423 0451
0423 0452
0423 0453
0423 0454
0423 0455
0423 0456
0423 0457
0423 0460
0423 0461
0423 0462
0423 0464
0424 0450
0424 0451
0424 0452
0424 0453
0424 0454
0424 0455
0424 0456
0424 0457
0424 0458
0424 0459
0424 0460
0424 0461
0424 0462
0425 0450
0425 0451
0425 0453
0425 0454
0425 0455
0425 0456
0425 0457
0425 0458
0425 0459
0425 0460
0425 0461
0426 0450
0426 0451
0426 0452
0426 0453
0426 0454
0426 0455
0426 0456
0426 0457
0426 0458
0426 0459
0426 0460
0427 0439
0427 0450
0427 0451
0427 0452
0427 0453
0427 0454
0427 0455
0427 0457
0427 0459
0428 0441
0428 0450
0428 0451
0428 0452
0428 0453
0428 0455
0428 0456
0428 0458
0429 0450
0429 0452
0429 0453
0429 0454
0429 0455
0429 0456
0429 0457
0430 0450
0430 0451
0430 0452
0430 0453
0430 0455
0430 0456
0431 0452
0431 0453
0431 0454
0431 0455
0432 0450
0432 0452
0432 0453
0432 0454
0433 0450
0433 0451
0433 0452
0433 0454
0434 0450
0434 0452
0434 0453
0435 0450
0435 0451
0435 0452
0435 0453
0436 0450
0436 0451
0436 0452
0437 0450
0437 0451
0437 0452
0438 0450
0438 0451
0438 0452
0439 0450
0439 0451
0440 0450
0440 0451
0441 0450
0441 0451
0442 0450
0442 0451
0443 0450
0444 0450
0445 0450
0446 0450
0448 0450
0476 0480
0476 0481
0476 0482
0476 0483
0476 0484
0476 0486
0476 0487
0477 0480
0477 0481
0477 0482
0477 0483
0477 0484
0477 0485
0477 0486
0478 0480
0478 0481
0478 0482
0478 0483
0478 0484
0478 0485
0479 0480
0479 0481
0479 0482
0479 0484
0480 0491
0488 0496
0488 0497
0488 0498
0488 0499
0489 0495
0489 0496
0489 0497
0489 0498
0489 0499
0490 0495
0490 0496
0490 0497
0490 0498
0491 0495
0491 0497
0491 0498
0492 0495
0492 0496
0492 0497
0493 0495
0493 0496
0493 0497
0494 0495
0494 0496
0494 0497
