# Supplementary material for: Revealing biases in the sampling of ecological interaction networks
Source: PeerJ. 2019 Sep 2;7:e7566. doi: 10.7717/peerj.7566 (PMC6727833; doi:10.7717/peerj.7566)
Supplement: Supplemental Information 6 [file peerj-07-7566-s006.zip › Python-Package/output_gen/nested_prop.txt]

          44 nested module   
          24 nested module   
          36 nested module   
          20 nested module   
          66 nested module   
          31 nested module   
          12 nested module   
          12 nested module   
          13 nested module   
          76 nested module   
          70 nested module   
          16 nested module   
          16 nested module   
          12 nested module   
          52 nested module   
  
 average degree =   10.8360004    
 average module size =   33.3333321    
 total number of clusters =           1
 size of largest cluster =         500
