# Supplementary material for: Revealing biases in the sampling of ecological interaction networks
Source: PeerJ. 2019 Sep 2;7:e7566. doi: 10.7717/peerj.7566 (PMC6727833; doi:10.7717/peerj.7566)
Supplement: Supplemental Information 6 [file peerj-07-7566-s006.zip › Python-Package/output_gen/tripartite_net.txt]

0001 0014
0001 0015
0001 0017
0001 0018
0001 0019
0001 0020
0001 0021
0001 0022
0001 0023
0001 0024
0001 0025
0001 0121
0002 0014
0002 0015
0002 0016
0002 0017
0002 0018
0002 0019
0002 0020
0002 0021
0002 0022
0002 0023
0002 0373
0003 0014
0003 0015
0003 0016
0003 0017
0003 0018
0003 0019
0003 0020
0003 0021
0003 0022
0004 0014
0004 0015
0004 0016
0004 0017
0004 0018
0004 0019
0004 0020
0004 0021
0005 0014
0005 0015
0005 0016
0005 0017
0005 0018
0005 0019
0005 0020
0006 0014
0006 0015
0006 0016
0006 0017
0006 0018
0006 0019
0006 0020
0007 0015
0007 0017
0007 0018
0007 0019
0007 0032
0007 0460
0007 0484
0008 0014
0008 0015
0008 0016
0008 0017
0008 0018
0008 0124
0009 0015
0009 0016
0009 0017
0009 0018
0010 0014
0010 0015
0010 0016
0010 0477
0011 0014
0011 0015
0011 0016
0011 0017
0011 0247
0012 0014
0012 0015
0012 0016
0012 0445
0013 0014
0013 0015
0013 0040
0013 0307
0013 0341
0014 0026
0014 0027
0014 0028
0014 0029
0014 0030
0014 0032
0014 0033
0014 0034
0014 0035
0014 0036
0014 0037
0014 0083
0014 0330
0014 0347
0015 0026
0015 0027
0015 0028
0015 0029
0015 0030
0015 0031
0015 0032
0015 0033
0015 0035
0015 0036
0015 0037
0016 0027
0016 0028
0016 0029
0016 0030
0016 0031
0016 0032
0016 0033
0016 0034
0016 0035
0016 0037
0016 0075
0016 0160
0016 0362
0017 0020
0017 0027
0017 0028
0017 0029
0017 0030
0017 0031
0017 0032
0017 0034
0017 0035
0017 0036
0017 0109
0017 0331
0018 0026
0018 0027
0018 0028
0018 0029
0018 0030
0018 0031
0018 0032
0018 0033
0018 0034
0018 0035
0018 0036
0018 0037
0019 0026
0019 0027
0019 0031
0019 0032
0019 0033
0019 0034
0019 0035
0019 0036
0019 0037
0020 0026
0020 0029
0020 0030
0020 0031
0020 0032
0020 0033
0020 0034
0020 0035
0020 0036
0020 0037
0021 0026
0021 0027
0021 0028
0021 0029
0021 0030
0021 0031
0021 0032
0021 0033
0021 0034
0021 0035
0021 0036
0021 0037
0021 0323
0022 0026
0022 0027
0022 0028
0022 0029
0022 0030
0022 0031
0022 0032
0022 0033
0022 0035
0022 0037
0022 0073
0023 0027
0023 0028
0023 0029
0023 0030
0023 0031
0023 0033
0023 0035
0023 0037
0023 0430
0024 0026
0024 0027
0024 0028
0024 0031
0024 0032
0024 0033
0024 0034
0024 0035
0024 0037
0025 0027
0025 0029
0025 0030
0025 0031
0025 0033
0025 0034
0025 0035
0025 0036
0025 0037
0026 0042
0026 0166
0026 0372
0028 0166
0028 0184
0028 0444
0030 0174
0033 0365
0034 0453
0034 0490
0036 0414
0036 0418
0038 0088
0038 0089
0038 0090
0038 0091
0038 0092
0038 0094
0038 0095
0038 0096
0038 0097
0038 0098
0038 0099
0038 0100
0038 0101
0038 0102
0038 0103
0038 0104
0038 0105
0038 0106
0038 0107
0038 0110
0038 0111
0038 0112
0038 0113
0038 0114
0038 0115
0038 0116
0038 0117
0038 0118
0038 0119
0038 0120
0038 0121
0038 0122
0038 0123
0038 0124
0038 0125
0038 0126
0038 0127
0038 0128
0038 0129
0038 0130
0038 0131
0038 0132
0038 0134
0038 0135
0038 0137
0038 0138
0038 0139
0038 0141
0038 0142
0038 0143
0038 0144
0038 0145
0038 0146
0038 0147
0038 0148
0038 0149
0038 0150
0038 0151
0038 0152
0038 0154
0038 0155
0038 0156
0038 0157
0038 0158
0038 0159
0038 0160
0038 0161
0038 0257
0038 0366
0039 0088
0039 0089
0039 0090
0039 0091
0039 0092
0039 0093
0039 0094
0039 0095
0039 0096
0039 0097
0039 0098
0039 0099
0039 0100
0039 0101
0039 0102
0039 0103
0039 0104
0039 0105
0039 0107
0039 0108
0039 0109
0039 0110
0039 0111
0039 0113
0039 0114
0039 0115
0039 0116
0039 0117
0039 0118
0039 0119
0039 0120
0039 0121
0039 0122
0039 0123
0039 0124
0039 0125
0039 0126
0039 0127
0039 0128
0039 0129
0039 0130
0039 0131
0039 0132
0039 0133
0039 0134
0039 0135
0039 0136
0039 0137
0039 0138
0039 0139
0039 0140
0039 0141
0039 0142
0039 0143
0039 0144
0039 0145
0039 0146
0039 0147
0039 0148
0039 0149
0039 0150
0039 0151
0039 0152
0039 0153
0040 0053
0040 0088
0040 0089
0040 0090
0040 0091
0040 0092
0040 0093
0040 0094
0040 0095
0040 0096
0040 0097
0040 0098
0040 0099
0040 0100
0040 0101
0040 0102
0040 0104
0040 0105
0040 0106
0040 0107
0040 0108
0040 0109
0040 0110
0040 0111
0040 0113
0040 0114
0040 0115
0040 0116
0040 0117
0040 0118
0040 0119
0040 0120
0040 0121
0040 0122
0040 0123
0040 0125
0040 0126
0040 0127
0040 0128
0040 0129
0040 0130
0040 0131
0040 0134
0040 0135
0040 0136
0040 0137
0040 0138
0040 0139
0040 0140
0040 0141
0040 0142
0040 0143
0040 0144
0040 0145
0040 0146
0040 0499
0041 0088
0041 0090
0041 0091
0041 0092
0041 0093
0041 0094
0041 0095
0041 0096
0041 0097
0041 0098
0041 0099
0041 0100
0041 0101
0041 0102
0041 0103
0041 0104
0041 0105
0041 0106
0041 0107
0041 0108
0041 0109
0041 0110
0041 0111
0041 0113
0041 0114
0041 0115
0041 0116
0041 0117
0041 0118
0041 0119
0041 0121
0041 0122
0041 0124
0041 0125
0041 0126
0041 0127
0041 0128
0041 0130
0041 0131
0041 0132
0041 0133
0041 0134
0041 0135
0041 0136
0041 0137
0041 0139
0041 0140
0041 0192
0041 0195
0041 0421
0042 0089
0042 0090
0042 0091
0042 0092
0042 0093
0042 0094
0042 0095
0042 0096
0042 0097
0042 0098
0042 0099
0042 0100
0042 0101
0042 0102
0042 0103
0042 0104
0042 0105
0042 0106
0042 0107
0042 0109
0042 0111
0042 0112
0042 0113
0042 0114
0042 0115
0042 0116
0042 0117
0042 0118
0042 0119
0042 0120
0042 0121
0042 0122
0042 0123
0042 0125
0042 0126
0042 0127
0042 0128
0042 0129
0042 0130
0042 0131
0042 0132
0042 0133
0042 0134
0042 0135
0042 0475
0043 0078
0043 0088
0043 0089
0043 0090
0043 0091
0043 0092
0043 0093
0043 0094
0043 0095
0043 0096
0043 0097
0043 0098
0043 0099
0043 0100
0043 0101
0043 0102
0043 0103
0043 0104
0043 0105
0043 0106
0043 0107
0043 0108
0043 0110
0043 0111
0043 0112
0043 0113
0043 0114
0043 0115
0043 0116
0043 0117
0043 0119
0043 0120
0043 0121
0043 0122
0043 0123
0043 0124
0043 0126
0043 0127
0043 0128
0043 0129
0043 0130
0043 0141
0044 0088
0044 0089
0044 0090
0044 0091
0044 0092
0044 0094
0044 0095
0044 0096
0044 0097
0044 0098
0044 0099
0044 0101
0044 0102
0044 0103
0044 0105
0044 0106
0044 0107
0044 0108
0044 0109
0044 0110
0044 0112
0044 0113
0044 0114
0044 0115
0044 0116
0044 0117
0044 0118
0044 0119
0044 0120
0044 0122
0044 0123
0044 0124
0044 0126
0044 0169
0044 0229
0044 0290
0045 0088
0045 0089
0045 0091
0045 0092
0045 0093
0045 0094
0045 0097
0045 0098
0045 0099
0045 0100
0045 0101
0045 0102
0045 0103
0045 0104
0045 0105
0045 0106
0045 0107
0045 0108
0045 0109
0045 0110
0045 0111
0045 0112
0045 0113
0045 0114
0045 0116
0045 0117
0045 0118
0045 0119
0045 0120
0045 0122
0045 0457
0046 0088
0046 0089
0046 0090
0046 0091
0046 0092
0046 0093
0046 0094
0046 0095
0046 0096
0046 0097
0046 0098
0046 0099
0046 0100
0046 0101
0046 0102
0046 0103
0046 0104
0046 0106
0046 0107
0046 0108
0046 0109
0046 0110
0046 0111
0046 0112
0046 0113
0046 0114
0046 0115
0046 0116
0046 0117
0046 0118
0046 0275
0046 0356
0047 0089
0047 0090
0047 0091
0047 0092
0047 0093
0047 0094
0047 0095
0047 0096
0047 0097
0047 0098
0047 0099
0047 0100
0047 0101
0047 0103
0047 0104
0047 0105
0047 0106
0047 0107
0047 0108
0047 0109
0047 0110
0047 0111
0047 0112
0047 0113
0047 0114
0047 0115
0048 0089
0048 0090
0048 0091
0048 0092
0048 0093
0048 0094
0048 0095
0048 0096
0048 0097
0048 0098
0048 0099
0048 0100
0048 0101
0048 0102
0048 0103
0048 0104
0048 0105
0048 0106
0048 0108
0048 0109
0048 0110
0048 0111
0048 0112
0048 0115
0048 0288
0048 0467
0049 0088
0049 0089
0049 0090
0049 0091
0049 0092
0049 0093
0049 0094
0049 0095
0049 0096
0049 0098
0049 0099
0049 0100
0049 0101
0049 0102
0049 0103
0049 0104
0049 0105
0049 0106
0049 0107
0049 0108
0049 0109
0049 0110
0049 0243
0049 0470
0050 0088
0050 0089
0050 0090
0050 0091
0050 0092
0050 0093
0050 0094
0050 0095
0050 0096
0050 0097
0050 0098
0050 0099
0050 0100
0050 0101
0050 0102
0050 0103
0050 0104
0050 0105
0050 0106
0050 0107
0050 0246
0051 0061
0051 0088
0051 0089
0051 0090
0051 0092
0051 0093
0051 0094
0051 0095
0051 0097
0051 0099
0051 0100
0051 0101
0051 0102
0051 0103
0051 0104
0051 0105
0052 0088
0052 0089
0052 0090
0052 0091
0052 0092
0052 0093
0052 0094
0052 0095
0052 0096
0052 0097
0052 0098
0052 0099
0052 0101
0052 0102
0052 0103
0053 0088
0053 0089
0053 0090
0053 0091
0053 0092
0053 0093
0053 0094
0053 0095
0053 0096
0053 0097
0053 0098
0053 0099
0053 0100
0053 0101
0053 0102
0054 0088
0054 0089
0054 0090
0054 0091
0054 0092
0054 0093
0054 0096
0054 0097
0054 0098
0054 0100
0054 0125
0054 0137
0054 0262
0054 0411
0055 0088
0055 0089
0055 0090
0055 0091
0055 0092
0055 0093
0055 0094
0055 0095
0055 0096
0055 0097
0055 0098
0055 0099
0056 0088
0056 0089
0056 0090
0056 0091
0056 0092
0056 0093
0056 0094
0056 0095
0056 0096
0056 0097
0056 0098
0057 0088
0057 0089
0057 0090
0057 0091
0057 0092
0057 0093
0057 0094
0057 0095
0057 0096
0057 0156
0058 0088
0058 0089
0058 0090
0058 0091
0058 0092
0058 0093
0058 0094
0058 0095
0058 0267
0059 0088
0059 0091
0059 0092
0059 0093
0059 0094
0059 0095
0059 0247
0059 0358
0059 0373
0060 0088
0060 0089
0060 0090
0060 0091
0060 0092
0060 0093
0060 0094
0060 0166
0061 0090
0061 0091
0061 0093
0061 0313
0061 0433
0062 0088
0062 0089
0062 0090
0062 0091
0062 0092
0063 0088
0063 0089
0063 0090
0063 0091
0063 0092
0064 0088
0064 0089
0064 0090
0064 0091
0065 0088
0065 0089
0065 0090
0065 0091
0065 0095
0065 0104
0066 0089
0066 0090
0066 0181
0066 0336
0067 0088
0067 0089
0067 0090
0068 0088
0068 0089
0068 0090
0068 0239
0069 0086
0069 0088
0069 0089
0069 0122
0070 0088
0070 0089
0071 0088
0071 0089
0072 0088
0072 0089
0073 0088
0074 0088
0074 0118
0075 0088
0075 0473
0075 0496
0076 0088
0076 0466
0077 0088
0077 0336
0078 0088
0079 0197
0080 0111
0081 0278
0082 0284
0084 0102
0085 0324
0087 0354
0088 0152
0088 0158
0088 0161
0088 0176
0088 0182
0088 0185
0088 0192
0088 0198
0088 0205
0088 0210
0088 0212
0088 0214
0088 0268
0088 0483
0089 0155
0089 0164
0089 0165
0089 0170
0089 0175
0089 0178
0089 0183
0089 0188
0089 0189
0089 0197
0089 0199
0089 0200
0089 0204
0089 0282
0089 0397
0090 0145
0090 0149
0090 0153
0090 0159
0090 0160
0090 0171
0090 0172
0090 0176
0090 0196
0090 0212
0090 0213
0091 0149
0091 0153
0091 0158
0091 0159
0091 0167
0091 0179
0091 0193
0091 0198
0091 0200
0091 0208
0091 0228
0092 0147
0092 0159
0092 0163
0092 0169
0092 0179
0092 0194
0092 0203
0092 0211
0092 0212
0092 0458
0093 0162
0093 0163
0093 0164
0093 0173
0093 0192
0093 0198
0093 0200
0093 0203
0093 0368
0093 0419
0094 0150
0094 0151
0094 0166
0094 0168
0094 0178
0094 0179
0094 0191
0094 0199
0094 0200
0094 0470
0095 0133
0095 0147
0095 0148
0095 0168
0095 0181
0095 0184
0095 0187
0095 0201
0095 0203
0095 0206
0095 0209
0095 0214
0095 0297
0096 0157
0096 0158
0096 0176
0096 0179
0096 0184
0096 0188
0096 0196
0096 0205
0096 0210
0096 0214
0096 0288
0096 0500
0097 0151
0097 0154
0097 0156
0097 0158
0097 0163
0097 0164
0097 0166
0097 0169
0097 0170
0097 0179
0097 0187
0097 0190
0097 0191
0097 0205
0097 0208
0098 0134
0098 0158
0098 0179
0098 0180
0098 0192
0098 0194
0098 0195
0098 0197
0098 0200
0098 0203
0098 0213
0098 0336
0098 0386
0098 0412
0098 0423
0098 0449
0099 0147
0099 0152
0099 0160
0099 0163
0099 0168
0099 0169
0099 0172
0099 0173
0099 0174
0099 0175
0099 0194
0099 0196
0099 0203
0099 0204
0099 0207
0099 0210
0100 0154
0100 0166
0100 0181
0100 0188
0100 0195
0100 0198
0100 0208
0100 0300
0100 0383
0100 0404
0100 0416
0101 0150
0101 0158
0101 0163
0101 0165
0101 0167
0101 0172
0101 0194
0101 0195
0101 0197
0101 0201
0101 0205
0102 0153
0102 0161
0102 0163
0102 0166
0102 0188
0102 0192
0102 0194
0102 0208
0102 0213
0102 0249
0103 0148
0103 0152
0103 0155
0103 0171
0103 0173
0103 0175
0103 0178
0103 0188
0103 0192
0103 0199
0103 0213
0103 0369
0104 0154
0104 0172
0104 0187
0104 0213
0105 0121
0105 0133
0105 0154
0105 0155
0105 0169
0105 0170
0105 0176
0105 0187
0105 0198
0105 0206
0105 0208
0105 0342
0106 0156
0106 0164
0106 0175
0106 0176
0106 0180
0106 0186
0106 0187
0106 0190
0106 0206
0106 0214
0106 0328
0106 0480
0107 0156
0107 0159
0107 0164
0107 0166
0107 0167
0107 0168
0107 0172
0107 0181
0107 0183
0107 0185
0107 0192
0107 0205
0107 0342
0108 0161
0108 0166
0108 0184
0108 0186
0108 0200
0108 0204
0108 0206
0108 0207
0108 0334
0108 0361
0108 0423
0109 0166
0109 0187
0109 0192
0109 0193
0109 0195
0109 0201
0109 0210
0109 0214
0109 0444
0109 0461
0110 0154
0110 0156
0110 0166
0110 0182
0110 0184
0110 0189
0111 0156
0111 0174
0111 0177
0111 0178
0111 0186
0111 0188
0111 0200
0111 0206
0111 0207
0111 0211
0111 0213
0111 0350
0112 0147
0112 0148
0112 0149
0112 0173
0112 0184
0112 0186
0112 0188
0112 0197
0112 0198
0112 0200
0112 0229
0112 0240
0112 0250
0112 0349
0113 0148
0113 0150
0113 0158
0113 0159
0113 0161
0113 0173
0113 0176
0113 0180
0113 0185
0113 0193
0113 0194
0113 0195
0113 0201
0113 0202
0113 0209
0113 0441
0113 0456
0114 0149
0114 0157
0114 0162
0114 0167
0114 0169
0114 0173
0114 0176
0114 0177
0114 0181
0114 0203
0115 0154
0115 0155
0115 0161
0115 0162
0115 0164
0115 0166
0115 0177
0115 0187
0115 0189
0115 0205
0115 0210
0115 0213
0115 0378
0115 0403
0116 0149
0116 0161
0116 0168
0116 0186
0116 0197
0116 0199
0116 0200
0116 0205
0116 0207
0116 0208
0117 0147
0117 0157
0117 0160
0117 0170
0117 0174
0117 0177
0117 0178
0117 0182
0117 0190
0117 0192
0117 0196
0117 0207
0117 0212
0118 0148
0118 0152
0118 0158
0118 0163
0118 0165
0118 0166
0118 0176
0118 0177
0118 0179
0118 0187
0118 0193
0119 0150
0119 0154
0119 0167
0119 0179
0119 0189
0119 0194
0119 0195
0119 0212
0119 0280
0119 0497
0120 0150
0120 0151
0120 0159
0120 0162
0120 0163
0120 0174
0120 0181
0120 0210
0120 0213
0120 0311
0120 0496
0121 0149
0121 0152
0121 0159
0121 0167
0121 0174
0121 0186
0121 0187
0121 0190
0121 0192
0121 0196
0121 0203
0121 0204
0122 0153
0122 0158
0122 0166
0122 0167
0122 0199
0122 0201
0122 0211
0122 0277
0122 0302
0123 0155
0123 0195
0123 0196
0123 0200
0123 0204
0123 0212
0123 0213
0124 0148
0124 0154
0124 0165
0124 0177
0124 0180
0124 0181
0124 0214
0125 0152
0125 0173
0125 0180
0125 0182
0125 0192
0125 0195
0125 0197
0125 0211
0125 0213
0126 0152
0126 0178
0126 0193
0126 0195
0126 0199
0126 0202
0126 0213
0127 0159
0127 0170
0127 0182
0127 0183
0127 0184
0127 0194
0127 0197
0127 0201
0127 0203
0127 0204
0127 0207
0127 0210
0127 0211
0127 0386
0128 0149
0128 0153
0128 0161
0128 0177
0128 0178
0128 0181
0128 0194
0128 0211
0129 0153
0129 0154
0129 0155
0129 0160
0129 0162
0129 0167
0129 0171
0129 0194
0129 0195
0129 0200
0129 0203
0129 0205
0129 0214
0129 0364
0130 0147
0130 0151
0130 0157
0130 0158
0130 0160
0130 0163
0130 0164
0130 0169
0130 0177
0130 0179
0130 0188
0130 0189
0130 0208
0130 0210
0130 0211
0130 0212
0130 0249
0131 0147
0131 0150
0131 0166
0131 0175
0131 0192
0131 0195
0131 0198
0131 0203
0131 0206
0131 0207
0131 0211
0131 0245
0131 0339
0132 0150
0132 0158
0132 0162
0132 0166
0132 0179
0132 0180
0132 0183
0132 0186
0132 0189
0132 0190
0132 0206
0132 0208
0132 0349
0133 0151
0133 0159
0133 0163
0133 0169
0133 0176
0133 0178
0133 0180
0133 0192
0133 0206
0134 0149
0134 0151
0134 0183
0134 0212
0134 0213
0135 0162
0135 0163
0135 0181
0135 0182
0135 0183
0135 0188
0135 0189
0135 0192
0135 0206
0135 0207
0135 0208
0135 0212
0135 0277
0135 0402
0136 0153
0136 0160
0136 0173
0136 0175
0136 0176
0136 0180
0136 0185
0136 0206
0136 0208
0136 0210
0136 0214
0137 0149
0137 0151
0137 0155
0137 0157
0137 0168
0137 0174
0137 0175
0137 0182
0137 0187
0137 0191
0137 0202
0137 0214
0138 0158
0138 0162
0138 0164
0138 0169
0138 0170
0138 0172
0138 0180
0138 0191
0138 0199
0138 0207
0138 0214
0138 0397
0138 0440
0139 0149
0139 0167
0139 0196
0139 0209
0139 0211
0140 0148
0140 0154
0140 0156
0140 0158
0140 0170
0140 0172
0140 0175
0140 0183
0140 0187
0140 0189
0141 0147
0141 0158
0141 0162
0141 0183
0141 0185
0141 0187
0141 0192
0141 0198
0141 0199
0141 0206
0141 0211
0142 0148
0142 0155
0142 0159
0142 0161
0142 0163
0142 0164
0142 0165
0142 0171
0142 0183
0142 0185
0142 0186
0142 0193
0142 0201
0142 0205
0142 0208
0142 0214
0142 0325
0143 0148
0143 0154
0143 0160
0143 0164
0143 0174
0143 0182
0143 0198
0143 0201
0143 0206
0143 0210
0143 0212
0144 0148
0144 0154
0144 0173
0144 0184
0144 0187
0144 0189
0144 0194
0144 0202
0144 0407
0145 0147
0145 0156
0145 0166
0145 0167
0145 0185
0145 0199
0145 0201
0145 0214
0145 0434
0146 0151
0146 0153
0146 0159
0146 0162
0146 0190
0146 0192
0146 0199
0146 0200
0146 0207
0146 0209
0146 0213
0146 0214
0146 0284
0147 0166
0147 0325
0148 0370
0149 0321
0149 0462
0152 0420
0153 0213
0156 0230
0157 0300
0157 0400
0157 0439
0158 0472
0159 0282
0160 0367
0160 0375
0162 0178
0163 0295
0164 0351
0165 0411
0165 0485
0168 0480
0169 0320
0170 0391
0171 0482
0173 0425
0174 0185
0174 0322
0174 0396
0177 0282
0177 0287
0180 0234
0180 0335
0180 0389
0181 0463
0182 0305
0183 0426
0183 0470
0185 0302
0187 0354
0191 0220
0192 0287
0194 0431
0195 0233
0195 0443
0198 0465
0201 0226
0201 0291
0202 0442
0204 0313
0206 0471
0206 0491
0208 0382
0208 0495
0209 0259
0210 0354
0215 0226
0215 0227
0215 0228
0215 0229
0215 0230
0215 0232
0215 0234
0216 0226
0216 0227
0216 0228
0216 0229
0216 0230
0216 0231
0216 0232
0217 0226
0217 0227
0217 0228
0217 0229
0217 0230
0217 0231
0217 0305
0218 0226
0218 0227
0218 0228
0218 0229
0218 0230
0218 0231
0219 0226
0219 0227
0219 0228
0219 0229
0219 0230
0220 0226
0220 0227
0220 0228
0220 0229
0220 0230
0220 0294
0220 0457
0221 0226
0221 0227
0221 0228
0221 0229
0222 0226
0222 0228
0222 0229
0222 0238
0223 0227
0223 0228
0223 0417
0224 0226
0224 0227
0224 0228
0225 0226
0225 0227
0225 0228
0226 0240
0226 0241
0226 0242
0226 0243
0226 0244
0226 0245
0226 0246
0226 0403
0227 0239
0227 0240
0227 0241
0227 0242
0227 0243
0227 0246
0228 0240
0228 0241
0228 0242
0228 0243
0228 0245
0228 0246
0229 0239
0229 0240
0229 0241
0229 0242
0229 0243
0229 0244
0229 0245
0229 0246
0230 0239
0230 0240
0230 0241
0230 0242
0230 0243
0230 0244
0230 0245
0230 0246
0230 0263
0230 0312
0231 0239
0231 0240
0231 0241
0231 0242
0231 0243
0231 0244
0231 0245
0231 0246
0231 0400
0231 0425
0232 0239
0232 0240
0232 0241
0232 0242
0232 0243
0232 0244
0232 0245
0232 0246
0233 0239
0233 0240
0233 0241
0233 0244
0233 0245
0233 0246
0233 0269
0233 0386
0234 0239
0234 0240
0234 0242
0234 0243
0234 0244
0234 0245
0235 0239
0235 0240
0235 0241
0235 0242
0235 0243
0235 0244
0235 0245
0235 0246
0236 0239
0236 0240
0236 0242
0236 0243
0236 0244
0236 0245
0236 0246
0236 0259
0237 0239
0237 0240
0237 0241
0237 0242
0237 0243
0237 0244
0237 0245
0237 0246
0237 0402
0238 0239
0238 0240
0238 0241
0238 0242
0238 0244
0238 0246
0239 0316
0242 0451
0243 0447
0244 0308
0245 0255
0247 0264
0247 0266
0247 0267
0247 0268
0247 0269
0247 0270
0247 0272
0247 0273
0247 0274
0247 0275
0247 0276
0247 0277
0247 0278
0248 0264
0248 0265
0248 0266
0248 0267
0248 0268
0248 0269
0248 0270
0248 0271
0248 0272
0248 0273
0248 0274
0248 0275
0248 0276
0248 0494
0249 0264
0249 0265
0249 0266
0249 0267
0249 0268
0249 0269
0249 0270
0249 0271
0249 0272
0249 0273
0249 0274
0249 0275
0249 0304
0249 0351
0249 0375
0250 0264
0250 0265
0250 0266
0250 0268
0250 0269
0250 0270
0250 0271
0250 0272
0250 0273
0250 0433
0251 0264
0251 0265
0251 0266
0251 0267
0251 0268
0251 0269
0251 0270
0251 0271
0251 0272
0251 0302
0252 0264
0252 0265
0252 0266
0252 0267
0252 0268
0252 0269
0252 0270
0252 0271
0253 0264
0253 0265
0253 0266
0253 0267
0253 0268
0253 0269
0253 0270
0253 0388
0253 0468
0254 0264
0254 0265
0254 0266
0254 0267
0254 0268
0254 0269
0254 0270
0255 0264
0255 0265
0255 0266
0255 0267
0255 0268
0255 0269
0255 0323
0256 0264
0256 0267
0256 0268
0256 0342
0256 0432
0257 0264
0257 0265
0257 0266
0257 0267
0257 0268
0257 0364
0258 0264
0258 0265
0258 0266
0258 0267
0259 0264
0259 0265
0259 0266
0259 0267
0259 0373
0260 0264
0260 0265
0260 0266
0261 0264
0261 0265
0261 0266
0262 0264
0262 0265
0262 0266
0262 0422
0263 0264
0264 0280
0264 0282
0264 0283
0264 0284
0264 0285
0264 0291
0264 0292
0264 0296
0264 0297
0264 0298
0265 0281
0265 0285
0265 0286
0265 0289
0265 0292
0265 0293
0265 0294
0265 0296
0265 0298
0265 0496
0266 0281
0266 0283
0266 0285
0266 0286
0266 0287
0266 0291
0266 0292
0266 0295
0266 0296
0266 0297
0267 0284
0267 0285
0267 0289
0267 0290
0267 0291
0267 0292
0267 0293
0267 0294
0267 0295
0267 0296
0267 0297
0267 0298
0267 0415
0268 0280
0268 0281
0268 0282
0268 0285
0268 0289
0268 0290
0268 0293
0268 0295
0268 0297
0268 0298
0269 0280
0269 0281
0269 0283
0269 0284
0269 0285
0269 0287
0269 0289
0269 0291
0269 0292
0269 0294
0269 0295
0269 0297
0269 0298
0269 0299
0270 0281
0270 0284
0270 0285
0270 0286
0270 0287
0270 0289
0270 0290
0270 0292
0270 0296
0270 0297
0271 0285
0271 0288
0271 0290
0271 0291
0271 0292
0271 0293
0271 0295
0271 0298
0272 0280
0272 0285
0272 0286
0272 0289
0272 0294
0272 0297
0272 0298
0272 0347
0273 0280
0273 0281
0273 0282
0273 0286
0273 0291
0273 0293
0273 0294
0273 0296
0273 0297
0273 0298
0274 0280
0274 0281
0274 0282
0274 0284
0274 0285
0274 0286
0274 0287
0274 0288
0274 0289
0274 0293
0274 0294
0274 0295
0274 0297
0274 0299
0275 0280
0275 0281
0275 0283
0275 0284
0275 0285
0275 0286
0275 0288
0275 0289
0275 0292
0275 0293
0275 0298
0275 0299
0276 0280
0276 0282
0276 0283
0276 0284
0276 0290
0276 0291
0276 0295
0276 0296
0276 0299
0276 0405
0277 0281
0277 0282
0277 0283
0277 0285
0277 0288
0277 0290
0277 0291
0277 0293
0277 0294
0277 0299
0278 0285
0278 0288
0278 0289
0278 0290
0278 0292
0278 0294
0278 0299
0279 0280
0279 0284
0279 0285
0279 0286
0279 0288
0279 0289
0279 0291
0279 0293
0279 0294
0279 0297
0279 0299
0283 0324
0284 0482
0284 0484
0285 0383
0289 0343
0289 0424
0290 0336
0290 0445
0293 0466
0294 0359
0296 0388
0300 0323
0300 0324
0300 0325
0300 0326
0300 0327
0300 0328
0300 0329
0300 0330
0300 0331
0300 0332
0300 0333
0300 0334
0300 0335
0300 0336
0300 0338
0300 0339
0300 0340
0300 0343
0300 0345
0301 0323
0301 0324
0301 0326
0301 0327
0301 0328
0301 0329
0301 0330
0301 0331
0301 0332
0301 0333
0301 0334
0301 0335
0301 0336
0301 0337
0301 0338
0301 0339
0301 0340
0302 0324
0302 0325
0302 0326
0302 0327
0302 0328
0302 0329
0302 0330
0302 0332
0302 0333
0302 0334
0302 0335
0302 0336
0302 0337
0302 0338
0302 0339
0303 0323
0303 0324
0303 0325
0303 0326
0303 0327
0303 0328
0303 0329
0303 0330
0303 0331
0303 0332
0303 0333
0303 0334
0303 0335
0303 0336
0303 0337
0304 0323
0304 0324
0304 0325
0304 0326
0304 0327
0304 0328
0304 0329
0304 0331
0304 0333
0304 0334
0304 0335
0305 0325
0305 0326
0305 0327
0305 0328
0305 0329
0305 0330
0305 0331
0305 0332
0305 0333
0305 0334
0305 0427
0306 0323
0306 0324
0306 0325
0306 0326
0306 0327
0306 0328
0306 0329
0306 0330
0306 0331
0306 0332
0306 0333
0307 0324
0307 0325
0307 0326
0307 0327
0307 0329
0307 0330
0307 0331
0307 0332
0308 0323
0308 0324
0308 0325
0308 0326
0308 0327
0308 0328
0308 0329
0308 0330
0308 0331
0309 0323
0309 0324
0309 0325
0309 0326
0309 0327
0309 0329
0309 0330
0309 0362
0310 0323
0310 0324
0310 0325
0310 0326
0310 0327
0310 0328
0310 0329
0311 0323
0311 0324
0311 0325
0311 0326
0311 0327
0311 0328
0311 0488
0312 0323
0312 0324
0312 0325
0312 0327
0312 0373
0313 0323
0313 0324
0313 0326
0313 0445
0314 0323
0314 0324
0314 0325
0314 0326
0315 0323
0315 0324
0315 0325
0315 0326
0316 0323
0316 0325
0317 0323
0317 0324
0317 0325
0317 0388
0318 0323
0318 0324
0318 0325
0318 0465
0319 0324
0319 0459
0320 0323
0320 0324
0321 0323
0321 0324
0322 0323
0323 0341
0323 0344
0323 0346
0323 0351
0323 0355
0323 0356
0323 0357
0323 0359
0323 0360
0323 0362
0323 0363
0323 0395
0324 0348
0324 0351
0324 0356
0324 0358
0324 0454
0325 0341
0325 0343
0325 0346
0325 0348
0325 0349
0325 0350
0325 0351
0325 0353
0325 0361
0325 0363
0326 0342
0326 0343
0326 0346
0326 0347
0326 0348
0326 0349
0326 0354
0326 0355
0326 0356
0326 0358
0326 0361
0326 0363
0326 0389
0327 0342
0327 0343
0327 0344
0327 0348
0327 0350
0327 0351
0327 0352
0327 0358
0327 0360
0327 0363
0328 0341
0328 0342
0328 0346
0328 0347
0328 0348
0328 0349
0328 0351
0328 0352
0328 0355
0328 0359
0328 0362
0328 0363
0329 0342
0329 0344
0329 0348
0329 0350
0329 0354
0329 0355
0329 0356
0329 0359
0329 0360
0329 0363
0330 0341
0330 0342
0330 0343
0330 0347
0330 0349
0330 0351
0330 0354
0330 0356
0330 0357
0330 0362
0331 0342
0331 0343
0331 0344
0331 0345
0331 0346
0331 0347
0331 0348
0331 0350
0331 0356
0331 0359
0331 0360
0332 0344
0332 0346
0332 0348
0332 0350
0332 0351
0332 0352
0332 0355
0332 0356
0332 0357
0332 0361
0332 0362
0332 0363
0332 0377
0332 0406
0333 0344
0333 0346
0333 0347
0333 0350
0333 0352
0333 0354
0333 0355
0333 0356
0333 0357
0333 0491
0334 0342
0334 0345
0334 0346
0334 0347
0334 0348
0334 0349
0334 0350
0334 0351
0334 0352
0334 0356
0334 0357
0334 0358
0334 0359
0334 0361
0335 0341
0335 0342
0335 0343
0335 0345
0335 0347
0335 0348
0335 0350
0335 0351
0335 0353
0335 0354
0335 0355
0335 0356
0335 0359
0335 0361
0335 0363
0335 0431
0336 0344
0336 0346
0336 0347
0336 0348
0336 0351
0336 0352
0336 0356
0336 0357
0336 0363
0337 0341
0337 0342
0337 0344
0337 0346
0337 0347
0337 0348
0337 0349
0337 0353
0337 0355
0337 0356
0337 0363
0338 0342
0338 0347
0338 0349
0338 0351
0338 0352
0338 0355
0338 0357
0338 0359
0338 0360
0338 0362
0339 0341
0339 0342
0339 0343
0339 0344
0339 0346
0339 0347
0339 0348
0339 0351
0339 0352
0339 0354
0339 0355
0339 0357
0339 0359
0339 0361
0339 0362
0339 0363
0339 0477
0340 0342
0340 0344
0340 0347
0340 0349
0340 0355
0340 0356
0340 0357
0340 0359
0340 0361
0340 0363
0341 0420
0341 0474
0349 0418
0350 0436
0355 0372
0361 0476
0364 0385
0364 0386
0364 0387
0364 0388
0364 0389
0364 0390
0364 0391
0364 0392
0364 0393
0364 0394
0364 0395
0364 0396
0364 0397
0364 0398
0364 0399
0364 0400
0364 0401
0364 0403
0364 0404
0364 0405
0364 0406
0364 0407
0364 0408
0364 0409
0364 0410
0364 0412
0364 0413
0364 0454
0365 0385
0365 0386
0365 0387
0365 0388
0365 0389
0365 0390
0365 0391
0365 0392
0365 0393
0365 0394
0365 0395
0365 0396
0365 0397
0365 0398
0365 0399
0365 0400
0365 0401
0365 0402
0365 0403
0365 0404
0365 0405
0365 0407
0365 0408
0365 0409
0365 0410
0366 0385
0366 0386
0366 0387
0366 0388
0366 0389
0366 0390
0366 0391
0366 0392
0366 0393
0366 0394
0366 0395
0366 0396
0366 0397
0366 0398
0366 0399
0366 0400
0366 0401
0366 0402
0366 0403
0366 0404
0366 0405
0366 0407
0367 0385
0367 0386
0367 0387
0367 0388
0367 0389
0367 0390
0367 0391
0367 0392
0367 0393
0367 0394
0367 0395
0367 0396
0367 0397
0367 0398
0367 0399
0367 0400
0367 0401
0367 0402
0367 0403
0367 0404
0367 0405
0368 0385
0368 0386
0368 0387
0368 0388
0368 0390
0368 0391
0368 0392
0368 0393
0368 0394
0368 0395
0368 0397
0368 0398
0368 0399
0368 0400
0368 0401
0368 0402
0369 0385
0369 0386
0369 0387
0369 0388
0369 0390
0369 0391
0369 0392
0369 0393
0369 0394
0369 0395
0369 0396
0369 0398
0369 0399
0369 0400
0369 0401
0369 0472
0370 0385
0370 0386
0370 0387
0370 0388
0370 0389
0370 0390
0370 0391
0370 0393
0370 0394
0370 0396
0370 0397
0370 0398
0370 0399
0370 0451
0371 0385
0371 0386
0371 0387
0371 0388
0371 0389
0371 0390
0371 0391
0371 0392
0371 0393
0371 0394
0371 0395
0371 0396
0371 0397
0372 0385
0372 0386
0372 0387
0372 0388
0372 0390
0372 0391
0372 0392
0372 0393
0372 0395
0372 0396
0372 0494
0373 0386
0373 0387
0373 0389
0373 0390
0373 0391
0373 0392
0373 0393
0373 0394
0373 0395
0374 0385
0374 0386
0374 0387
0374 0388
0374 0389
0374 0390
0374 0391
0374 0392
0374 0393
0374 0394
0375 0385
0375 0386
0375 0387
0375 0388
0375 0390
0375 0391
0375 0392
0375 0393
0376 0385
0376 0386
0376 0387
0376 0388
0376 0389
0376 0390
0376 0391
0376 0392
0377 0385
0377 0386
0377 0387
0377 0388
0377 0389
0377 0390
0377 0391
0378 0386
0378 0387
0378 0389
0378 0390
0378 0398
0379 0385
0379 0387
0379 0388
0379 0389
0380 0385
0380 0386
0380 0387
0380 0388
0380 0389
0381 0385
0381 0386
0381 0387
0381 0388
0382 0385
0382 0386
0382 0387
0383 0385
0383 0386
0384 0385
0385 0416
0385 0417
0385 0420
0385 0421
0385 0424
0385 0435
0385 0438
0385 0441
0385 0445
0385 0446
0385 0459
0386 0416
0386 0418
0386 0419
0386 0420
0386 0421
0386 0423
0386 0426
0386 0432
0386 0442
0386 0445
0387 0390
0387 0418
0387 0427
0387 0432
0387 0434
0387 0435
0387 0448
0388 0420
0388 0421
0388 0424
0388 0426
0388 0428
0388 0443
0389 0391
0389 0414
0389 0417
0389 0420
0389 0424
0389 0427
0389 0432
0389 0434
0389 0436
0389 0444
0389 0448
0390 0419
0390 0420
0390 0427
0390 0438
0390 0439
0390 0442
0391 0417
0391 0422
0391 0424
0391 0428
0391 0433
0391 0434
0391 0441
0391 0442
0391 0447
0392 0415
0392 0416
0392 0419
0392 0423
0392 0425
0392 0426
0392 0427
0392 0433
0392 0435
0392 0438
0392 0443
0392 0444
0393 0401
0393 0419
0393 0429
0393 0431
0393 0432
0393 0436
0393 0437
0393 0442
0393 0443
0393 0445
0393 0448
0394 0415
0394 0418
0394 0419
0394 0422
0394 0427
0394 0434
0394 0438
0394 0443
0394 0446
0394 0447
0394 0472
0395 0414
0395 0415
0395 0416
0395 0417
0395 0421
0395 0425
0395 0431
0395 0436
0395 0437
0395 0438
0395 0442
0395 0446
0396 0419
0396 0426
0396 0438
0396 0439
0396 0443
0396 0444
0396 0446
0397 0420
0397 0424
0397 0431
0397 0435
0397 0436
0397 0438
0397 0441
0397 0445
0397 0447
0398 0417
0398 0426
0398 0431
0398 0432
0398 0434
0398 0435
0398 0438
0398 0439
0398 0442
0398 0444
0398 0448
0399 0415
0399 0418
0399 0421
0399 0426
0399 0438
0399 0445
0399 0446
0399 0447
0399 0448
0400 0418
0400 0421
0400 0424
0400 0429
0400 0430
0400 0431
0400 0435
0400 0437
0400 0438
0400 0439
0400 0443
0400 0446
0401 0418
0401 0420
0401 0422
0401 0426
0401 0430
0401 0433
0401 0434
0401 0439
0401 0447
0402 0416
0402 0417
0402 0421
0402 0426
0402 0427
0402 0434
0402 0438
0402 0447
0403 0416
0403 0420
0403 0426
0403 0430
0403 0432
0403 0435
0403 0436
0403 0441
0403 0443
0403 0447
0404 0415
0404 0416
0404 0417
0404 0418
0404 0423
0404 0424
0404 0425
0404 0427
0404 0429
0404 0440
0404 0445
0404 0448
0405 0419
0405 0422
0405 0428
0405 0430
0405 0432
0405 0435
0405 0436
0405 0437
0405 0439
0405 0440
0405 0446
0405 0448
0406 0415
0406 0417
0406 0418
0406 0419
0406 0420
0406 0431
0406 0437
0406 0440
0406 0441
0406 0442
0406 0443
0406 0444
0406 0448
0407 0419
0407 0420
0407 0424
0407 0426
0407 0428
0407 0431
0407 0435
0407 0436
0407 0438
0407 0439
0407 0440
0407 0445
0407 0447
0407 0448
0408 0416
0408 0419
0408 0422
0408 0433
0408 0435
0408 0436
0408 0437
0408 0443
0408 0444
0408 0446
0409 0419
0409 0422
0409 0423
0409 0428
0409 0429
0409 0432
0409 0436
0409 0438
0409 0440
0409 0441
0409 0442
0409 0444
0410 0421
0410 0422
0410 0423
0410 0424
0410 0426
0410 0428
0410 0433
0410 0434
0410 0437
0410 0439
0410 0443
0410 0445
0410 0446
0410 0496
0411 0427
0411 0433
0411 0435
0411 0437
0411 0441
0411 0444
0412 0415
0412 0425
0412 0427
0412 0428
0412 0432
0412 0433
0412 0434
0412 0436
0412 0438
0412 0443
0413 0418
0413 0427
0413 0428
0413 0430
0413 0433
0413 0435
0413 0442
0413 0447
0414 0415
0414 0418
0414 0419
0414 0422
0414 0424
0414 0428
0414 0433
0414 0441
0414 0442
0414 0445
0414 0446
0416 0437
0435 0465
0442 0477
0443 0450
0449 0464
0449 0466
0449 0467
0449 0468
0449 0469
0449 0470
0449 0471
0449 0472
0449 0473
0449 0474
0449 0476
0449 0477
0449 0478
0449 0479
0450 0464
0450 0466
0450 0467
0450 0468
0450 0469
0450 0470
0450 0471
0450 0472
0450 0474
0450 0475
0450 0476
0450 0477
0451 0464
0451 0465
0451 0467
0451 0468
0451 0469
0451 0470
0451 0471
0451 0472
0451 0473
0451 0474
0451 0475
0452 0464
0452 0465
0452 0466
0452 0467
0452 0468
0452 0469
0452 0470
0452 0471
0452 0472
0452 0473
0452 0474
0453 0464
0453 0465
0453 0466
0453 0467
0453 0468
0453 0470
0453 0471
0453 0472
0453 0473
0454 0464
0454 0465
0454 0466
0454 0467
0454 0468
0454 0470
0454 0471
0454 0472
0455 0464
0455 0465
0455 0466
0455 0467
0455 0468
0455 0469
0455 0470
0455 0471
0456 0464
0456 0465
0456 0466
0456 0467
0456 0468
0456 0469
0456 0470
0457 0464
0457 0466
0457 0467
0457 0468
0457 0469
0458 0464
0458 0465
0458 0466
0458 0467
0458 0469
0459 0464
0459 0465
0459 0467
0459 0468
0460 0464
0460 0465
0460 0467
0460 0468
0461 0464
0461 0466
0461 0467
0462 0464
0462 0465
0462 0466
0463 0464
0463 0466
0464 0486
0464 0487
0464 0488
0464 0489
0464 0490
0464 0491
0464 0492
0464 0493
0464 0496
0464 0497
0464 0498
0464 0499
0464 0500
0465 0486
0465 0487
0465 0488
0465 0489
0465 0493
0465 0495
0465 0496
0465 0497
0466 0483
0466 0484
0466 0485
0466 0488
0466 0489
0466 0490
0466 0492
0466 0493
0466 0497
0466 0498
0466 0499
0466 0500
0467 0482
0467 0486
0467 0489
0467 0491
0467 0494
0467 0497
0467 0498
0467 0499
0467 0500
0468 0485
0468 0491
0468 0492
0468 0494
0468 0495
0468 0497
0468 0498
0469 0482
0469 0483
0469 0484
0469 0486
0469 0488
0469 0491
0469 0492
0469 0493
0469 0494
0469 0495
0469 0496
0469 0499
0470 0483
0470 0484
0470 0486
0470 0488
0470 0493
0471 0484
0471 0486
0471 0488
0471 0490
0471 0491
0471 0492
0471 0493
0471 0497
0471 0498
0471 0500
0472 0484
0472 0485
0472 0490
0472 0491
0472 0494
0472 0497
0472 0498
0472 0499
0473 0482
0473 0484
0473 0485
0473 0486
0473 0487
0473 0488
0473 0490
0473 0491
0473 0492
0473 0495
0473 0498
0473 0499
0474 0482
0474 0486
0474 0487
0474 0488
0474 0489
0474 0490
0474 0491
0474 0492
0474 0493
0474 0495
0474 0496
0474 0497
0474 0498
0475 0482
0475 0485
0475 0490
0475 0494
0475 0495
0475 0497
0475 0499
0476 0482
0476 0484
0476 0486
0476 0490
0476 0494
0476 0495
0476 0496
0476 0497
0476 0499
0477 0482
0477 0484
0477 0488
0477 0490
0477 0491
0477 0492
0477 0493
0477 0494
0477 0500
0478 0484
0478 0486
0478 0487
0478 0488
0478 0490
0478 0491
0478 0492
0478 0494
0478 0495
0478 0498
0478 0499
0479 0482
0479 0484
0479 0486
0479 0487
0479 0489
0479 0493
0479 0495
0479 0496
0479 0497
0479 0498
0479 0499
0479 0500
0480 0482
0480 0483
0480 0492
0480 0493
0480 0496
0480 0497
0480 0498
0480 0500
0481 0482
0481 0484
0481 0485
0481 0487
0481 0488
0481 0489
0481 0491
0481 0492
0481 0494
0481 0496
0481 0498
0481 0499
