# Supplementary material for: Revealing biases in the sampling of ecological interaction networks
Source: PeerJ. 2019 Sep 2;7:e7566. doi: 10.7717/peerj.7566 (PMC6727833; doi:10.7717/peerj.7566)
Supplement: Supplemental Information 6 [file peerj-07-7566-s006.zip › Python-Package/output_gen/mixed3_prop.txt]

          13 tri-trophic random module 1
          11 tri-trophic random module 2
          17 tri-trophic random module 3
          39 random module   
         240 nested module   
          48 scalefree module
          47 scalefree module
          17 tri-trophic bipartite module 1
          27 tri-trophic bipartite module 2
          24 tri-trophic bipartite module 3
         156 random module   
          94 scalefree module
          30 scalefree module
          48 random module   
          27 bipartite nested module 1
          31 bipartite nested module 2
          48 tri-trophic random module 1
          34 tri-trophic random module 2
          49 tri-trophic random module 3
  
 average degree =   13.6580000    
 average module size =   83.3333359    
 number of components =           1
 size of largest component =        1000
