# Supplementary material for: Revealing biases in the sampling of ecological interaction networks
Source: PeerJ. 2019 Sep 2;7:e7566. doi: 10.7717/peerj.7566 (PMC6727833; doi:10.7717/peerj.7566)
Supplement: Supplemental Information 6 [file peerj-07-7566-s006.zip › Python-Package/output_gen/mixed2_prop.txt]

          29 bipartite random module 1
          32 bipartite random module 2
          11 tri-trophic bipartite module 1
           9 tri-trophic bipartite module 2
          14 tri-trophic bipartite module 3
         237 nested module   
          50 nested module   
         618 nested module   
  
 average degree =   17.1660004    
 average module size =   200.000000    
 number of components =           1
 size of largest component =        1000
