# Supplementary material for: Revealing biases in the sampling of ecological interaction networks
Source: PeerJ. 2019 Sep 2;7:e7566. doi: 10.7717/peerj.7566 (PMC6727833; doi:10.7717/peerj.7566)
Supplement: Supplemental Information 6 [file peerj-07-7566-s006.zip › Python-Package/output_gen/tripartite_prop.txt]

          13 tri-trophic random module 1
          12 tri-trophic random module 2
          12 tri-trophic random module 3
          50 tri-trophic random module 1
          74 tri-trophic random module 2
          53 tri-trophic random module 3
          11 tri-trophic random module 1
           9 tri-trophic random module 2
          12 tri-trophic random module 3
          17 tri-trophic random module 1
          15 tri-trophic random module 2
          21 tri-trophic random module 3
          23 tri-trophic random module 1
          21 tri-trophic random module 2
          20 tri-trophic random module 3
          21 tri-trophic random module 1
          29 tri-trophic random module 2
          35 tri-trophic random module 3
          15 tri-trophic random module 1
          16 tri-trophic random module 2
          21 tri-trophic random module 3
  
 average degree =   13.3079996    
 average module size =   71.4285736    
 number of components =           1
 size of largest component =         500
