# Supplementary material for: Revealing biases in the sampling of ecological interaction networks
Source: PeerJ. 2019 Sep 2;7:e7566. doi: 10.7717/peerj.7566 (PMC6727833; doi:10.7717/peerj.7566)
Supplement: Supplemental Information 6 [file peerj-07-7566-s006.zip › Python-Package/output_gen/random_prop.txt]

          88 random module   
          26 random module   
          22 random module   
          29 random module   
          50 random module   
          32 random module   
          25 random module   
          27 random module   
          31 random module   
          21 random module   
          12 random module   
          19 random module   
          48 random module   
          13 random module   
          57 random module   
  
 average degree =   9.91199970    
 average module size =   33.3333321    
 total number of clusters =           1
 size of largest cluster =         500
