# Supplementary material for: Revealing biases in the sampling of ecological interaction networks
Source: PeerJ. 2019 Sep 2;7:e7566. doi: 10.7717/peerj.7566 (PMC6727833; doi:10.7717/peerj.7566)
Supplement: Supplemental Information 6 [file peerj-07-7566-s006.zip › Python-Package/output_gen/log_gen.txt]

 network         module   network   average     average   global prob   local prob
  name            type     size    mod. size     degree    rewiring      rewiring

bipartite          41      500        50        10.00       0.10          0.00
mixed              0       500        50        10.00       0.10          0.00
nested             3       500        50        10.00       0.10          0.00
random             1       500        50        10.00       0.10          0.00
scalefree          2       500        50        10.00       0.10          0.00   
tripartite        51       500        50        10.00       0.10          0.00
mixed2             0      1000       100        10.00       0.10          0.00
mixed3             0      1000        70        10.00       0.10          0.00
bn30              41        30        10         4.00       0.10          0.00
