# Supplementary material for: Revealing biases in the sampling of ecological interaction networks
Source: PeerJ. 2019 Sep 2;7:e7566. doi: 10.7717/peerj.7566 (PMC6727833; doi:10.7717/peerj.7566)
Supplement: Supplemental Information 6 [file peerj-07-7566-s006.zip › Python-Package/output_gen/random_net.txt]

0001 0020
0001 0029
0001 0045
0001 0048
0001 0057
0001 0061
0002 0021
0002 0037
0002 0050
0002 0053
0002 0067
0002 0088
0002 0249
0002 0338
0003 0011
0003 0023
0003 0028
0003 0029
0003 0034
0003 0050
0003 0058
0003 0063
0003 0085
0003 0280
0003 0372
0003 0486
0004 0012
0004 0018
0004 0029
0004 0035
0004 0037
0004 0038
0004 0039
0004 0048
0004 0053
0004 0061
0004 0065
0004 0080
0004 0081
0004 0082
0004 0086
0004 0196
0004 0328
0005 0009
0005 0012
0005 0031
0005 0034
0005 0045
0005 0050
0005 0062
0005 0065
0005 0082
0005 0262
0005 0337
0006 0018
0006 0022
0006 0034
0006 0042
0006 0043
0006 0045
0006 0046
0006 0065
0006 0068
0006 0083
0007 0031
0007 0033
0007 0054
0007 0055
0007 0063
0007 0071
0007 0081
0007 0344
0007 0468
0008 0016
0008 0037
0008 0039
0008 0046
0008 0052
0008 0053
0008 0070
0008 0082
0008 0378
0009 0041
0009 0048
0009 0063
0009 0071
0010 0013
0010 0017
0010 0036
0010 0040
0010 0050
0010 0051
0010 0052
0010 0058
0010 0063
0010 0068
0010 0072
0010 0075
0010 0088
0010 0112
0011 0015
0011 0019
0011 0025
0011 0048
0011 0055
0011 0083
0011 0409
0012 0020
0012 0021
0012 0023
0012 0043
0012 0053
0012 0086
0012 0152
0013 0020
0013 0037
0013 0046
0013 0051
0013 0079
0013 0088
0013 0416
0014 0033
0014 0041
0014 0051
0014 0065
0014 0084
0014 0457
0015 0030
0015 0032
0015 0046
0015 0051
0015 0052
0015 0077
0015 0434
0016 0026
0016 0027
0016 0031
0016 0046
0016 0048
0016 0063
0016 0070
0016 0077
0016 0080
0016 0082
0016 0221
0017 0032
0017 0033
0017 0041
0017 0059
0017 0064
0017 0083
0017 0254
0017 0373
0018 0022
0018 0040
0018 0048
0018 0051
0018 0065
0018 0073
0019 0042
0019 0047
0019 0060
0019 0082
0019 0147
0020 0024
0020 0026
0020 0037
0020 0038
0020 0041
0020 0045
0020 0053
0020 0058
0020 0061
0020 0077
0020 0078
0020 0081
0020 0086
0020 0087
0020 0280
0020 0458
0021 0046
0021 0052
0021 0053
0021 0055
0021 0064
0021 0065
0021 0458
0022 0047
0022 0066
0022 0082
0022 0250
0022 0431
0023 0027
0023 0033
0023 0042
0023 0043
0023 0049
0023 0057
0023 0065
0023 0066
0023 0082
0023 0216
0024 0030
0024 0031
0024 0042
0024 0045
0024 0052
0024 0056
0024 0086
0024 0178
0025 0032
0025 0041
0025 0042
0025 0052
0025 0054
0025 0058
0025 0075
0025 0076
0025 0079
0025 0081
0025 0086
0026 0045
0026 0050
0026 0051
0026 0052
0026 0071
0026 0073
0026 0074
0026 0075
0026 0087
0026 0275
0026 0428
0027 0034
0027 0046
0027 0052
0027 0060
0027 0063
0027 0064
0027 0464
0028 0052
0028 0058
0028 0072
0028 0088
0029 0041
0029 0051
0029 0053
0029 0059
0029 0090
0030 0040
0030 0047
0030 0051
0030 0055
0030 0063
0030 0079
0030 0085
0031 0050
0031 0053
0031 0056
0031 0070
0031 0085
0031 0185
0031 0304
0032 0064
0032 0070
0032 0077
0033 0036
0033 0040
0033 0042
0033 0048
0033 0051
0033 0074
0033 0078
0033 0084
0033 0497
0034 0044
0034 0057
0034 0061
0034 0068
0035 0036
0035 0043
0035 0045
0035 0048
0035 0068
0035 0082
0035 0115
0035 0202
0035 0366
0036 0040
0036 0043
0036 0046
0036 0057
0036 0058
0036 0059
0036 0065
0036 0072
0036 0081
0036 0084
0037 0059
0037 0062
0037 0066
0037 0080
0037 0081
0038 0043
0038 0050
0038 0051
0038 0059
0038 0061
0038 0070
0038 0085
0038 0282
0038 0374
0039 0040
0039 0047
0039 0048
0039 0057
0039 0063
0039 0066
0039 0068
0039 0092
0039 0301
0040 0054
0040 0060
0041 0058
0041 0075
0041 0077
0041 0084
0041 0087
0041 0102
0042 0049
0042 0058
0042 0065
0042 0067
0043 0050
0043 0051
0043 0068
0043 0078
0043 0085
0044 0052
0044 0055
0044 0069
0044 0087
0045 0049
0045 0079
0045 0081
0045 0082
0045 0083
0045 0147
0045 0166
0045 0283
0046 0064
0046 0196
0046 0308
0046 0369
0047 0058
0047 0059
0047 0079
0047 0082
0047 0314
0048 0049
0048 0094
0049 0059
0049 0082
0049 0085
0049 0087
0050 0057
0050 0060
0050 0071
0050 0077
0050 0098
0050 0315
0051 0056
0051 0066
0051 0068
0051 0076
0051 0079
0051 0082
0052 0070
0052 0075
0052 0085
0052 0088
0053 0056
0053 0065
0053 0069
0053 0077
0053 0078
0053 0365
0054 0060
0054 0065
0054 0074
0055 0058
0055 0067
0055 0079
0055 0080
0055 0081
0055 0146
0056 0057
0056 0067
0056 0078
0056 0082
0056 0478
0057 0066
0057 0072
0058 0221
0059 0065
0059 0070
0059 0074
0059 0076
0059 0078
0060 0068
0060 0069
0060 0070
0060 0073
0060 0077
0060 0085
0060 0304
0061 0075
0061 0083
0061 0465
0062 0063
0062 0072
0062 0073
0062 0079
0062 0085
0063 0064
0063 0078
0063 0079
0063 0080
0063 0383
0064 0072
0064 0076
0064 0078
0065 0070
0065 0079
0066 0080
0066 0218
0067 0072
0067 0448
0068 0074
0068 0078
0068 0083
0068 0179
0070 0399
0071 0073
0071 0075
0071 0076
0071 0080
0072 0083
0073 0079
0073 0087
0074 0076
0074 0153
0075 0084
0075 0480
0076 0079
0078 0080
0078 0083
0078 0086
0078 0087
0079 0080
0079 0081
0080 0082
0080 0308
0082 0290
0083 0085
0083 0087
0084 0228
0085 0171
0086 0394
0089 0091
0089 0095
0089 0099
0089 0101
0089 0102
0089 0103
0089 0105
0089 0106
0089 0109
0089 0111
0089 0113
0089 0114
0089 0168
0090 0093
0090 0095
0090 0098
0090 0100
0090 0107
0090 0108
0090 0109
0090 0110
0090 0111
0091 0096
0091 0098
0091 0102
0091 0104
0091 0108
0091 0109
0091 0110
0091 0111
0091 0112
0091 0150
0091 0231
0091 0311
0091 0333
0092 0093
0092 0096
0092 0100
0092 0101
0092 0103
0092 0106
0092 0107
0092 0109
0092 0110
0092 0113
0092 0114
0092 0162
0092 0276
0092 0380
0093 0094
0093 0095
0093 0097
0093 0098
0093 0100
0093 0107
0093 0114
0093 0156
0093 0246
0093 0478
0094 0095
0094 0102
0094 0103
0094 0106
0094 0109
0094 0114
0094 0193
0094 0248
0095 0096
0095 0097
0095 0099
0095 0102
0095 0105
0095 0107
0095 0114
0096 0099
0096 0101
0096 0103
0096 0104
0096 0107
0096 0109
0097 0106
0097 0109
0097 0112
0097 0449
0098 0101
0098 0103
0098 0108
0098 0109
0098 0111
0098 0113
0099 0102
0099 0105
0099 0108
0099 0109
0099 0114
0100 0101
0100 0109
0100 0110
0100 0111
0100 0192
0100 0431
0101 0102
0101 0113
0101 0114
0101 0436
0102 0104
0102 0105
0102 0110
0102 0192
0103 0107
0103 0109
0103 0110
0103 0112
0104 0106
0104 0111
0104 0227
0105 0106
0105 0114
0106 0110
0106 0111
0106 0114
0106 0225
0107 0111
0108 0109
0108 0113
0108 0114
0109 0110
0109 0112
0109 0113
0110 0111
0111 0113
0112 0114
0112 0316
0115 0118
0115 0120
0115 0123
0115 0124
0115 0128
0115 0130
0115 0133
0115 0136
0115 0250
0116 0118
0116 0120
0116 0121
0116 0124
0116 0125
0116 0126
0116 0127
0116 0128
0116 0129
0116 0130
0116 0133
0116 0134
0116 0136
0117 0119
0117 0120
0117 0121
0117 0124
0117 0130
0117 0135
0117 0136
0117 0194
0118 0119
0118 0123
0118 0124
0118 0127
0118 0130
0118 0134
0118 0135
0118 0136
0118 0322
0119 0123
0119 0127
0119 0128
0119 0129
0119 0131
0119 0132
0119 0133
0120 0124
0120 0127
0120 0128
0120 0130
0120 0131
0120 0134
0120 0135
0120 0141
0121 0123
0121 0124
0121 0125
0121 0126
0121 0128
0121 0129
0121 0130
0121 0131
0121 0132
0121 0135
0122 0126
0122 0128
0122 0133
0122 0134
0122 0136
0122 0161
0122 0301
0123 0127
0123 0129
0123 0130
0123 0131
0123 0132
0123 0134
0123 0136
0124 0125
0124 0126
0124 0128
0124 0129
0124 0130
0124 0132
0124 0135
0124 0136
0125 0128
0125 0131
0125 0132
0125 0133
0125 0134
0125 0135
0125 0484
0126 0128
0126 0135
0126 0319
0127 0131
0127 0132
0127 0134
0127 0136
0128 0130
0128 0131
0128 0371
0129 0132
0129 0134
0129 0136
0130 0136
0130 0341
0131 0133
0131 0135
0131 0136
0131 0254
0132 0133
0132 0135
0132 0461
0133 0135
0134 0136
0134 0368
0136 0167
0137 0138
0137 0142
0137 0147
0137 0150
0137 0153
0137 0154
0137 0158
0137 0159
0137 0164
0138 0141
0138 0142
0138 0143
0138 0156
0138 0160
0138 0161
0138 0484
0139 0140
0139 0144
0139 0149
0139 0155
0139 0157
0139 0162
0139 0165
0140 0143
0140 0147
0140 0149
0140 0153
0140 0154
0140 0156
0140 0472
0140 0480
0141 0154
0141 0155
0141 0162
0141 0262
0142 0143
0142 0147
0142 0149
0142 0150
0142 0151
0142 0155
0142 0160
0142 0161
0142 0162
0143 0144
0143 0148
0143 0155
0143 0156
0143 0157
0143 0159
0143 0160
0143 0163
0143 0164
0143 0165
0144 0145
0144 0148
0144 0149
0144 0150
0144 0153
0144 0155
0144 0156
0144 0157
0144 0159
0144 0161
0144 0165
0144 0172
0145 0151
0145 0153
0145 0155
0145 0157
0145 0162
0145 0164
0145 0165
0145 0172
0145 0177
0146 0149
0146 0150
0146 0152
0146 0157
0146 0158
0146 0160
0146 0161
0147 0148
0147 0158
0147 0161
0147 0162
0148 0153
0148 0154
0148 0158
0148 0161
0148 0162
0148 0218
0149 0152
0149 0154
0149 0160
0149 0161
0149 0162
0149 0163
0150 0152
0150 0157
0150 0158
0150 0164
0151 0152
0151 0153
0151 0154
0151 0158
0151 0159
0151 0161
0151 0163
0151 0424
0152 0154
0152 0155
0152 0161
0152 0162
0152 0164
0152 0418
0153 0155
0153 0161
0153 0163
0153 0268
0154 0158
0154 0164
0154 0229
0154 0446
0155 0160
0155 0162
0155 0163
0155 0449
0156 0163
0156 0164
0156 0165
0157 0237
0157 0372
0158 0159
0158 0303
0159 0161
0159 0162
0159 0357
0160 0161
0160 0163
0160 0164
0161 0162
0161 0165
0162 0165
0166 0171
0166 0175
0166 0191
0166 0195
0166 0198
0166 0203
0166 0205
0166 0207
0166 0237
0167 0174
0167 0188
0167 0189
0167 0190
0167 0206
0167 0214
0167 0343
0168 0173
0168 0176
0168 0183
0168 0189
0168 0199
0168 0207
0168 0212
0168 0489
0169 0177
0169 0179
0169 0188
0169 0193
0169 0203
0169 0204
0169 0211
0169 0213
0169 0214
0170 0172
0170 0178
0170 0179
0170 0181
0170 0184
0170 0198
0170 0200
0170 0201
0170 0204
0170 0211
0171 0182
0171 0183
0171 0189
0171 0198
0171 0203
0171 0210
0171 0214
0172 0175
0172 0176
0172 0186
0172 0192
0172 0202
0172 0206
0172 0209
0172 0215
0172 0302
0172 0368
0173 0180
0173 0187
0173 0190
0173 0194
0173 0200
0173 0201
0173 0205
0173 0210
0173 0212
0173 0213
0174 0176
0174 0179
0174 0200
0174 0208
0174 0215
0174 0437
0175 0178
0175 0179
0175 0188
0175 0190
0175 0193
0175 0201
0175 0204
0175 0209
0175 0213
0176 0181
0176 0190
0176 0194
0176 0196
0176 0197
0176 0198
0176 0201
0176 0206
0176 0210
0176 0306
0177 0178
0177 0179
0177 0181
0177 0192
0177 0197
0177 0203
0178 0179
0178 0198
0178 0199
0178 0204
0178 0205
0178 0208
0178 0209
0178 0229
0179 0181
0179 0187
0179 0190
0179 0192
0179 0196
0179 0197
0179 0200
0179 0208
0179 0210
0179 0213
0179 0214
0179 0249
0180 0182
0180 0193
0180 0194
0180 0201
0180 0211
0180 0216
0181 0187
0181 0191
0181 0195
0181 0199
0181 0203
0181 0204
0181 0206
0181 0209
0181 0268
0182 0183
0182 0184
0182 0187
0182 0194
0182 0196
0182 0198
0182 0206
0182 0208
0182 0214
0182 0215
0183 0188
0183 0192
0183 0196
0183 0199
0183 0204
0183 0209
0183 0211
0183 0220
0184 0199
0184 0203
0184 0213
0184 0215
0185 0191
0185 0193
0185 0197
0185 0200
0185 0206
0185 0209
0185 0383
0186 0188
0186 0189
0186 0215
0186 0247
0187 0193
0187 0195
0187 0198
0187 0211
0187 0215
0187 0433
0188 0192
0188 0193
0188 0205
0188 0210
0189 0191
0189 0200
0189 0201
0189 0208
0189 0215
0190 0191
0190 0206
0190 0207
0190 0209
0190 0211
0190 0228
0190 0379
0190 0389
0190 0448
0191 0202
0191 0205
0191 0207
0191 0209
0191 0210
0191 0213
0192 0195
0192 0196
0192 0212
0193 0194
0193 0196
0193 0200
0193 0206
0193 0208
0193 0209
0193 0211
0193 0215
0194 0196
0194 0212
0194 0228
0194 0317
0194 0319
0194 0413
0195 0197
0195 0198
0195 0204
0195 0375
0196 0197
0196 0200
0196 0205
0196 0214
0197 0198
0197 0209
0197 0214
0197 0215
0198 0203
0198 0207
0198 0280
0199 0215
0200 0210
0200 0215
0201 0202
0201 0205
0201 0209
0201 0211
0201 0212
0201 0214
0201 0311
0202 0204
0202 0214
0202 0215
0203 0204
0203 0213
0203 0215
0203 0429
0204 0388
0205 0214
0206 0212
0208 0215
0209 0213
0210 0212
0211 0442
0213 0215
0213 0258
0214 0215
0216 0218
0216 0221
0216 0229
0216 0232
0216 0238
0216 0239
0217 0218
0217 0219
0217 0227
0217 0228
0217 0233
0217 0234
0217 0237
0217 0239
0217 0240
0217 0244
0217 0245
0218 0220
0218 0228
0218 0229
0218 0233
0218 0234
0219 0220
0219 0223
0219 0224
0219 0225
0219 0227
0219 0228
0219 0229
0219 0230
0219 0232
0219 0233
0219 0238
0219 0241
0219 0243
0219 0245
0219 0401
0220 0227
0220 0228
0220 0232
0220 0234
0220 0243
0221 0222
0221 0223
0221 0236
0221 0240
0221 0244
0221 0246
0222 0223
0222 0226
0222 0230
0222 0233
0222 0235
0222 0236
0222 0239
0222 0244
0222 0246
0223 0224
0223 0229
0223 0237
0223 0239
0223 0241
0223 0242
0223 0243
0223 0247
0224 0226
0224 0231
0224 0240
0224 0241
0224 0242
0224 0243
0224 0246
0224 0460
0225 0226
0225 0229
0225 0233
0225 0234
0225 0236
0225 0240
0225 0241
0225 0242
0225 0243
0225 0244
0225 0245
0226 0227
0226 0228
0226 0235
0226 0236
0226 0244
0226 0370
0227 0229
0227 0230
0227 0233
0227 0234
0227 0235
0227 0237
0227 0238
0227 0244
0227 0245
0228 0230
0228 0232
0228 0235
0229 0231
0229 0233
0229 0236
0229 0240
0229 0243
0229 0247
0229 0338
0230 0233
0230 0237
0230 0238
0230 0240
0230 0242
0230 0282
0231 0232
0231 0234
0231 0235
0231 0245
0231 0246
0232 0233
0232 0236
0232 0237
0232 0238
0232 0311
0233 0235
0234 0235
0234 0238
0234 0241
0234 0244
0234 0247
0235 0237
0235 0239
0235 0241
0235 0243
0235 0244
0235 0247
0235 0477
0236 0239
0236 0240
0236 0247
0236 0365
0237 0239
0237 0245
0237 0246
0238 0239
0238 0241
0238 0244
0238 0247
0239 0240
0239 0242
0239 0246
0239 0247
0240 0242
0240 0387
0241 0242
0241 0243
0241 0244
0242 0243
0242 0247
0243 0246
0243 0367
0245 0302
0246 0247
0248 0253
0248 0255
0248 0260
0248 0262
0248 0266
0248 0270
0248 0447
0249 0255
0249 0256
0249 0259
0249 0261
0249 0269
0249 0270
0249 0272
0249 0460
0250 0252
0250 0253
0250 0254
0250 0255
0250 0259
0250 0262
0250 0264
0250 0267
0250 0268
0250 0272
0251 0254
0251 0255
0251 0258
0251 0261
0251 0263
0251 0266
0251 0267
0251 0270
0251 0271
0251 0272
0252 0253
0252 0258
0252 0259
0252 0261
0252 0262
0252 0265
0252 0272
0252 0397
0253 0256
0253 0260
0253 0270
0254 0258
0254 0259
0254 0260
0254 0261
0254 0265
0254 0267
0254 0268
0255 0258
0255 0261
0255 0269
0255 0270
0256 0258
0256 0262
0256 0264
0256 0268
0256 0270
0257 0259
0257 0260
0257 0266
0257 0267
0257 0268
0257 0271
0257 0290
0257 0300
0257 0419
0257 0456
0258 0284
0258 0348
0258 0445
0259 0266
0259 0268
0259 0269
0259 0271
0260 0264
0260 0265
0260 0267
0260 0268
0260 0270
0260 0468
0261 0262
0261 0263
0261 0265
0261 0268
0261 0269
0262 0269
0262 0271
0262 0272
0262 0277
0262 0450
0263 0264
0263 0267
0264 0270
0264 0271
0264 0272
0265 0266
0266 0267
0266 0269
0266 0271
0266 0294
0266 0433
0267 0270
0268 0269
0268 0270
0268 0271
0269 0272
0270 0272
0271 0272
0271 0304
0273 0276
0273 0278
0273 0279
0273 0282
0273 0287
0273 0288
0273 0294
0273 0295
0273 0297
0273 0299
0274 0276
0274 0282
0274 0285
0274 0287
0274 0288
0274 0291
0274 0293
0274 0294
0274 0295
0274 0296
0274 0496
0275 0276
0275 0278
0275 0285
0275 0287
0275 0289
0275 0291
0275 0292
0275 0293
0275 0299
0275 0418
0276 0277
0276 0278
0276 0279
0276 0281
0276 0286
0276 0296
0276 0494
0276 0497
0277 0278
0277 0281
0277 0284
0277 0286
0277 0287
0277 0290
0277 0292
0277 0293
0277 0298
0278 0279
0278 0280
0278 0281
0278 0282
0278 0283
0278 0285
0278 0289
0278 0290
0278 0294
0278 0296
0279 0287
0279 0288
0279 0290
0279 0294
0279 0296
0279 0299
0279 0446
0280 0281
0280 0286
0280 0287
0280 0291
0280 0292
0280 0295
0281 0284
0281 0285
0281 0286
0281 0291
0281 0295
0281 0296
0281 0400
0282 0284
0282 0285
0282 0287
0282 0293
0282 0295
0282 0296
0283 0286
0283 0290
0283 0295
0283 0297
0283 0299
0283 0398
0284 0295
0284 0296
0284 0302
0284 0456
0285 0289
0285 0291
0285 0299
0285 0375
0286 0288
0286 0289
0286 0290
0286 0292
0286 0293
0286 0295
0286 0385
0287 0288
0287 0289
0287 0291
0287 0294
0287 0295
0287 0296
0288 0292
0288 0332
0288 0473
0289 0293
0290 0292
0290 0294
0290 0296
0291 0295
0291 0297
0291 0299
0293 0299
0294 0296
0294 0297
0295 0298
0296 0299
0297 0298
0297 0299
0297 0386
0298 0299
0300 0301
0300 0302
0300 0304
0300 0307
0300 0308
0300 0309
0300 0313
0300 0316
0300 0317
0300 0318
0300 0322
0300 0324
0300 0326
0301 0303
0301 0304
0301 0311
0301 0314
0301 0318
0301 0322
0302 0308
0302 0311
0302 0312
0302 0313
0302 0322
0302 0323
0302 0324
0302 0330
0302 0350
0303 0305
0303 0309
0303 0312
0303 0313
0303 0315
0303 0329
0304 0306
0304 0308
0304 0314
0304 0318
0304 0321
0304 0325
0304 0346
0305 0308
0305 0310
0305 0311
0305 0313
0305 0314
0305 0315
0305 0317
0305 0319
0305 0324
0305 0330
0306 0309
0306 0310
0306 0311
0306 0314
0306 0318
0306 0319
0306 0323
0306 0326
0306 0328
0306 0330
0306 0465
0307 0308
0307 0312
0307 0316
0307 0322
0307 0329
0308 0309
0308 0311
0308 0312
0308 0313
0308 0316
0308 0319
0308 0320
0308 0324
0308 0327
0308 0328
0308 0330
0308 0459
0309 0314
0309 0319
0309 0321
0309 0324
0310 0314
0310 0315
0310 0321
0310 0324
0310 0327
0310 0488
0311 0312
0311 0313
0311 0315
0311 0317
0311 0318
0311 0319
0311 0323
0311 0324
0311 0330
0312 0314
0312 0320
0312 0321
0312 0328
0312 0330
0312 0448
0313 0314
0313 0315
0313 0316
0313 0317
0313 0320
0313 0322
0313 0325
0313 0330
0313 0407
0314 0316
0314 0317
0314 0321
0314 0324
0314 0325
0314 0327
0314 0329
0314 0330
0315 0325
0315 0326
0315 0329
0316 0318
0316 0322
0316 0326
0316 0329
0316 0330
0317 0321
0317 0324
0317 0325
0317 0328
0318 0319
0318 0326
0318 0328
0319 0320
0320 0323
0320 0327
0320 0328
0320 0330
0321 0324
0321 0329
0322 0323
0322 0325
0322 0328
0323 0324
0323 0325
0325 0326
0325 0329
0325 0330
0326 0327
0326 0328
0326 0330
0327 0329
0327 0330
0328 0330
0331 0332
0331 0336
0331 0337
0331 0338
0331 0339
0331 0345
0331 0346
0331 0347
0331 0350
0332 0334
0332 0335
0332 0337
0332 0338
0332 0339
0332 0340
0332 0342
0332 0343
0332 0347
0332 0350
0332 0351
0332 0392
0333 0335
0333 0338
0333 0339
0333 0340
0333 0344
0333 0348
0333 0349
0333 0350
0334 0335
0334 0338
0334 0340
0334 0342
0334 0343
0334 0346
0334 0347
0334 0348
0334 0351
0335 0340
0335 0343
0335 0345
0335 0347
0335 0350
0335 0351
0336 0337
0336 0340
0336 0343
0336 0347
0336 0348
0336 0349
0336 0350
0337 0341
0337 0342
0337 0343
0337 0344
0337 0345
0337 0347
0337 0349
0337 0350
0337 0351
0338 0339
0338 0340
0338 0346
0339 0340
0339 0341
0339 0342
0339 0345
0339 0346
0339 0348
0339 0350
0340 0341
0340 0342
0340 0343
0340 0350
0341 0345
0341 0346
0341 0348
0341 0349
0341 0350
0341 0351
0342 0343
0342 0349
0342 0351
0343 0344
0343 0347
0344 0346
0344 0350
0344 0351
0345 0346
0345 0350
0345 0351
0346 0347
0346 0348
0346 0349
0346 0350
0347 0350
0347 0451
0348 0349
0349 0350
0352 0353
0352 0354
0352 0355
0352 0356
0352 0357
0352 0359
0352 0361
0352 0362
0352 0363
0352 0402
0353 0355
0353 0356
0353 0357
0353 0358
0353 0359
0353 0361
0353 0362
0353 0363
0354 0355
0354 0356
0354 0357
0354 0359
0354 0361
0354 0362
0354 0363
0355 0357
0355 0358
0355 0359
0355 0360
0355 0361
0355 0362
0355 0363
0356 0357
0356 0358
0356 0359
0356 0361
0356 0362
0356 0363
0357 0358
0357 0359
0357 0360
0357 0362
0357 0363
0358 0359
0358 0360
0358 0361
0358 0362
0358 0363
0359 0360
0359 0361
0359 0362
0359 0363
0359 0433
0360 0361
0360 0362
0360 0363
0361 0362
0362 0399
0364 0365
0364 0366
0364 0367
0364 0368
0364 0369
0364 0371
0364 0372
0364 0374
0364 0375
0364 0376
0364 0377
0364 0378
0364 0380
0364 0381
0364 0382
0365 0367
0365 0368
0365 0369
0365 0370
0365 0372
0365 0373
0365 0374
0365 0375
0365 0377
0365 0378
0365 0379
0365 0380
0365 0381
0366 0369
0366 0372
0366 0374
0366 0377
0366 0379
0367 0369
0367 0370
0367 0371
0367 0372
0367 0373
0367 0375
0367 0377
0367 0378
0368 0370
0368 0371
0368 0373
0368 0374
0368 0375
0368 0376
0368 0380
0368 0381
0368 0382
0369 0371
0369 0373
0369 0376
0369 0377
0369 0378
0369 0379
0370 0371
0370 0375
0370 0379
0370 0381
0370 0404
0371 0372
0371 0373
0371 0374
0371 0376
0371 0377
0371 0378
0371 0379
0371 0382
0372 0373
0372 0377
0372 0379
0372 0380
0372 0382
0373 0376
0373 0378
0373 0380
0373 0381
0373 0382
0374 0375
0374 0377
0374 0378
0374 0379
0374 0380
0374 0381
0375 0376
0375 0377
0375 0379
0375 0382
0376 0377
0376 0379
0376 0380
0376 0382
0377 0379
0377 0380
0378 0379
0378 0381
0378 0382
0379 0380
0379 0382
0380 0382
0381 0382
0383 0390
0383 0394
0383 0395
0383 0400
0383 0406
0383 0414
0383 0421
0383 0495
0384 0392
0384 0400
0384 0402
0384 0403
0384 0406
0384 0414
0384 0417
0384 0418
0384 0425
0384 0427
0385 0387
0385 0390
0385 0399
0385 0400
0385 0401
0385 0416
0385 0422
0385 0425
0386 0390
0386 0396
0386 0400
0386 0402
0386 0411
0386 0425
0386 0426
0386 0438
0386 0454
0387 0389
0387 0395
0387 0409
0387 0410
0387 0417
0387 0422
0387 0423
0388 0389
0388 0391
0388 0392
0388 0395
0388 0403
0388 0406
0388 0413
0388 0419
0388 0425
0388 0428
0389 0398
0389 0401
0389 0404
0389 0405
0389 0417
0389 0424
0390 0392
0390 0403
0390 0407
0390 0410
0390 0418
0390 0421
0390 0427
0390 0428
0390 0430
0390 0468
0391 0392
0391 0397
0391 0399
0391 0409
0392 0393
0392 0399
0392 0405
0392 0408
0392 0413
0392 0417
0392 0422
0392 0428
0393 0406
0393 0415
0394 0397
0394 0398
0394 0412
0394 0417
0394 0420
0394 0427
0395 0398
0395 0417
0395 0420
0395 0421
0395 0424
0395 0425
0395 0427
0395 0428
0395 0478
0396 0403
0396 0404
0396 0415
0396 0418
0396 0424
0396 0429
0397 0398
0397 0402
0397 0405
0397 0409
0397 0415
0397 0426
0398 0410
0398 0411
0398 0416
0399 0401
0399 0402
0399 0410
0399 0423
0399 0427
0399 0428
0400 0401
0400 0402
0400 0403
0400 0409
0400 0420
0400 0423
0400 0426
0400 0429
0401 0404
0401 0410
0401 0411
0401 0422
0401 0423
0402 0409
0402 0426
0403 0411
0403 0418
0403 0422
0403 0428
0404 0405
0404 0406
0404 0408
0404 0409
0404 0410
0404 0427
0404 0429
0405 0408
0405 0412
0405 0413
0405 0414
0405 0419
0405 0423
0405 0424
0405 0425
0405 0430
0406 0409
0406 0410
0406 0415
0406 0425
0407 0409
0407 0411
0407 0418
0407 0425
0407 0427
0408 0410
0408 0412
0408 0419
0408 0422
0408 0424
0408 0428
0408 0430
0409 0410
0409 0415
0409 0418
0409 0423
0409 0424
0409 0427
0410 0414
0410 0415
0410 0424
0411 0412
0411 0418
0411 0425
0412 0413
0412 0414
0412 0419
0412 0428
0413 0415
0413 0416
0413 0422
0413 0429
0413 0430
0414 0424
0415 0421
0415 0422
0416 0418
0416 0422
0416 0428
0416 0429
0416 0430
0416 0452
0417 0420
0417 0424
0417 0427
0417 0429
0418 0419
0418 0430
0419 0421
0419 0422
0419 0424
0419 0427
0419 0429
0420 0427
0420 0428
0421 0422
0421 0426
0421 0430
0422 0424
0423 0430
0424 0428
0424 0486
0425 0429
0425 0430
0426 0428
0426 0433
0427 0499
0431 0435
0431 0436
0431 0440
0431 0441
0431 0443
0432 0434
0432 0436
0432 0437
0432 0438
0432 0439
0432 0440
0432 0443
0433 0434
0433 0436
0433 0438
0433 0439
0433 0441
0433 0443
0434 0435
0434 0436
0434 0438
0434 0439
0434 0440
0434 0441
0434 0442
0434 0443
0435 0438
0435 0439
0435 0440
0435 0441
0435 0442
0435 0443
0436 0437
0436 0439
0436 0440
0436 0442
0436 0443
0437 0438
0437 0439
0437 0440
0437 0441
0437 0442
0437 0443
0438 0440
0438 0441
0438 0443
0439 0440
0439 0441
0439 0442
0439 0443
0440 0441
0440 0442
0440 0443
0440 0458
0441 0442
0441 0443
0442 0443
0444 0446
0444 0452
0444 0469
0444 0471
0444 0472
0444 0474
0444 0475
0444 0482
0444 0484
0445 0446
0445 0451
0445 0457
0445 0460
0445 0474
0445 0479
0445 0480
0445 0487
0445 0492
0446 0463
0446 0464
0446 0474
0446 0475
0446 0489
0446 0492
0446 0498
0447 0448
0447 0449
0447 0454
0447 0458
0447 0461
0447 0465
0447 0472
0447 0474
0447 0485
0447 0497
0448 0452
0448 0453
0448 0454
0448 0466
0448 0469
0448 0470
0448 0482
0448 0484
0448 0489
0448 0490
0448 0491
0449 0454
0449 0468
0449 0470
0449 0471
0449 0474
0450 0455
0450 0470
0450 0486
0450 0496
0450 0499
0451 0457
0451 0472
0451 0483
0451 0486
0451 0489
0451 0490
0451 0494
0452 0453
0452 0455
0452 0463
0452 0479
0452 0480
0452 0482
0452 0494
0452 0498
0453 0458
0453 0462
0453 0481
0453 0484
0453 0486
0453 0487
0453 0497
0453 0498
0454 0459
0454 0462
0454 0468
0454 0484
0454 0485
0454 0487
0454 0495
0454 0497
0454 0498
0454 0500
0455 0458
0455 0468
0455 0480
0455 0494
0456 0459
0456 0463
0456 0478
0456 0483
0457 0463
0457 0465
0457 0468
0457 0476
0457 0486
0457 0489
0457 0498
0457 0499
0458 0466
0458 0472
0458 0477
0458 0490
0458 0492
0458 0494
0459 0468
0459 0471
0459 0475
0459 0477
0459 0488
0459 0494
0460 0462
0460 0464
0460 0471
0460 0474
0460 0479
0460 0490
0460 0493
0460 0500
0461 0463
0461 0464
0461 0479
0461 0480
0462 0467
0462 0473
0462 0479
0463 0471
0463 0478
0463 0483
0463 0490
0464 0470
0464 0471
0464 0472
0464 0483
0464 0485
0464 0493
0464 0494
0465 0466
0465 0473
0465 0475
0465 0479
0465 0486
0465 0489
0465 0493
0465 0495
0465 0496
0465 0497
0466 0468
0466 0469
0466 0472
0466 0480
0466 0482
0466 0489
0466 0500
0467 0469
0467 0472
0467 0483
0467 0496
0468 0480
0468 0485
0468 0487
0468 0495
0469 0499
0470 0479
0470 0482
0470 0487
0470 0488
0470 0490
0470 0495
0471 0484
0471 0489
0471 0491
0472 0473
0472 0476
0472 0477
0472 0492
0472 0493
0473 0477
0473 0482
0473 0484
0473 0490
0473 0494
0473 0496
0473 0497
0474 0475
0474 0478
0474 0479
0474 0480
0474 0482
0474 0483
0474 0484
0474 0485
0474 0498
0475 0477
0475 0480
0475 0481
0475 0482
0475 0485
0475 0495
0475 0497
0475 0500
0476 0498
0476 0499
0477 0479
0477 0500
0478 0479
0478 0491
0478 0493
0479 0484
0479 0488
0479 0492
0479 0494
0479 0498
0480 0487
0480 0491
0480 0497
0480 0499
0481 0484
0481 0489
0481 0497
0482 0486
0482 0489
0482 0490
0482 0500
0484 0496
0484 0497
0485 0486
0485 0487
0485 0488
0485 0497
0486 0490
0486 0494
0487 0492
0488 0499
0489 0490
0489 0495
0489 0497
0491 0494
0491 0499
0492 0493
0492 0497
0492 0499
0494 0497
0496 0498
0497 0499
