# Supplementary material for: Revealing biases in the sampling of ecological interaction networks
Source: PeerJ. 2019 Sep 2;7:e7566. doi: 10.7717/peerj.7566 (PMC6727833; doi:10.7717/peerj.7566)
Supplement: Supplemental Information 6 [file peerj-07-7566-s006.zip › Python-Package/output_gen/scalefree_net.txt]

0001 0002
0001 0003
0001 0005
0001 0006
0001 0007
0001 0008
0001 0009
0001 0010
0001 0011
0001 0012
0001 0018
0001 0057
0001 0408
0002 0004
0002 0005
0002 0006
0002 0007
0002 0008
0002 0009
0002 0010
0002 0011
0002 0013
0002 0014
0002 0015
0002 0017
0002 0018
0002 0143
0002 0263
0003 0004
0003 0005
0003 0006
0003 0007
0003 0009
0003 0010
0003 0011
0003 0012
0003 0013
0003 0014
0003 0016
0003 0290
0003 0498
0004 0005
0004 0006
0004 0007
0004 0008
0004 0009
0004 0010
0004 0011
0004 0012
0004 0013
0004 0014
0004 0015
0004 0016
0004 0017
0005 0006
0005 0007
0005 0008
0005 0009
0005 0010
0005 0011
0005 0012
0005 0013
0005 0014
0005 0015
0005 0016
0005 0017
0005 0018
0006 0007
0006 0008
0006 0009
0006 0010
0006 0011
0006 0012
0006 0016
0006 0057
0007 0008
0007 0009
0007 0011
0007 0012
0007 0013
0007 0014
0007 0017
0007 0023
0007 0229
0007 0248
0007 0343
0007 0421
0008 0009
0008 0010
0008 0011
0008 0012
0008 0013
0008 0014
0008 0015
0008 0017
0008 0018
0008 0208
0008 0438
0009 0010
0009 0011
0009 0012
0009 0013
0009 0015
0009 0016
0009 0017
0010 0011
0010 0013
0010 0014
0010 0017
0010 0018
0010 0190
0011 0012
0011 0013
0011 0014
0011 0015
0011 0016
0012 0013
0012 0014
0012 0016
0012 0018
0012 0453
0013 0014
0013 0015
0013 0016
0013 0017
0013 0018
0013 0371
0013 0405
0014 0015
0014 0118
0014 0325
0014 0442
0015 0016
0015 0018
0015 0250
0015 0403
0016 0017
0016 0018
0018 0146
0019 0020
0019 0021
0019 0022
0019 0023
0019 0024
0019 0025
0019 0027
0019 0028
0019 0029
0019 0031
0019 0033
0019 0036
0019 0037
0019 0044
0019 0048
0019 0319
0019 0387
0020 0021
0020 0022
0020 0023
0020 0024
0020 0025
0020 0027
0020 0028
0020 0029
0020 0030
0020 0031
0020 0032
0020 0033
0020 0038
0020 0040
0020 0045
0020 0046
0020 0047
0020 0121
0020 0281
0020 0497
0021 0022
0021 0024
0021 0025
0021 0026
0021 0027
0021 0028
0021 0029
0021 0030
0021 0032
0021 0033
0021 0034
0021 0038
0021 0039
0021 0043
0021 0048
0021 0050
0021 0078
0021 0178
0022 0023
0022 0024
0022 0025
0022 0026
0022 0027
0022 0028
0022 0029
0022 0030
0022 0031
0022 0035
0022 0043
0022 0044
0022 0046
0022 0048
0023 0024
0023 0025
0023 0027
0023 0028
0023 0029
0023 0030
0023 0033
0023 0034
0023 0035
0023 0036
0023 0039
0023 0040
0023 0041
0023 0046
0023 0049
0023 0284
0023 0334
0023 0375
0024 0025
0024 0026
0024 0027
0024 0029
0024 0030
0024 0032
0024 0033
0024 0034
0024 0036
0024 0037
0024 0039
0024 0042
0024 0047
0024 0152
0024 0213
0024 0305
0024 0424
0025 0026
0025 0027
0025 0028
0025 0029
0025 0030
0025 0031
0025 0032
0025 0034
0025 0035
0025 0038
0025 0041
0025 0044
0025 0047
0025 0048
0025 0049
0025 0051
0025 0122
0025 0204
0025 0294
0026 0028
0026 0030
0026 0032
0026 0033
0026 0035
0026 0036
0026 0038
0026 0040
0026 0041
0026 0042
0026 0043
0026 0044
0026 0045
0026 0049
0026 0050
0026 0073
0026 0093
0026 0173
0026 0274
0026 0489
0027 0028
0027 0029
0027 0030
0027 0031
0027 0034
0027 0037
0027 0039
0027 0040
0027 0042
0027 0045
0027 0047
0027 0048
0027 0051
0027 0237
0027 0254
0028 0029
0028 0031
0028 0033
0028 0034
0028 0035
0028 0036
0028 0037
0028 0038
0028 0039
0028 0041
0028 0042
0028 0043
0028 0049
0028 0050
0028 0051
0028 0107
0028 0247
0028 0255
0028 0409
0029 0031
0029 0032
0029 0033
0029 0034
0029 0035
0029 0036
0029 0037
0029 0038
0029 0040
0029 0043
0029 0046
0029 0047
0029 0049
0029 0178
0030 0031
0030 0032
0030 0033
0030 0034
0030 0037
0030 0038
0030 0042
0030 0045
0030 0046
0030 0050
0030 0051
0030 0215
0031 0032
0031 0034
0031 0035
0031 0036
0031 0040
0031 0041
0031 0242
0032 0033
0032 0036
0032 0038
0032 0039
0032 0040
0032 0041
0032 0042
0032 0043
0032 0045
0032 0046
0032 0048
0032 0049
0032 0051
0032 0279
0033 0035
0033 0036
0033 0037
0033 0039
0033 0040
0033 0041
0033 0044
0033 0051
0033 0211
0033 0252
0033 0495
0034 0035
0034 0037
0034 0043
0034 0046
0034 0047
0034 0050
0034 0228
0034 0335
0035 0038
0035 0265
0035 0459
0035 0478
0036 0038
0036 0039
0036 0040
0036 0041
0036 0042
0036 0047
0036 0048
0036 0050
0036 0252
0037 0038
0037 0041
0037 0047
0037 0061
0037 0391
0038 0039
0038 0042
0038 0046
0038 0047
0038 0048
0038 0049
0038 0050
0039 0045
0039 0149
0040 0042
0040 0368
0041 0042
0041 0043
0041 0044
0041 0051
0042 0043
0043 0044
0043 0046
0043 0379
0044 0045
0044 0047
0044 0050
0044 0051
0044 0328
0044 0481
0045 0051
0045 0079
0045 0252
0045 0355
0046 0049
0046 0050
0048 0049
0048 0480
0049 0252
0049 0446
0050 0051
0051 0342
0052 0053
0052 0054
0052 0055
0052 0056
0052 0057
0052 0058
0052 0059
0052 0060
0052 0061
0052 0062
0052 0063
0052 0069
0052 0213
0053 0054
0053 0055
0053 0056
0053 0057
0053 0058
0053 0059
0053 0060
0053 0061
0053 0063
0053 0064
0053 0065
0053 0068
0053 0069
0053 0173
0054 0055
0054 0056
0054 0057
0054 0058
0054 0059
0054 0060
0054 0062
0054 0064
0054 0066
0054 0067
0054 0068
0054 0197
0054 0250
0054 0274
0054 0365
0054 0398
0055 0057
0055 0058
0055 0059
0055 0060
0055 0061
0055 0062
0055 0063
0055 0065
0055 0066
0055 0068
0055 0227
0056 0057
0056 0058
0056 0059
0056 0060
0056 0061
0056 0063
0056 0064
0056 0065
0056 0066
0056 0067
0056 0068
0056 0069
0056 0105
0056 0434
0056 0445
0056 0483
0057 0058
0057 0059
0057 0060
0057 0061
0057 0062
0057 0064
0057 0065
0057 0067
0057 0069
0057 0123
0057 0238
0058 0059
0058 0060
0058 0061
0058 0064
0058 0065
0058 0066
0058 0069
0058 0141
0059 0060
0059 0061
0059 0062
0059 0063
0059 0064
0059 0066
0059 0067
0059 0405
0060 0061
0060 0062
0060 0063
0060 0064
0060 0065
0060 0066
0060 0067
0060 0068
0060 0069
0061 0062
0061 0064
0061 0066
0061 0067
0061 0068
0061 0299
0062 0063
0062 0067
0062 0068
0062 0069
0062 0216
0062 0240
0063 0064
0063 0065
0063 0066
0063 0067
0063 0069
0063 0168
0064 0066
0064 0067
0064 0068
0064 0205
0065 0066
0065 0068
0065 0174
0065 0401
0066 0067
0066 0069
0067 0069
0068 0096
0069 0146
0070 0071
0070 0072
0070 0073
0070 0074
0070 0075
0070 0076
0070 0077
0070 0078
0070 0079
0070 0080
0070 0081
0070 0084
0070 0087
0070 0089
0071 0072
0071 0073
0071 0074
0071 0075
0071 0076
0071 0077
0071 0078
0071 0079
0071 0080
0071 0081
0071 0082
0071 0083
0071 0084
0071 0086
0071 0087
0071 0089
0071 0212
0071 0398
0072 0073
0072 0074
0072 0075
0072 0076
0072 0077
0072 0078
0072 0079
0072 0080
0072 0081
0072 0083
0072 0084
0072 0088
0072 0217
0072 0236
0072 0237
0072 0269
0072 0397
0073 0074
0073 0075
0073 0076
0073 0077
0073 0078
0073 0079
0073 0080
0073 0082
0073 0083
0073 0084
0073 0085
0073 0087
0073 0088
0073 0089
0073 0278
0074 0075
0074 0076
0074 0078
0074 0079
0074 0080
0074 0081
0074 0082
0074 0084
0074 0085
0074 0087
0074 0088
0074 0089
0074 0204
0075 0077
0075 0078
0075 0080
0075 0081
0075 0082
0075 0083
0075 0084
0075 0085
0075 0086
0075 0089
0075 0120
0075 0316
0076 0077
0076 0078
0076 0080
0076 0081
0076 0082
0076 0083
0076 0084
0076 0085
0076 0086
0076 0087
0076 0089
0076 0244
0077 0078
0077 0079
0077 0080
0077 0081
0077 0082
0077 0083
0077 0085
0077 0086
0077 0087
0077 0088
0078 0080
0078 0083
0078 0085
0078 0086
0078 0087
0078 0088
0078 0089
0078 0387
0078 0404
0079 0080
0079 0081
0079 0082
0079 0083
0079 0086
0079 0087
0079 0088
0080 0081
0080 0085
0080 0088
0080 0089
0080 0352
0081 0084
0081 0085
0081 0088
0081 0207
0081 0393
0082 0083
0082 0085
0082 0086
0082 0087
0082 0306
0082 0399
0083 0084
0083 0085
0083 0086
0083 0181
0084 0085
0084 0086
0084 0344
0084 0478
0085 0088
0086 0087
0086 0252
0086 0373
0087 0089
0087 0097
0087 0327
0088 0089
0088 0215
0088 0355
0089 0206
0090 0091
0090 0092
0090 0093
0090 0094
0090 0095
0090 0096
0090 0097
0090 0098
0090 0099
0090 0101
0090 0102
0090 0103
0090 0104
0090 0107
0090 0109
0090 0112
0090 0342
0091 0092
0091 0093
0091 0094
0091 0095
0091 0096
0091 0097
0091 0098
0091 0099
0091 0100
0091 0101
0091 0102
0091 0104
0091 0105
0091 0106
0091 0109
0091 0110
0091 0339
0092 0093
0092 0094
0092 0095
0092 0096
0092 0097
0092 0098
0092 0099
0092 0100
0092 0101
0092 0103
0092 0104
0092 0105
0092 0106
0092 0107
0092 0108
0092 0109
0092 0112
0092 0113
0092 0241
0093 0094
0093 0095
0093 0096
0093 0097
0093 0098
0093 0099
0093 0100
0093 0101
0093 0102
0093 0104
0093 0105
0093 0107
0093 0108
0093 0109
0093 0110
0093 0112
0093 0113
0094 0095
0094 0096
0094 0097
0094 0098
0094 0099
0094 0100
0094 0101
0094 0103
0094 0107
0094 0108
0094 0110
0094 0111
0094 0113
0095 0096
0095 0097
0095 0098
0095 0099
0095 0100
0095 0101
0095 0102
0095 0103
0095 0105
0095 0108
0095 0109
0095 0111
0095 0112
0095 0169
0096 0097
0096 0098
0096 0099
0096 0100
0096 0101
0096 0102
0096 0104
0096 0106
0097 0099
0097 0100
0097 0101
0097 0106
0097 0112
0097 0113
0097 0287
0098 0099
0098 0100
0098 0102
0098 0103
0098 0105
0098 0107
0098 0108
0098 0110
0098 0113
0098 0141
0098 0240
0098 0330
0099 0100
0099 0101
0099 0102
0099 0103
0099 0105
0099 0106
0099 0108
0099 0109
0099 0111
0099 0112
0099 0143
0099 0147
0099 0222
0100 0102
0100 0103
0100 0104
0100 0105
0100 0109
0100 0111
0100 0180
0100 0263
0100 0301
0100 0386
0100 0469
0101 0102
0101 0103
0101 0105
0101 0106
0101 0107
0101 0108
0101 0109
0101 0312
0102 0103
0102 0104
0102 0106
0102 0107
0102 0108
0102 0110
0102 0112
0102 0369
0103 0104
0103 0105
0103 0107
0103 0112
0103 0418
0103 0480
0104 0105
0104 0107
0104 0113
0105 0106
0105 0107
0105 0108
0105 0110
0105 0111
0105 0303
0105 0351
0106 0107
0106 0110
0106 0182
0107 0108
0107 0110
0107 0111
0107 0112
0107 0114
0107 0192
0108 0111
0109 0110
0109 0111
0109 0113
0109 0252
0110 0178
0111 0176
0111 0193
0111 0298
0112 0211
0112 0272
0114 0115
0114 0116
0114 0117
0114 0118
0114 0119
0114 0120
0114 0121
0114 0122
0114 0123
0114 0124
0114 0125
0114 0128
0114 0129
0114 0132
0114 0134
0114 0140
0115 0116
0115 0117
0115 0118
0115 0119
0115 0120
0115 0121
0115 0122
0115 0123
0115 0124
0115 0125
0115 0126
0115 0127
0115 0130
0115 0131
0115 0132
0115 0133
0115 0134
0116 0117
0116 0118
0116 0119
0116 0120
0116 0122
0116 0123
0116 0124
0116 0125
0116 0126
0116 0127
0116 0128
0116 0129
0116 0130
0116 0132
0116 0134
0116 0135
0116 0136
0116 0359
0117 0118
0117 0119
0117 0120
0117 0121
0117 0122
0117 0123
0117 0124
0117 0125
0117 0126
0117 0127
0117 0128
0117 0129
0117 0131
0117 0132
0117 0133
0117 0134
0118 0119
0118 0120
0118 0121
0118 0122
0118 0123
0118 0124
0118 0125
0118 0126
0118 0127
0118 0130
0118 0131
0119 0120
0119 0121
0119 0123
0119 0124
0119 0125
0119 0126
0119 0127
0119 0129
0119 0132
0119 0134
0119 0135
0119 0175
0119 0305
0119 0370
0119 0448
0120 0123
0120 0124
0120 0125
0120 0127
0120 0128
0120 0129
0120 0132
0120 0133
0120 0135
0120 0136
0120 0199
0120 0343
0120 0455
0121 0122
0121 0123
0121 0124
0121 0127
0121 0128
0121 0129
0121 0130
0121 0131
0121 0133
0121 0134
0122 0123
0122 0124
0122 0126
0122 0128
0122 0129
0122 0135
0122 0136
0122 0139
0123 0124
0123 0126
0123 0127
0123 0128
0123 0129
0123 0130
0123 0131
0123 0134
0123 0135
0123 0136
0123 0229
0124 0125
0124 0126
0124 0127
0124 0128
0124 0129
0124 0130
0124 0132
0124 0133
0124 0134
0124 0135
0124 0136
0125 0126
0125 0133
0125 0134
0125 0497
0126 0128
0126 0133
0126 0340
0126 0441
0127 0130
0127 0131
0127 0133
0127 0136
0127 0214
0127 0454
0128 0130
0128 0136
0129 0130
0129 0135
0129 0475
0130 0131
0130 0135
0130 0136
0131 0134
0131 0135
0132 0133
0133 0134
0133 0136
0133 0408
0134 0136
0134 0205
0135 0136
0135 0254
0136 0403
0136 0479
0137 0138
0137 0139
0137 0140
0137 0141
0137 0142
0137 0143
0137 0144
0137 0145
0137 0146
0137 0147
0137 0148
0137 0151
0137 0152
0137 0157
0137 0158
0137 0161
0137 0165
0137 0275
0137 0326
0138 0139
0138 0140
0138 0141
0138 0142
0138 0144
0138 0145
0138 0146
0138 0147
0138 0148
0138 0150
0138 0151
0138 0152
0138 0153
0138 0154
0138 0155
0138 0156
0138 0157
0138 0161
0138 0162
0138 0166
0138 0167
0138 0168
0138 0312
0138 0339
0139 0140
0139 0141
0139 0142
0139 0143
0139 0144
0139 0145
0139 0146
0139 0147
0139 0148
0139 0152
0139 0154
0139 0155
0139 0160
0139 0164
0139 0165
0139 0166
0139 0205
0139 0219
0139 0253
0139 0288
0139 0324
0140 0141
0140 0142
0140 0143
0140 0144
0140 0145
0140 0146
0140 0147
0140 0148
0140 0149
0140 0150
0140 0152
0140 0153
0140 0154
0140 0161
0140 0163
0140 0165
0140 0166
0140 0167
0141 0142
0141 0143
0141 0144
0141 0145
0141 0146
0141 0147
0141 0148
0141 0149
0141 0150
0141 0151
0141 0154
0141 0156
0141 0161
0141 0164
0141 0215
0142 0143
0142 0144
0142 0145
0142 0146
0142 0147
0142 0148
0142 0149
0142 0150
0142 0151
0142 0152
0142 0154
0142 0155
0142 0156
0142 0158
0142 0165
0142 0256
0143 0145
0143 0146
0143 0147
0143 0149
0143 0151
0143 0152
0143 0155
0143 0156
0143 0157
0143 0160
0143 0162
0143 0166
0143 0487
0144 0145
0144 0146
0144 0147
0144 0148
0144 0149
0144 0150
0144 0152
0144 0154
0144 0157
0144 0158
0144 0162
0144 0163
0145 0147
0145 0148
0145 0149
0145 0150
0145 0151
0145 0153
0145 0157
0145 0159
0145 0160
0145 0162
0145 0163
0145 0166
0145 0167
0145 0170
0146 0147
0146 0151
0146 0153
0146 0163
0146 0166
0146 0167
0146 0205
0147 0149
0147 0150
0147 0151
0147 0153
0147 0154
0147 0155
0147 0156
0147 0157
0147 0158
0147 0159
0147 0160
0147 0162
0147 0165
0147 0167
0147 0177
0148 0149
0148 0150
0148 0152
0148 0153
0148 0154
0148 0155
0148 0157
0148 0158
0148 0160
0148 0162
0148 0164
0148 0315
0149 0150
0149 0151
0149 0152
0149 0153
0149 0155
0149 0156
0149 0158
0149 0162
0149 0163
0149 0166
0150 0151
0150 0153
0150 0158
0150 0159
0150 0160
0150 0161
0150 0309
0150 0489
0151 0152
0151 0153
0151 0156
0151 0158
0151 0159
0151 0161
0151 0162
0151 0164
0151 0165
0151 0236
0151 0352
0151 0386
0152 0155
0152 0157
0152 0158
0152 0159
0152 0167
0152 0173
0152 0377
0153 0156
0153 0161
0153 0163
0153 0164
0153 0167
0153 0169
0153 0262
0154 0155
0154 0157
0154 0159
0154 0160
0154 0165
0154 0167
0154 0392
0155 0156
0155 0159
0155 0160
0155 0161
0155 0164
0155 0167
0155 0307
0156 0158
0156 0159
0157 0160
0158 0163
0158 0165
0158 0166
0159 0160
0159 0163
0159 0465
0160 0164
0160 0491
0161 0162
0161 0164
0161 0250
0161 0446
0163 0164
0163 0242
0164 0165
0164 0166
0165 0166
0166 0178
0166 0191
0166 0251
0167 0297
0167 0450
0167 0477
0168 0169
0168 0171
0168 0172
0168 0173
0168 0174
0168 0175
0168 0176
0168 0177
0168 0178
0168 0179
0168 0180
0168 0182
0168 0185
0168 0188
0168 0189
0168 0190
0168 0202
0169 0170
0169 0172
0169 0173
0169 0174
0169 0175
0169 0177
0169 0178
0169 0179
0169 0180
0169 0181
0169 0182
0169 0183
0169 0184
0169 0186
0169 0188
0169 0190
0169 0193
0169 0195
0169 0198
0169 0200
0170 0171
0170 0172
0170 0173
0170 0174
0170 0175
0170 0176
0170 0177
0170 0178
0170 0180
0170 0181
0170 0182
0170 0183
0170 0185
0170 0187
0170 0189
0170 0191
0170 0193
0170 0196
0170 0199
0170 0200
0170 0223
0171 0172
0171 0173
0171 0175
0171 0176
0171 0177
0171 0178
0171 0179
0171 0180
0171 0181
0171 0182
0171 0183
0171 0185
0171 0188
0171 0189
0171 0190
0171 0192
0171 0195
0171 0197
0171 0199
0171 0202
0171 0358
0171 0379
0172 0173
0172 0174
0172 0175
0172 0176
0172 0177
0172 0178
0172 0179
0172 0182
0172 0183
0172 0184
0172 0186
0172 0187
0172 0188
0172 0190
0172 0194
0172 0211
0172 0370
0173 0174
0173 0175
0173 0176
0173 0177
0173 0178
0173 0179
0173 0180
0173 0183
0173 0184
0173 0185
0173 0193
0173 0195
0173 0196
0173 0197
0173 0198
0174 0175
0174 0176
0174 0177
0174 0178
0174 0179
0174 0181
0174 0182
0174 0183
0174 0184
0174 0187
0174 0189
0174 0190
0174 0196
0174 0197
0174 0201
0174 0202
0174 0231
0174 0493
0175 0176
0175 0177
0175 0178
0175 0179
0175 0181
0175 0183
0175 0186
0175 0188
0175 0190
0175 0192
0175 0193
0175 0198
0175 0200
0176 0177
0176 0178
0176 0179
0176 0180
0176 0181
0176 0182
0176 0184
0176 0191
0176 0194
0176 0195
0176 0200
0176 0496
0177 0178
0177 0181
0177 0182
0177 0183
0177 0185
0177 0186
0177 0187
0177 0188
0177 0189
0177 0190
0177 0192
0177 0193
0177 0194
0177 0195
0177 0197
0177 0198
0177 0202
0177 0335
0177 0425
0178 0179
0178 0180
0178 0181
0178 0184
0178 0185
0178 0186
0178 0187
0178 0189
0178 0192
0178 0194
0178 0196
0178 0198
0178 0201
0179 0180
0179 0181
0179 0184
0179 0193
0179 0195
0179 0198
0179 0199
0179 0442
0179 0467
0180 0184
0180 0186
0180 0189
0180 0190
0180 0192
0180 0194
0180 0197
0180 0199
0180 0201
0181 0183
0181 0184
0181 0187
0181 0190
0181 0191
0181 0193
0181 0202
0181 0221
0181 0400
0182 0183
0182 0184
0182 0185
0182 0186
0182 0187
0182 0188
0182 0190
0182 0192
0182 0194
0183 0188
0183 0195
0183 0240
0184 0186
0184 0188
0184 0189
0184 0191
0184 0194
0184 0199
0184 0200
0184 0201
0185 0186
0185 0195
0185 0200
0185 0297
0186 0187
0186 0188
0186 0189
0186 0191
0186 0192
0186 0194
0186 0198
0187 0193
0187 0199
0187 0203
0187 0449
0188 0192
0188 0193
0188 0201
0189 0191
0189 0197
0189 0233
0190 0191
0190 0195
0190 0202
0191 0196
0192 0193
0192 0197
0192 0199
0192 0201
0193 0199
0193 0200
0193 0202
0193 0378
0193 0390
0194 0195
0194 0197
0195 0448
0196 0197
0196 0199
0196 0373
0197 0199
0198 0253
0199 0201
0199 0202
0199 0431
0200 0201
0201 0456
0203 0204
0203 0206
0203 0207
0203 0208
0203 0209
0203 0210
0203 0211
0203 0212
0203 0213
0203 0215
0203 0219
0203 0223
0203 0225
0203 0227
0203 0228
0203 0230
0203 0233
0203 0442
0203 0449
0203 0472
0204 0205
0204 0206
0204 0207
0204 0208
0204 0209
0204 0210
0204 0211
0204 0212
0204 0213
0204 0214
0204 0215
0204 0216
0204 0220
0204 0223
0204 0224
0204 0225
0204 0226
0204 0227
0205 0207
0205 0208
0205 0209
0205 0210
0205 0212
0205 0214
0205 0216
0205 0217
0205 0218
0205 0221
0205 0223
0205 0225
0205 0226
0205 0230
0205 0260
0205 0338
0205 0417
0206 0207
0206 0208
0206 0209
0206 0211
0206 0212
0206 0214
0206 0215
0206 0216
0206 0217
0206 0218
0206 0219
0206 0220
0206 0226
0206 0228
0206 0229
0206 0233
0206 0238
0207 0208
0207 0209
0207 0210
0207 0211
0207 0213
0207 0215
0207 0216
0207 0217
0207 0219
0207 0227
0207 0231
0207 0351
0207 0474
0208 0209
0208 0210
0208 0211
0208 0212
0208 0214
0208 0216
0208 0217
0208 0218
0208 0220
0208 0221
0208 0224
0208 0226
0208 0229
0208 0230
0208 0232
0209 0210
0209 0211
0209 0212
0209 0213
0209 0214
0209 0215
0209 0217
0209 0218
0209 0219
0209 0221
0209 0222
0209 0225
0209 0226
0209 0227
0209 0229
0209 0232
0209 0233
0210 0212
0210 0213
0210 0214
0210 0215
0210 0216
0210 0217
0210 0218
0210 0220
0210 0221
0210 0223
0210 0225
0210 0226
0210 0227
0210 0230
0210 0233
0210 0259
0210 0417
0211 0212
0211 0213
0211 0217
0211 0218
0211 0219
0211 0220
0211 0221
0211 0222
0211 0223
0211 0224
0211 0225
0211 0227
0211 0229
0211 0230
0211 0231
0211 0255
0212 0213
0212 0214
0212 0216
0212 0217
0212 0219
0212 0221
0212 0223
0212 0224
0212 0226
0212 0228
0212 0231
0212 0233
0212 0357
0213 0214
0213 0215
0213 0218
0213 0224
0213 0225
0213 0229
0213 0230
0213 0231
0213 0233
0214 0215
0214 0218
0214 0221
0214 0223
0214 0224
0214 0227
0214 0229
0214 0231
0214 0342
0214 0448
0214 0476
0215 0216
0215 0217
0215 0218
0215 0221
0215 0225
0215 0233
0216 0218
0216 0221
0216 0224
0216 0229
0216 0495
0217 0218
0217 0219
0217 0220
0217 0222
0217 0223
0217 0231
0218 0219
0218 0221
0218 0224
0218 0228
0218 0229
0218 0233
0218 0237
0219 0231
0219 0232
0219 0325
0220 0221
0220 0222
0220 0223
0220 0226
0220 0232
0221 0222
0221 0224
0221 0226
0221 0227
0221 0327
0222 0223
0222 0226
0222 0231
0222 0232
0223 0225
0223 0232
0223 0233
0224 0379
0225 0228
0225 0229
0225 0231
0225 0248
0225 0430
0226 0227
0226 0228
0226 0229
0226 0231
0226 0454
0227 0228
0227 0325
0228 0232
0229 0373
0231 0233
0233 0323
0234 0235
0234 0236
0234 0237
0234 0238
0234 0239
0234 0240
0234 0241
0234 0242
0234 0243
0234 0244
0234 0245
0235 0236
0235 0237
0235 0238
0235 0239
0235 0240
0235 0241
0235 0242
0235 0243
0235 0244
0235 0246
0235 0247
0235 0248
0235 0375
0236 0237
0236 0239
0236 0240
0236 0242
0236 0243
0236 0244
0236 0245
0236 0246
0236 0248
0237 0238
0237 0239
0237 0241
0237 0243
0237 0244
0237 0245
0237 0246
0237 0247
0237 0402
0237 0472
0237 0480
0238 0239
0238 0240
0238 0241
0238 0242
0238 0243
0238 0244
0238 0245
0238 0246
0238 0247
0238 0248
0239 0240
0239 0241
0239 0242
0239 0243
0239 0245
0239 0246
0239 0306
0239 0413
0239 0438
0240 0241
0240 0242
0240 0243
0240 0244
0240 0247
0240 0248
0241 0242
0241 0243
0241 0245
0241 0246
0241 0247
0241 0248
0241 0365
0242 0243
0242 0244
0242 0245
0242 0246
0242 0248
0243 0244
0243 0247
0243 0331
0243 0445
0244 0245
0244 0246
0244 0248
0244 0328
0245 0246
0245 0247
0245 0248
0246 0247
0246 0479
0247 0248
0249 0250
0249 0251
0249 0252
0249 0253
0249 0254
0249 0255
0249 0256
0249 0257
0249 0258
0249 0259
0249 0263
0249 0264
0249 0267
0249 0274
0249 0284
0249 0403
0249 0415
0250 0251
0250 0252
0250 0253
0250 0255
0250 0256
0250 0257
0250 0258
0250 0259
0250 0260
0250 0261
0250 0266
0250 0268
0250 0271
0250 0273
0250 0274
0250 0275
0250 0277
0250 0278
0250 0279
0250 0285
0250 0287
0250 0292
0251 0253
0251 0254
0251 0255
0251 0257
0251 0258
0251 0259
0251 0260
0251 0261
0251 0262
0251 0264
0251 0266
0251 0267
0251 0268
0251 0269
0251 0271
0251 0275
0251 0277
0251 0278
0251 0279
0251 0280
0251 0283
0251 0284
0251 0285
0251 0287
0251 0293
0251 0296
0251 0389
0252 0253
0252 0254
0252 0255
0252 0257
0252 0258
0252 0260
0252 0261
0252 0262
0252 0263
0252 0264
0252 0266
0252 0267
0252 0275
0252 0278
0252 0285
0252 0290
0252 0291
0252 0292
0252 0293
0252 0295
0252 0299
0253 0254
0253 0255
0253 0256
0253 0257
0253 0258
0253 0259
0253 0260
0253 0262
0253 0263
0253 0265
0253 0266
0253 0268
0253 0272
0253 0275
0253 0276
0253 0277
0253 0278
0253 0285
0253 0286
0253 0287
0253 0291
0253 0294
0253 0455
0254 0255
0254 0256
0254 0257
0254 0258
0254 0259
0254 0260
0254 0262
0254 0263
0254 0265
0254 0270
0254 0271
0254 0276
0254 0277
0254 0279
0254 0283
0254 0287
0254 0288
0254 0289
0254 0291
0254 0315
0254 0400
0254 0434
0254 0443
0255 0256
0255 0257
0255 0259
0255 0261
0255 0265
0255 0267
0255 0268
0255 0270
0255 0272
0255 0275
0255 0276
0255 0281
0255 0284
0255 0287
0255 0289
0255 0292
0255 0294
0255 0345
0256 0257
0256 0258
0256 0259
0256 0260
0256 0261
0256 0262
0256 0265
0256 0271
0256 0274
0256 0277
0256 0280
0256 0282
0256 0283
0256 0286
0256 0290
0256 0295
0256 0296
0257 0258
0257 0259
0257 0260
0257 0261
0257 0262
0257 0263
0257 0264
0257 0265
0257 0266
0257 0270
0257 0272
0257 0273
0257 0274
0257 0277
0257 0279
0257 0281
0257 0282
0257 0284
0257 0285
0257 0286
0257 0289
0257 0293
0257 0354
0258 0259
0258 0261
0258 0263
0258 0264
0258 0268
0258 0271
0258 0272
0258 0273
0258 0275
0258 0280
0258 0286
0258 0288
0258 0290
0258 0292
0258 0472
0259 0262
0259 0264
0259 0265
0259 0266
0259 0267
0259 0269
0259 0270
0259 0271
0259 0274
0259 0275
0259 0277
0259 0282
0259 0286
0259 0288
0259 0289
0259 0291
0259 0293
0259 0295
0259 0296
0259 0393
0259 0447
0260 0261
0260 0262
0260 0263
0260 0267
0260 0269
0260 0270
0260 0271
0260 0273
0260 0274
0260 0276
0260 0278
0260 0282
0260 0283
0260 0287
0260 0288
0260 0289
0260 0292
0260 0295
0260 0462
0261 0262
0261 0263
0261 0264
0261 0265
0261 0266
0261 0267
0261 0272
0261 0273
0261 0281
0261 0286
0261 0290
0261 0292
0261 0293
0261 0296
0261 0351
0261 0406
0262 0263
0262 0264
0262 0265
0262 0267
0262 0268
0262 0269
0262 0270
0262 0272
0262 0275
0262 0276
0262 0277
0262 0278
0262 0281
0262 0283
0262 0285
0262 0288
0262 0290
0262 0291
0262 0292
0262 0293
0262 0294
0262 0295
0262 0363
0263 0264
0263 0266
0263 0268
0263 0272
0263 0281
0263 0355
0264 0266
0264 0269
0264 0274
0264 0276
0264 0282
0264 0290
0264 0291
0264 0339
0265 0267
0265 0270
0265 0274
0265 0277
0265 0280
0265 0281
0265 0289
0265 0292
0265 0296
0266 0267
0266 0268
0266 0269
0266 0270
0266 0272
0266 0273
0266 0274
0266 0275
0266 0276
0266 0278
0266 0294
0266 0296
0267 0269
0267 0271
0267 0276
0267 0279
0267 0282
0267 0284
0267 0495
0268 0271
0268 0273
0268 0280
0268 0281
0268 0284
0268 0288
0268 0290
0268 0294
0268 0295
0268 0405
0269 0270
0269 0272
0269 0273
0269 0276
0269 0278
0269 0279
0269 0283
0269 0285
0269 0287
0269 0288
0269 0289
0269 0293
0270 0278
0270 0280
0270 0284
0270 0285
0270 0296
0270 0350
0271 0272
0271 0276
0272 0273
0272 0275
0272 0279
0272 0280
0272 0284
0272 0285
0272 0355
0273 0274
0273 0277
0273 0278
0273 0279
0273 0289
0273 0296
0274 0280
0274 0281
0274 0287
0274 0288
0274 0291
0274 0292
0274 0294
0275 0282
0275 0284
0275 0290
0276 0382
0277 0291
0277 0295
0278 0279
0278 0281
0278 0282
0278 0293
0278 0296
0278 0371
0279 0283
0279 0286
0279 0287
0279 0294
0280 0283
0280 0292
0281 0289
0281 0295
0281 0316
0283 0285
0283 0289
0283 0422
0283 0443
0284 0285
0284 0287
0284 0290
0284 0333
0284 0437
0285 0291
0285 0331
0286 0446
0287 0295
0290 0294
0294 0295
0296 0404
0297 0298
0297 0299
0297 0300
0297 0301
0297 0302
0297 0303
0297 0304
0297 0305
0297 0306
0297 0307
0297 0308
0297 0314
0297 0316
0297 0318
0298 0299
0298 0300
0298 0301
0298 0302
0298 0303
0298 0304
0298 0305
0298 0307
0298 0308
0298 0309
0298 0310
0298 0311
0298 0312
0298 0314
0298 0315
0298 0316
0298 0317
0298 0318
0298 0319
0298 0320
0299 0300
0299 0301
0299 0302
0299 0303
0299 0305
0299 0306
0299 0309
0299 0310
0299 0311
0299 0312
0299 0313
0299 0315
0299 0316
0299 0317
0299 0319
0299 0321
0299 0322
0300 0301
0300 0302
0300 0303
0300 0304
0300 0305
0300 0306
0300 0307
0300 0308
0300 0309
0300 0310
0300 0311
0300 0312
0300 0313
0300 0314
0300 0315
0300 0318
0301 0302
0301 0304
0301 0305
0301 0306
0301 0307
0301 0308
0301 0309
0301 0310
0301 0313
0301 0314
0301 0316
0301 0317
0301 0318
0301 0320
0301 0321
0302 0304
0302 0305
0302 0306
0302 0307
0302 0308
0302 0309
0302 0311
0302 0312
0302 0316
0302 0318
0302 0360
0303 0304
0303 0305
0303 0307
0303 0308
0303 0315
0303 0317
0303 0318
0303 0322
0304 0305
0304 0307
0304 0308
0304 0309
0304 0311
0304 0312
0304 0313
0304 0316
0304 0317
0304 0320
0304 0321
0304 0322
0304 0372
0305 0306
0305 0307
0305 0308
0305 0310
0305 0311
0305 0313
0305 0314
0305 0315
0305 0316
0305 0318
0305 0319
0305 0320
0305 0321
0306 0307
0306 0308
0306 0309
0306 0311
0306 0312
0306 0313
0306 0315
0306 0319
0306 0321
0306 0322
0307 0308
0307 0309
0307 0311
0307 0312
0307 0313
0307 0315
0307 0316
0307 0320
0308 0309
0308 0310
0308 0312
0308 0314
0308 0320
0308 0321
0308 0322
0309 0310
0309 0312
0309 0313
0309 0314
0309 0317
0309 0321
0310 0311
0310 0314
0310 0318
0310 0332
0310 0355
0311 0312
0311 0315
0311 0317
0311 0318
0311 0319
0311 0382
0312 0317
0312 0318
0312 0319
0312 0320
0312 0322
0312 0450
0313 0314
0314 0315
0314 0317
0314 0319
0315 0316
0315 0319
0315 0322
0316 0319
0316 0320
0317 0320
0318 0322
0318 0457
0319 0322
0320 0321
0320 0322
0323 0324
0323 0325
0323 0326
0323 0327
0323 0328
0323 0329
0323 0331
0323 0332
0323 0333
0323 0335
0323 0336
0323 0337
0323 0338
0323 0342
0323 0347
0323 0348
0323 0350
0323 0381
0323 0456
0324 0325
0324 0326
0324 0327
0324 0328
0324 0329
0324 0330
0324 0331
0324 0332
0324 0333
0324 0334
0324 0336
0324 0337
0324 0339
0324 0340
0324 0342
0324 0343
0324 0344
0324 0345
0324 0348
0325 0326
0325 0327
0325 0328
0325 0329
0325 0330
0325 0332
0325 0333
0325 0334
0325 0335
0325 0336
0325 0338
0325 0340
0325 0341
0325 0342
0325 0343
0325 0344
0325 0345
0325 0346
0325 0347
0325 0348
0326 0327
0326 0329
0326 0330
0326 0331
0326 0332
0326 0333
0326 0336
0326 0337
0326 0338
0326 0340
0326 0341
0326 0343
0326 0344
0326 0345
0326 0348
0326 0350
0326 0368
0327 0328
0327 0329
0327 0330
0327 0331
0327 0333
0327 0334
0327 0335
0327 0337
0327 0339
0327 0340
0327 0346
0327 0350
0328 0329
0328 0330
0328 0331
0328 0332
0328 0334
0328 0335
0328 0337
0328 0338
0328 0346
0328 0347
0328 0350
0329 0330
0329 0331
0329 0332
0329 0333
0329 0334
0329 0336
0329 0339
0329 0341
0329 0342
0329 0343
0329 0344
0329 0345
0329 0347
0329 0348
0329 0381
0329 0423
0330 0331
0330 0332
0330 0333
0330 0335
0330 0336
0330 0337
0330 0338
0330 0340
0330 0341
0330 0343
0330 0345
0330 0346
0331 0332
0331 0333
0331 0334
0331 0335
0331 0341
0331 0342
0331 0359
0332 0334
0332 0336
0332 0337
0332 0339
0332 0341
0332 0342
0332 0350
0333 0334
0333 0335
0333 0336
0333 0337
0333 0338
0333 0339
0333 0343
0333 0344
0333 0347
0333 0348
0333 0349
0334 0335
0334 0336
0334 0338
0334 0339
0334 0342
0334 0343
0334 0344
0334 0347
0334 0348
0334 0349
0334 0451
0335 0336
0335 0338
0335 0339
0335 0340
0335 0341
0335 0342
0335 0344
0335 0345
0335 0348
0335 0349
0336 0337
0336 0338
0336 0340
0336 0343
0336 0347
0336 0348
0336 0349
0337 0339
0337 0340
0337 0341
0337 0344
0337 0345
0337 0349
0338 0342
0338 0343
0338 0346
0338 0347
0339 0340
0339 0341
0339 0346
0340 0346
0340 0349
0341 0342
0341 0344
0341 0349
0342 0346
0342 0350
0342 0489
0343 0345
0343 0346
0343 0347
0343 0400
0344 0345
0344 0350
0344 0400
0346 0347
0347 0348
0347 0349
0347 0350
0351 0352
0351 0353
0351 0354
0351 0355
0351 0357
0351 0358
0351 0359
0351 0360
0351 0361
0351 0363
0351 0364
0351 0366
0351 0367
0352 0353
0352 0354
0352 0355
0352 0356
0352 0357
0352 0359
0352 0360
0352 0361
0352 0362
0352 0363
0352 0364
0352 0365
0352 0366
0352 0367
0353 0354
0353 0355
0353 0356
0353 0357
0353 0358
0353 0359
0353 0360
0353 0361
0353 0362
0353 0363
0354 0355
0354 0356
0354 0357
0354 0358
0354 0359
0354 0360
0354 0361
0354 0362
0354 0364
0354 0365
0354 0367
0355 0356
0355 0357
0355 0359
0355 0360
0355 0361
0355 0362
0355 0363
0355 0364
0355 0366
0356 0357
0356 0358
0356 0359
0356 0360
0356 0361
0356 0364
0356 0365
0356 0366
0357 0358
0357 0359
0357 0360
0357 0361
0357 0363
0357 0365
0357 0366
0357 0367
0358 0359
0358 0360
0358 0361
0358 0362
0358 0363
0358 0364
0358 0366
0359 0360
0359 0361
0359 0362
0359 0363
0359 0364
0359 0365
0359 0367
0360 0361
0360 0362
0360 0365
0360 0366
0360 0378
0361 0362
0361 0364
0361 0366
0362 0363
0362 0365
0362 0367
0363 0364
0363 0365
0363 0366
0363 0367
0364 0365
0365 0367
0365 0400
0366 0367
0368 0369
0368 0370
0368 0371
0368 0372
0368 0373
0368 0374
0368 0375
0368 0376
0368 0377
0368 0378
0368 0379
0368 0380
0368 0381
0368 0384
0368 0389
0368 0391
0368 0392
0368 0444
0369 0370
0369 0371
0369 0373
0369 0374
0369 0375
0369 0376
0369 0377
0369 0378
0369 0379
0369 0380
0369 0381
0369 0384
0369 0387
0369 0392
0369 0420
0370 0371
0370 0372
0370 0373
0370 0374
0370 0375
0370 0376
0370 0377
0370 0378
0370 0379
0370 0381
0370 0382
0370 0383
0370 0384
0370 0385
0370 0386
0370 0387
0370 0388
0370 0390
0370 0391
0371 0372
0371 0373
0371 0374
0371 0376
0371 0378
0371 0379
0371 0380
0371 0381
0371 0382
0371 0383
0371 0386
0371 0388
0371 0391
0372 0373
0372 0374
0372 0375
0372 0376
0372 0377
0372 0378
0372 0379
0372 0381
0372 0382
0372 0383
0372 0384
0372 0385
0372 0386
0372 0390
0372 0391
0372 0392
0372 0483
0373 0374
0373 0375
0373 0376
0373 0377
0373 0379
0373 0380
0373 0381
0373 0384
0373 0385
0373 0387
0373 0388
0373 0390
0373 0392
0374 0375
0374 0376
0374 0377
0374 0378
0374 0379
0374 0380
0374 0383
0374 0385
0374 0387
0374 0392
0375 0376
0375 0377
0375 0378
0375 0379
0375 0380
0375 0383
0375 0384
0375 0385
0375 0387
0375 0388
0375 0390
0375 0392
0376 0377
0376 0378
0376 0380
0376 0383
0376 0384
0376 0385
0376 0386
0376 0388
0376 0389
0376 0390
0376 0395
0377 0378
0377 0379
0377 0380
0377 0381
0377 0385
0377 0390
0377 0392
0378 0380
0378 0381
0378 0382
0378 0383
0378 0384
0378 0386
0378 0389
0378 0390
0378 0392
0379 0382
0379 0383
0379 0387
0379 0389
0379 0390
0380 0381
0380 0382
0380 0384
0380 0385
0380 0386
0380 0388
0380 0391
0380 0416
0381 0382
0381 0383
0381 0385
0381 0387
0382 0383
0382 0386
0382 0389
0382 0391
0383 0385
0383 0386
0383 0388
0383 0389
0384 0385
0384 0387
0384 0390
0384 0391
0384 0392
0385 0387
0385 0388
0385 0389
0385 0391
0386 0387
0386 0424
0387 0389
0388 0389
0389 0390
0393 0394
0393 0395
0393 0396
0393 0397
0393 0398
0393 0399
0393 0401
0393 0403
0393 0404
0393 0405
0393 0406
0393 0407
0393 0408
0393 0410
0393 0412
0393 0414
0393 0418
0393 0422
0393 0425
0393 0427
0393 0490
0394 0395
0394 0396
0394 0397
0394 0398
0394 0399
0394 0400
0394 0401
0394 0402
0394 0403
0394 0404
0394 0405
0394 0406
0394 0408
0394 0409
0394 0410
0394 0411
0394 0417
0394 0419
0394 0423
0394 0425
0394 0427
0394 0428
0394 0443
0394 0465
0395 0396
0395 0397
0395 0398
0395 0399
0395 0400
0395 0401
0395 0402
0395 0403
0395 0404
0395 0405
0395 0406
0395 0408
0395 0409
0395 0410
0395 0411
0395 0415
0395 0416
0395 0417
0395 0418
0395 0420
0395 0423
0395 0424
0396 0397
0396 0398
0396 0399
0396 0400
0396 0401
0396 0402
0396 0403
0396 0404
0396 0407
0396 0410
0396 0415
0396 0419
0396 0421
0396 0422
0396 0424
0396 0427
0396 0428
0396 0429
0397 0398
0397 0399
0397 0400
0397 0401
0397 0403
0397 0404
0397 0405
0397 0407
0397 0408
0397 0409
0397 0410
0397 0416
0397 0417
0397 0419
0397 0421
0397 0423
0397 0425
0397 0426
0397 0427
0398 0399
0398 0400
0398 0401
0398 0402
0398 0403
0398 0404
0398 0405
0398 0406
0398 0407
0398 0410
0398 0411
0398 0412
0398 0415
0398 0416
0398 0417
0398 0419
0398 0420
0398 0422
0398 0424
0398 0426
0398 0428
0399 0400
0399 0401
0399 0402
0399 0403
0399 0404
0399 0406
0399 0408
0399 0409
0399 0412
0399 0419
0399 0421
0400 0401
0400 0402
0400 0403
0400 0405
0400 0413
0400 0414
0400 0415
0400 0417
0400 0418
0400 0420
0400 0428
0401 0402
0401 0403
0401 0404
0401 0405
0401 0407
0401 0408
0401 0409
0401 0412
0401 0414
0401 0415
0401 0416
0401 0417
0401 0419
0401 0427
0402 0403
0402 0404
0402 0405
0402 0407
0402 0411
0402 0413
0402 0414
0402 0419
0402 0424
0403 0405
0403 0406
0403 0407
0403 0408
0403 0412
0403 0413
0403 0414
0403 0417
0403 0418
0403 0422
0403 0423
0403 0424
0403 0428
0404 0406
0404 0407
0404 0408
0404 0409
0404 0410
0404 0412
0404 0414
0404 0417
0404 0420
0404 0421
0404 0422
0404 0423
0404 0424
0404 0426
0405 0406
0405 0407
0405 0409
0405 0411
0405 0412
0405 0414
0405 0415
0405 0422
0405 0423
0405 0425
0405 0428
0406 0408
0406 0411
0406 0412
0406 0413
0406 0415
0406 0416
0406 0417
0406 0418
0406 0420
0406 0424
0406 0425
0406 0426
0406 0428
0406 0429
0407 0408
0407 0410
0407 0413
0407 0414
0407 0416
0407 0418
0407 0420
0408 0409
0408 0415
0408 0421
0409 0410
0409 0411
0409 0414
0409 0421
0409 0427
0410 0411
0410 0412
0410 0413
0410 0423
0411 0423
0411 0426
0412 0413
0412 0415
0412 0416
0412 0417
0412 0420
0412 0422
0412 0423
0412 0428
0412 0456
0413 0414
0413 0418
0413 0422
0413 0424
0413 0427
0414 0420
0414 0426
0415 0416
0415 0421
0416 0419
0416 0422
0416 0425
0416 0426
0417 0418
0417 0421
0418 0419
0418 0420
0419 0424
0419 0425
0419 0465
0419 0478
0420 0424
0420 0426
0420 0427
0423 0424
0423 0428
0424 0426
0425 0427
0429 0430
0429 0431
0429 0433
0429 0434
0429 0435
0429 0436
0429 0437
0429 0438
0429 0439
0429 0440
0429 0441
0430 0431
0430 0432
0430 0433
0430 0434
0430 0435
0430 0436
0430 0437
0430 0438
0430 0439
0430 0440
0431 0432
0431 0433
0431 0434
0431 0435
0431 0436
0431 0437
0431 0440
0431 0441
0431 0472
0431 0480
0432 0433
0432 0434
0432 0435
0432 0436
0432 0437
0432 0439
0432 0440
0432 0441
0432 0488
0433 0434
0433 0435
0433 0436
0433 0437
0433 0438
0433 0439
0433 0440
0433 0441
0434 0436
0434 0437
0434 0438
0434 0439
0434 0440
0434 0441
0434 0482
0435 0436
0435 0437
0435 0438
0435 0439
0435 0440
0435 0441
0436 0437
0436 0438
0436 0439
0436 0440
0436 0441
0437 0438
0437 0439
0437 0441
0438 0439
0438 0440
0438 0441
0440 0441
0442 0444
0442 0445
0442 0446
0442 0450
0442 0451
0442 0452
0442 0453
0442 0454
0442 0456
0442 0457
0442 0458
0442 0464
0442 0468
0442 0471
0442 0472
0442 0474
0442 0476
0443 0444
0443 0445
0443 0447
0443 0448
0443 0449
0443 0450
0443 0451
0443 0452
0443 0453
0443 0454
0443 0455
0443 0456
0443 0458
0443 0463
0443 0464
0443 0467
0443 0468
0443 0470
0443 0473
0443 0475
0443 0476
0444 0445
0444 0446
0444 0447
0444 0448
0444 0449
0444 0450
0444 0451
0444 0452
0444 0453
0444 0454
0444 0455
0444 0458
0444 0459
0444 0460
0444 0461
0444 0465
0444 0469
0444 0470
0444 0472
0444 0473
0444 0474
0444 0476
0445 0446
0445 0447
0445 0448
0445 0449
0445 0450
0445 0451
0445 0452
0445 0455
0445 0457
0445 0458
0445 0459
0445 0460
0445 0461
0445 0462
0445 0463
0445 0468
0445 0470
0445 0472
0445 0474
0445 0476
0446 0448
0446 0450
0446 0451
0446 0452
0446 0453
0446 0454
0446 0458
0446 0459
0446 0460
0446 0462
0446 0463
0446 0466
0446 0475
0446 0476
0447 0448
0447 0449
0447 0450
0447 0451
0447 0452
0447 0453
0447 0454
0447 0455
0447 0456
0447 0457
0447 0458
0447 0459
0447 0460
0447 0464
0447 0465
0447 0466
0447 0468
0447 0471
0448 0449
0448 0450
0448 0451
0448 0453
0448 0454
0448 0456
0448 0457
0448 0459
0448 0463
0448 0466
0448 0471
0448 0474
0449 0450
0449 0451
0449 0453
0449 0455
0449 0456
0449 0457
0449 0459
0449 0460
0449 0461
0449 0465
0449 0466
0449 0468
0449 0469
0449 0471
0449 0473
0450 0451
0450 0452
0450 0453
0450 0454
0450 0455
0450 0456
0450 0459
0450 0460
0450 0463
0450 0466
0450 0467
0450 0468
0450 0470
0450 0473
0450 0474
0451 0452
0451 0454
0451 0462
0451 0465
0451 0467
0451 0468
0451 0469
0451 0470
0451 0473
0451 0474
0451 0476
0452 0453
0452 0455
0452 0456
0452 0457
0452 0460
0452 0461
0452 0462
0452 0464
0452 0465
0452 0466
0452 0467
0452 0469
0452 0471
0452 0474
0452 0475
0453 0455
0453 0456
0453 0458
0453 0459
0453 0460
0453 0461
0453 0463
0453 0464
0453 0465
0453 0467
0453 0469
0453 0475
0453 0476
0454 0455
0454 0457
0454 0458
0454 0460
0454 0461
0454 0462
0454 0465
0454 0468
0454 0469
0454 0471
0454 0474
0454 0475
0455 0456
0455 0457
0455 0458
0455 0459
0455 0461
0455 0462
0455 0464
0455 0465
0455 0476
0456 0461
0456 0462
0456 0467
0456 0469
0456 0470
0456 0473
0457 0458
0457 0462
0457 0463
0457 0467
0457 0471
0457 0472
0458 0459
0458 0467
0458 0468
0458 0469
0458 0470
0458 0472
0458 0473
0458 0475
0458 0476
0459 0460
0459 0462
0459 0467
0459 0468
0460 0463
0460 0464
0460 0467
0460 0471
0461 0462
0461 0469
0461 0472
0462 0470
0462 0472
0462 0475
0463 0464
0463 0466
0463 0469
0463 0473
0464 0466
0464 0470
0464 0474
0466 0470
0466 0471
0466 0476
0469 0472
0469 0475
0471 0472
0472 0475
0474 0475
0477 0478
0477 0480
0477 0481
0477 0482
0477 0483
0477 0484
0477 0485
0477 0486
0477 0487
0477 0488
0477 0489
0477 0497
0478 0479
0478 0480
0478 0482
0478 0484
0478 0485
0478 0486
0478 0487
0478 0490
0478 0491
0478 0493
0478 0494
0478 0495
0478 0499
0478 0500
0479 0480
0479 0481
0479 0483
0479 0484
0479 0485
0479 0486
0479 0487
0479 0488
0479 0489
0479 0490
0479 0495
0479 0496
0479 0498
0479 0500
0480 0481
0480 0483
0480 0484
0480 0486
0480 0487
0480 0488
0480 0490
0480 0491
0480 0492
0480 0493
0480 0494
0480 0495
0480 0496
0480 0497
0480 0499
0481 0482
0481 0483
0481 0484
0481 0485
0481 0486
0481 0487
0481 0489
0481 0491
0481 0492
0481 0494
0481 0495
0481 0496
0481 0500
0482 0484
0482 0485
0482 0486
0482 0487
0482 0488
0482 0489
0482 0490
0482 0492
0482 0493
0482 0494
0482 0495
0482 0497
0482 0499
0483 0485
0483 0486
0483 0487
0483 0489
0483 0490
0483 0491
0483 0493
0483 0494
0483 0495
0483 0496
0483 0498
0483 0499
0483 0500
0484 0485
0484 0486
0484 0487
0484 0489
0484 0491
0484 0492
0484 0493
0484 0496
0484 0497
0485 0486
0485 0487
0485 0488
0485 0489
0485 0490
0485 0491
0485 0492
0485 0497
0485 0498
0485 0499
0485 0500
0486 0487
0486 0488
0486 0489
0486 0490
0486 0491
0486 0492
0486 0494
0486 0495
0486 0496
0486 0497
0486 0498
0486 0499
0486 0500
0487 0490
0487 0491
0487 0494
0487 0499
0488 0489
0488 0490
0488 0493
0488 0494
0488 0495
0488 0498
0488 0499
0489 0490
0489 0491
0489 0493
0489 0497
0489 0499
0490 0493
0490 0497
0490 0498
0491 0494
0491 0495
0491 0496
0491 0498
0492 0493
0492 0494
0492 0496
0492 0497
0493 0494
0493 0496
0494 0497
0494 0500
0496 0500
0497 0498
0497 0500
0498 0500
0499 0500
