# Supplementary material for: Revealing biases in the sampling of ecological interaction networks
Source: PeerJ. 2019 Sep 2;7:e7566. doi: 10.7717/peerj.7566 (PMC6727833; doi:10.7717/peerj.7566)
Supplement: Supplemental Information 6 [file peerj-07-7566-s006.zip › Python-Package/output_gen/nested_net.txt]

0001 0002
0001 0003
0001 0004
0001 0005
0001 0006
0001 0007
0001 0008
0001 0009
0001 0010
0001 0011
0001 0012
0001 0013
0001 0014
0001 0015
0001 0016
0001 0017
0001 0018
0001 0019
0001 0020
0001 0021
0001 0022
0001 0023
0001 0024
0001 0025
0001 0026
0001 0027
0001 0028
0001 0029
0001 0030
0001 0031
0001 0032
0001 0033
0001 0034
0001 0036
0001 0037
0001 0038
0001 0039
0001 0040
0001 0041
0001 0042
0001 0043
0001 0044
0001 0351
0002 0003
0002 0004
0002 0005
0002 0006
0002 0007
0002 0008
0002 0009
0002 0010
0002 0011
0002 0013
0002 0014
0002 0015
0002 0016
0002 0017
0002 0019
0002 0020
0002 0021
0002 0022
0002 0023
0002 0024
0002 0025
0002 0026
0002 0027
0002 0028
0002 0029
0002 0030
0002 0031
0002 0032
0002 0033
0002 0034
0002 0035
0002 0036
0002 0037
0002 0038
0002 0039
0002 0040
0002 0071
0002 0094
0002 0335
0002 0397
0003 0004
0003 0005
0003 0006
0003 0007
0003 0009
0003 0010
0003 0011
0003 0012
0003 0013
0003 0014
0003 0015
0003 0016
0003 0017
0003 0019
0003 0020
0003 0021
0003 0022
0003 0023
0003 0025
0003 0026
0003 0027
0003 0028
0003 0030
0003 0031
0003 0032
0003 0033
0003 0034
0003 0035
0003 0220
0003 0275
0003 0332
0003 0336
0004 0005
0004 0006
0004 0007
0004 0008
0004 0009
0004 0010
0004 0011
0004 0013
0004 0014
0004 0015
0004 0016
0004 0017
0004 0018
0004 0019
0004 0020
0004 0021
0004 0022
0004 0023
0004 0024
0004 0025
0004 0026
0004 0027
0004 0028
0004 0029
0004 0030
0004 0032
0004 0033
0004 0261
0004 0392
0005 0006
0005 0007
0005 0008
0005 0009
0005 0011
0005 0012
0005 0013
0005 0014
0005 0015
0005 0016
0005 0017
0005 0018
0005 0019
0005 0020
0005 0021
0005 0022
0005 0023
0005 0024
0005 0025
0005 0026
0005 0027
0005 0029
0005 0209
0005 0299
0006 0007
0006 0009
0006 0011
0006 0012
0006 0013
0006 0014
0006 0016
0006 0017
0006 0018
0006 0019
0006 0020
0006 0021
0006 0022
0006 0024
0006 0025
0006 0026
0006 0027
0006 0165
0006 0223
0006 0265
0006 0322
0006 0449
0006 0450
0007 0008
0007 0009
0007 0010
0007 0011
0007 0012
0007 0013
0007 0014
0007 0015
0007 0016
0007 0017
0007 0018
0007 0019
0007 0020
0007 0021
0007 0022
0007 0023
0007 0024
0008 0010
0008 0011
0008 0012
0008 0013
0008 0014
0008 0015
0008 0016
0008 0017
0008 0018
0008 0019
0008 0020
0008 0021
0008 0022
0008 0264
0008 0304
0009 0010
0009 0011
0009 0012
0009 0013
0009 0014
0009 0015
0009 0016
0009 0017
0009 0018
0009 0019
0009 0020
0009 0455
0010 0012
0010 0013
0010 0014
0010 0015
0010 0016
0010 0017
0010 0150
0010 0338
0010 0452
0011 0013
0011 0015
0011 0016
0011 0301
0011 0499
0012 0014
0012 0015
0012 0077
0012 0342
0013 0014
0018 0343
0019 0344
0020 0129
0022 0073
0029 0338
0029 0449
0031 0449
0033 0126
0033 0196
0035 0127
0035 0192
0035 0341
0036 0128
0036 0422
0038 0195
0040 0450
0041 0070
0043 0047
0043 0335
0044 0337
0045 0046
0045 0047
0045 0048
0045 0049
0045 0050
0045 0051
0045 0052
0045 0053
0045 0054
0045 0055
0045 0056
0045 0057
0045 0058
0045 0059
0045 0060
0045 0061
0045 0062
0045 0063
0045 0064
0045 0066
0045 0067
0045 0068
0045 0213
0045 0449
0046 0047
0046 0048
0046 0049
0046 0050
0046 0051
0046 0052
0046 0053
0046 0054
0046 0055
0046 0056
0046 0057
0046 0058
0046 0059
0046 0060
0046 0061
0046 0062
0046 0063
0046 0065
0046 0130
0047 0048
0047 0049
0047 0051
0047 0052
0047 0053
0047 0054
0047 0055
0047 0056
0047 0057
0047 0058
0047 0059
0047 0060
0047 0061
0047 0062
0047 0063
0048 0049
0048 0050
0048 0051
0048 0052
0048 0053
0048 0054
0048 0055
0048 0056
0048 0057
0048 0058
0048 0059
0048 0060
0048 0061
0048 0062
0048 0449
0049 0050
0049 0051
0049 0052
0049 0053
0049 0054
0049 0055
0049 0056
0049 0057
0049 0058
0049 0059
0049 0060
0050 0051
0050 0052
0050 0054
0050 0055
0050 0056
0050 0057
0050 0058
0050 0176
0050 0450
0051 0052
0051 0053
0051 0054
0051 0056
0051 0057
0051 0266
0051 0351
0051 0453
0052 0053
0052 0054
0052 0055
0052 0476
0053 0054
0053 0055
0053 0106
0053 0259
0057 0131
0057 0453
0063 0268
0065 0108
0065 0266
0066 0072
0068 0269
0068 0422
0069 0070
0069 0071
0069 0072
0069 0073
0069 0074
0069 0075
0069 0076
0069 0078
0069 0079
0069 0081
0069 0082
0069 0083
0069 0084
0069 0085
0069 0086
0069 0087
0069 0088
0069 0089
0069 0090
0069 0092
0069 0093
0069 0094
0069 0095
0069 0096
0069 0097
0069 0098
0069 0099
0069 0100
0069 0101
0069 0102
0069 0103
0069 0104
0069 0133
0069 0266
0069 0421
0069 0492
0070 0071
0070 0072
0070 0073
0070 0074
0070 0077
0070 0078
0070 0080
0070 0081
0070 0082
0070 0083
0070 0084
0070 0085
0070 0086
0070 0087
0070 0088
0070 0089
0070 0090
0070 0091
0070 0092
0070 0094
0070 0095
0070 0096
0070 0097
0070 0098
0070 0099
0070 0100
0070 0236
0070 0279
0070 0381
0071 0072
0071 0073
0071 0074
0071 0075
0071 0076
0071 0077
0071 0078
0071 0079
0071 0080
0071 0081
0071 0082
0071 0083
0071 0084
0071 0085
0071 0086
0071 0087
0071 0088
0071 0089
0071 0090
0071 0091
0071 0093
0071 0094
0071 0095
0071 0096
0071 0097
0071 0443
0072 0073
0072 0074
0072 0075
0072 0076
0072 0078
0072 0079
0072 0080
0072 0081
0072 0082
0072 0083
0072 0085
0072 0086
0072 0087
0072 0089
0072 0090
0072 0091
0072 0092
0072 0093
0072 0094
0072 0095
0072 0141
0072 0248
0073 0074
0073 0075
0073 0076
0073 0077
0073 0079
0073 0081
0073 0082
0073 0083
0073 0084
0073 0085
0073 0086
0073 0087
0073 0088
0073 0089
0073 0090
0073 0091
0073 0092
0073 0219
0074 0075
0074 0077
0074 0078
0074 0079
0074 0080
0074 0081
0074 0083
0074 0084
0074 0086
0074 0087
0074 0088
0074 0089
0074 0090
0074 0323
0074 0338
0074 0350
0074 0354
0075 0076
0075 0077
0075 0078
0075 0079
0075 0080
0075 0081
0075 0082
0075 0083
0075 0084
0075 0085
0075 0086
0075 0087
0075 0088
0076 0077
0076 0078
0076 0079
0076 0080
0076 0081
0076 0082
0076 0083
0076 0084
0076 0085
0076 0086
0076 0260
0077 0078
0077 0081
0077 0082
0077 0125
0077 0131
0077 0134
0077 0295
0077 0336
0077 0373
0077 0415
0078 0079
0078 0080
0078 0081
0078 0083
0078 0365
0078 0421
0078 0424
0079 0080
0079 0081
0083 0338
0084 0132
0084 0133
0085 0337
0086 0193
0088 0223
0089 0247
0093 0344
0094 0337
0095 0343
0097 0263
0099 0260
0099 0437
0101 0266
0103 0130
0104 0265
0105 0106
0105 0107
0105 0108
0105 0109
0105 0110
0105 0111
0105 0112
0105 0113
0105 0114
0105 0115
0105 0116
0105 0117
0105 0118
0105 0119
0105 0120
0105 0121
0105 0122
0105 0123
0105 0124
0106 0107
0106 0108
0106 0109
0106 0110
0106 0111
0106 0112
0106 0113
0106 0114
0106 0115
0106 0117
0106 0118
0106 0119
0106 0120
0106 0121
0106 0122
0106 0339
0107 0109
0107 0110
0107 0111
0107 0112
0107 0113
0107 0114
0107 0115
0107 0116
0107 0117
0107 0118
0107 0119
0107 0120
0107 0450
0108 0109
0108 0110
0108 0111
0108 0112
0108 0113
0108 0114
0108 0115
0108 0116
0108 0118
0108 0119
0108 0451
0109 0110
0109 0111
0109 0112
0109 0113
0109 0114
0109 0115
0109 0116
0109 0117
0110 0111
0110 0112
0110 0113
0110 0114
0110 0116
0110 0389
0111 0112
0111 0113
0111 0114
0111 0115
0111 0135
0112 0113
0112 0114
0112 0191
0114 0260
0115 0411
0117 0269
0120 0267
0122 0125
0123 0131
0125 0126
0125 0127
0125 0128
0125 0129
0125 0130
0125 0131
0125 0133
0125 0134
0125 0135
0125 0136
0125 0137
0125 0138
0125 0139
0125 0140
0125 0142
0125 0143
0125 0144
0125 0145
0125 0146
0125 0147
0125 0148
0125 0149
0125 0150
0125 0151
0125 0152
0125 0153
0125 0154
0125 0155
0125 0156
0125 0157
0125 0158
0125 0160
0125 0161
0125 0162
0125 0163
0125 0164
0125 0165
0125 0166
0125 0167
0125 0168
0125 0169
0125 0170
0125 0171
0125 0172
0125 0173
0125 0174
0125 0175
0125 0176
0125 0177
0125 0179
0125 0180
0125 0181
0125 0182
0125 0183
0125 0184
0125 0185
0125 0186
0125 0187
0125 0188
0125 0189
0125 0190
0125 0271
0126 0127
0126 0128
0126 0129
0126 0130
0126 0131
0126 0132
0126 0133
0126 0134
0126 0135
0126 0136
0126 0137
0126 0138
0126 0139
0126 0140
0126 0141
0126 0142
0126 0143
0126 0144
0126 0145
0126 0146
0126 0147
0126 0148
0126 0149
0126 0150
0126 0151
0126 0152
0126 0154
0126 0155
0126 0156
0126 0157
0126 0158
0126 0159
0126 0160
0126 0161
0126 0162
0126 0163
0126 0164
0126 0167
0126 0168
0126 0169
0126 0170
0126 0171
0126 0172
0126 0173
0126 0174
0126 0175
0126 0176
0126 0177
0126 0178
0126 0180
0126 0181
0126 0182
0126 0183
0126 0457
0126 0491
0127 0128
0127 0129
0127 0131
0127 0132
0127 0133
0127 0134
0127 0135
0127 0136
0127 0137
0127 0138
0127 0139
0127 0140
0127 0141
0127 0142
0127 0143
0127 0144
0127 0145
0127 0146
0127 0147
0127 0149
0127 0150
0127 0151
0127 0152
0127 0153
0127 0154
0127 0156
0127 0157
0127 0158
0127 0159
0127 0161
0127 0162
0127 0163
0127 0164
0127 0165
0127 0166
0127 0167
0127 0169
0127 0170
0127 0171
0127 0172
0127 0173
0127 0174
0127 0175
0127 0176
0127 0177
0127 0178
0127 0432
0127 0483
0128 0129
0128 0130
0128 0131
0128 0132
0128 0133
0128 0134
0128 0136
0128 0140
0128 0141
0128 0142
0128 0143
0128 0144
0128 0145
0128 0146
0128 0147
0128 0148
0128 0149
0128 0150
0128 0151
0128 0152
0128 0153
0128 0154
0128 0155
0128 0156
0128 0157
0128 0158
0128 0159
0128 0160
0128 0161
0128 0163
0128 0164
0128 0165
0128 0166
0128 0167
0128 0168
0128 0170
0128 0171
0128 0172
0128 0173
0128 0187
0128 0188
0128 0208
0128 0262
0128 0308
0128 0421
0128 0456
0128 0480
0129 0130
0129 0131
0129 0133
0129 0134
0129 0135
0129 0136
0129 0137
0129 0138
0129 0139
0129 0140
0129 0141
0129 0143
0129 0145
0129 0146
0129 0147
0129 0148
0129 0149
0129 0150
0129 0151
0129 0152
0129 0153
0129 0154
0129 0155
0129 0156
0129 0157
0129 0158
0129 0159
0129 0160
0129 0161
0129 0162
0129 0163
0129 0164
0129 0165
0129 0166
0129 0167
0129 0168
0129 0169
0129 0196
0129 0306
0130 0131
0130 0132
0130 0133
0130 0134
0130 0135
0130 0137
0130 0139
0130 0140
0130 0141
0130 0142
0130 0143
0130 0144
0130 0145
0130 0146
0130 0147
0130 0148
0130 0149
0130 0150
0130 0151
0130 0152
0130 0154
0130 0155
0130 0156
0130 0157
0130 0158
0130 0159
0130 0160
0130 0161
0130 0162
0130 0163
0130 0164
0130 0290
0130 0450
0131 0132
0131 0133
0131 0134
0131 0135
0131 0136
0131 0137
0131 0138
0131 0139
0131 0140
0131 0141
0131 0142
0131 0143
0131 0144
0131 0145
0131 0146
0131 0148
0131 0150
0131 0151
0131 0152
0131 0155
0131 0156
0131 0158
0131 0160
0131 0161
0131 0212
0131 0290
0131 0460
0132 0133
0132 0134
0132 0135
0132 0136
0132 0137
0132 0138
0132 0139
0132 0141
0132 0142
0132 0143
0132 0144
0132 0145
0132 0146
0132 0147
0132 0148
0132 0149
0132 0150
0132 0151
0132 0152
0132 0153
0132 0154
0132 0155
0132 0156
0132 0157
0132 0452
0133 0134
0133 0136
0133 0137
0133 0139
0133 0140
0133 0141
0133 0142
0133 0143
0133 0144
0133 0145
0133 0146
0133 0147
0133 0148
0133 0149
0133 0150
0133 0151
0133 0152
0133 0153
0133 0154
0134 0135
0134 0137
0134 0138
0134 0139
0134 0140
0134 0141
0134 0142
0134 0143
0134 0144
0134 0145
0134 0146
0134 0147
0134 0148
0134 0149
0134 0150
0134 0151
0135 0136
0135 0137
0135 0138
0135 0139
0135 0140
0135 0141
0135 0143
0135 0144
0135 0145
0135 0146
0135 0148
0135 0149
0135 0176
0136 0137
0136 0138
0136 0139
0136 0140
0136 0141
0136 0142
0136 0144
0136 0145
0136 0146
0136 0363
0136 0401
0137 0138
0137 0139
0137 0140
0137 0141
0137 0142
0137 0143
0137 0145
0138 0139
0138 0140
0138 0141
0138 0142
0138 0143
0139 0140
0139 0141
0140 0343
0145 0259
0145 0451
0146 0449
0152 0265
0154 0454
0155 0265
0155 0407
0156 0336
0165 0331
0167 0265
0168 0267
0168 0342
0170 0336
0174 0261
0177 0192
0185 0259
0186 0337
0191 0192
0191 0193
0191 0194
0191 0195
0191 0196
0191 0197
0191 0198
0191 0199
0191 0200
0191 0201
0191 0202
0191 0203
0191 0204
0191 0205
0191 0206
0191 0208
0191 0209
0191 0210
0191 0211
0191 0212
0191 0213
0191 0214
0191 0215
0191 0216
0191 0217
0191 0219
0191 0220
0191 0221
0191 0236
0192 0193
0192 0195
0192 0197
0192 0198
0192 0199
0192 0200
0192 0201
0192 0202
0192 0203
0192 0204
0192 0205
0192 0206
0192 0207
0192 0208
0192 0209
0192 0210
0192 0211
0192 0212
0192 0214
0192 0215
0192 0216
0192 0217
0192 0218
0192 0388
0192 0451
0193 0194
0193 0196
0193 0197
0193 0198
0193 0199
0193 0200
0193 0201
0193 0202
0193 0203
0193 0204
0193 0205
0193 0206
0193 0207
0193 0208
0193 0209
0193 0210
0193 0211
0193 0212
0193 0213
0193 0214
0193 0215
0193 0335
0194 0195
0194 0196
0194 0197
0194 0198
0194 0199
0194 0200
0194 0201
0194 0202
0194 0203
0194 0204
0194 0205
0194 0206
0194 0207
0194 0208
0194 0209
0194 0210
0194 0211
0194 0212
0194 0213
0194 0261
0195 0196
0195 0197
0195 0198
0195 0199
0195 0200
0195 0201
0195 0202
0195 0203
0195 0204
0195 0206
0195 0208
0195 0209
0195 0210
0195 0211
0195 0237
0196 0197
0196 0198
0196 0199
0196 0200
0196 0201
0196 0202
0196 0203
0196 0204
0196 0206
0196 0207
0196 0208
0196 0209
0196 0262
0197 0198
0197 0199
0197 0200
0197 0201
0197 0203
0197 0204
0197 0205
0197 0206
0197 0207
0197 0473
0198 0199
0198 0201
0198 0203
0198 0204
0198 0205
0198 0265
0198 0429
0199 0200
0199 0201
0199 0202
0199 0203
0199 0204
0200 0201
0200 0202
0200 0203
0211 0262
0212 0260
0218 0458
0220 0336
0221 0338
0222 0223
0222 0224
0222 0225
0222 0226
0222 0227
0222 0228
0222 0229
0222 0231
0222 0232
0222 0233
0222 0341
0222 0444
0222 0454
0223 0224
0223 0225
0223 0226
0223 0227
0223 0229
0223 0230
0223 0231
0224 0226
0224 0227
0224 0228
0224 0229
0224 0230
0224 0338
0225 0226
0225 0227
0225 0228
0225 0229
0225 0230
0225 0340
0226 0227
0226 0229
0226 0339
0226 0371
0227 0228
0228 0329
0234 0235
0234 0236
0234 0237
0234 0238
0234 0239
0234 0240
0234 0242
0234 0243
0234 0244
0234 0245
0234 0437
0234 0494
0235 0236
0235 0237
0235 0238
0235 0239
0235 0240
0235 0241
0235 0242
0235 0243
0236 0237
0236 0238
0236 0239
0236 0240
0236 0242
0236 0340
0236 0464
0237 0238
0237 0239
0237 0240
0237 0241
0237 0242
0237 0407
0238 0239
0238 0240
0238 0322
0238 0344
0239 0240
0242 0249
0244 0263
0245 0272
0246 0247
0246 0248
0246 0250
0246 0251
0246 0252
0246 0253
0246 0254
0246 0255
0246 0256
0246 0257
0246 0258
0246 0476
0247 0248
0247 0249
0247 0250
0247 0251
0247 0252
0247 0253
0247 0255
0247 0256
0248 0249
0248 0250
0248 0251
0248 0252
0248 0253
0248 0254
0248 0255
0249 0250
0249 0251
0249 0252
0249 0253
0250 0251
0250 0252
0250 0253
0251 0252
0251 0253
0251 0259
0252 0260
0254 0261
0257 0264
0259 0260
0259 0261
0259 0262
0259 0263
0259 0264
0259 0265
0259 0267
0259 0268
0259 0269
0259 0270
0259 0271
0259 0272
0259 0273
0259 0274
0259 0275
0259 0276
0259 0277
0259 0278
0259 0279
0259 0280
0259 0281
0259 0282
0259 0284
0259 0285
0259 0287
0259 0288
0259 0289
0259 0290
0259 0291
0259 0292
0259 0293
0259 0294
0259 0295
0259 0296
0259 0297
0259 0298
0259 0299
0259 0300
0259 0301
0259 0302
0259 0303
0259 0304
0259 0305
0259 0306
0259 0307
0259 0308
0259 0309
0259 0310
0259 0311
0259 0312
0259 0313
0259 0314
0259 0315
0259 0316
0259 0317
0259 0318
0259 0319
0259 0320
0259 0321
0259 0322
0259 0323
0259 0324
0259 0325
0259 0326
0259 0327
0259 0328
0259 0330
0259 0332
0259 0333
0259 0334
0259 0471
0260 0261
0260 0262
0260 0263
0260 0265
0260 0266
0260 0267
0260 0268
0260 0269
0260 0271
0260 0272
0260 0273
0260 0274
0260 0275
0260 0276
0260 0277
0260 0278
0260 0279
0260 0280
0260 0281
0260 0282
0260 0283
0260 0284
0260 0285
0260 0286
0260 0287
0260 0288
0260 0289
0260 0290
0260 0292
0260 0293
0260 0294
0260 0295
0260 0296
0260 0297
0260 0298
0260 0299
0260 0300
0260 0301
0260 0302
0260 0304
0260 0306
0260 0307
0260 0308
0260 0309
0260 0311
0260 0312
0260 0314
0260 0315
0260 0316
0260 0317
0260 0319
0260 0320
0260 0321
0260 0322
0260 0323
0260 0324
0260 0325
0260 0326
0260 0327
0261 0262
0261 0263
0261 0265
0261 0266
0261 0267
0261 0268
0261 0269
0261 0270
0261 0271
0261 0272
0261 0273
0261 0274
0261 0275
0261 0276
0261 0277
0261 0278
0261 0279
0261 0280
0261 0281
0261 0282
0261 0283
0261 0284
0261 0285
0261 0286
0261 0287
0261 0288
0261 0290
0261 0291
0261 0292
0261 0293
0261 0294
0261 0295
0261 0296
0261 0297
0261 0298
0261 0299
0261 0301
0261 0304
0261 0305
0261 0306
0261 0307
0261 0308
0261 0309
0261 0310
0261 0311
0261 0312
0261 0313
0261 0315
0261 0316
0261 0317
0261 0318
0261 0319
0261 0320
0261 0432
0261 0481
0261 0483
0262 0263
0262 0264
0262 0265
0262 0266
0262 0267
0262 0268
0262 0269
0262 0270
0262 0271
0262 0272
0262 0273
0262 0274
0262 0275
0262 0276
0262 0277
0262 0278
0262 0279
0262 0280
0262 0281
0262 0282
0262 0283
0262 0284
0262 0285
0262 0287
0262 0288
0262 0289
0262 0290
0262 0292
0262 0293
0262 0296
0262 0297
0262 0298
0262 0300
0262 0301
0262 0302
0262 0303
0262 0304
0262 0305
0262 0306
0262 0307
0262 0308
0262 0309
0262 0310
0262 0311
0262 0312
0262 0313
0262 0314
0262 0315
0262 0403
0263 0264
0263 0265
0263 0266
0263 0267
0263 0268
0263 0269
0263 0270
0263 0271
0263 0272
0263 0273
0263 0274
0263 0276
0263 0277
0263 0278
0263 0279
0263 0280
0263 0282
0263 0283
0263 0284
0263 0285
0263 0287
0263 0288
0263 0289
0263 0290
0263 0291
0263 0292
0263 0293
0263 0295
0263 0296
0263 0297
0263 0298
0263 0299
0263 0300
0263 0301
0263 0302
0263 0304
0263 0305
0263 0307
0263 0308
0263 0309
0263 0426
0263 0480
0263 0486
0264 0265
0264 0266
0264 0268
0264 0269
0264 0270
0264 0271
0264 0272
0264 0273
0264 0274
0264 0275
0264 0276
0264 0277
0264 0278
0264 0279
0264 0280
0264 0281
0264 0282
0264 0283
0264 0284
0264 0285
0264 0286
0264 0287
0264 0288
0264 0290
0264 0291
0264 0292
0264 0293
0264 0294
0264 0295
0264 0296
0264 0297
0264 0298
0264 0299
0264 0300
0264 0301
0264 0302
0264 0303
0264 0304
0264 0305
0265 0266
0265 0269
0265 0270
0265 0271
0265 0273
0265 0274
0265 0275
0265 0276
0265 0277
0265 0278
0265 0279
0265 0280
0265 0281
0265 0284
0265 0285
0265 0286
0265 0288
0265 0289
0265 0290
0265 0291
0265 0292
0265 0293
0265 0294
0265 0295
0265 0296
0265 0297
0265 0298
0265 0299
0265 0300
0265 0365
0266 0267
0266 0268
0266 0269
0266 0270
0266 0272
0266 0273
0266 0274
0266 0275
0266 0276
0266 0277
0266 0278
0266 0279
0266 0280
0266 0281
0266 0282
0266 0283
0266 0285
0266 0286
0266 0287
0266 0288
0266 0289
0266 0290
0266 0291
0266 0292
0266 0294
0266 0295
0266 0296
0266 0297
0267 0268
0267 0269
0267 0270
0267 0271
0267 0272
0267 0273
0267 0274
0267 0275
0267 0276
0267 0277
0267 0278
0267 0279
0267 0280
0267 0281
0267 0282
0267 0283
0267 0284
0267 0285
0267 0286
0267 0287
0267 0288
0267 0289
0267 0291
0267 0292
0268 0269
0268 0270
0268 0271
0268 0272
0268 0273
0268 0275
0268 0276
0268 0277
0268 0278
0268 0279
0268 0280
0268 0281
0268 0282
0268 0283
0268 0284
0268 0285
0268 0288
0268 0289
0268 0290
0268 0376
0268 0491
0269 0270
0269 0271
0269 0272
0269 0273
0269 0274
0269 0276
0269 0277
0269 0278
0269 0279
0269 0280
0269 0281
0269 0282
0269 0283
0269 0284
0269 0285
0269 0287
0270 0271
0270 0272
0270 0273
0270 0274
0270 0275
0270 0276
0270 0277
0270 0278
0270 0279
0270 0280
0270 0281
0270 0282
0270 0283
0270 0284
0271 0272
0271 0273
0271 0274
0271 0275
0271 0276
0271 0277
0271 0279
0271 0280
0271 0281
0271 0282
0271 0419
0272 0273
0272 0274
0272 0275
0272 0276
0272 0279
0272 0280
0272 0342
0272 0347
0273 0274
0273 0276
0273 0277
0273 0278
0273 0416
0274 0275
0274 0276
0275 0344
0284 0337
0285 0337
0308 0343
0309 0336
0319 0453
0327 0455
0335 0336
0335 0337
0335 0338
0335 0339
0335 0341
0335 0342
0335 0343
0335 0344
0335 0345
0335 0346
0335 0347
0335 0348
0335 0349
0335 0350
0335 0351
0335 0353
0335 0354
0335 0355
0335 0356
0335 0357
0335 0358
0335 0359
0335 0360
0335 0361
0335 0362
0335 0363
0335 0364
0335 0365
0335 0366
0335 0367
0335 0368
0335 0369
0335 0370
0335 0371
0335 0372
0335 0373
0335 0374
0335 0375
0335 0376
0335 0377
0335 0378
0335 0379
0335 0380
0335 0381
0335 0382
0335 0383
0335 0384
0335 0385
0335 0386
0335 0387
0335 0388
0335 0389
0335 0390
0335 0392
0335 0393
0335 0396
0335 0397
0335 0398
0335 0399
0335 0400
0335 0401
0335 0402
0335 0403
0335 0404
0335 0443
0336 0337
0336 0338
0336 0339
0336 0340
0336 0341
0336 0342
0336 0343
0336 0344
0336 0345
0336 0346
0336 0347
0336 0348
0336 0349
0336 0351
0336 0352
0336 0353
0336 0354
0336 0356
0336 0358
0336 0359
0336 0360
0336 0361
0336 0362
0336 0363
0336 0364
0336 0365
0336 0366
0336 0367
0336 0368
0336 0369
0336 0370
0336 0371
0336 0373
0336 0374
0336 0375
0336 0376
0336 0377
0336 0378
0336 0379
0336 0380
0336 0382
0336 0383
0336 0385
0336 0386
0336 0387
0336 0388
0336 0389
0336 0390
0336 0391
0336 0392
0336 0393
0336 0395
0336 0397
0336 0412
0336 0493
0337 0338
0337 0339
0337 0340
0337 0341
0337 0342
0337 0343
0337 0344
0337 0345
0337 0346
0337 0347
0337 0348
0337 0349
0337 0350
0337 0351
0337 0354
0337 0355
0337 0356
0337 0358
0337 0359
0337 0360
0337 0361
0337 0362
0337 0363
0337 0365
0337 0366
0337 0367
0337 0368
0337 0369
0337 0370
0337 0371
0337 0372
0337 0373
0337 0375
0337 0377
0337 0378
0337 0379
0337 0380
0337 0381
0337 0382
0337 0383
0337 0385
0337 0387
0337 0388
0337 0390
0337 0391
0337 0418
0337 0491
0337 0499
0338 0339
0338 0340
0338 0341
0338 0342
0338 0344
0338 0345
0338 0346
0338 0347
0338 0348
0338 0349
0338 0350
0338 0351
0338 0352
0338 0353
0338 0354
0338 0355
0338 0356
0338 0357
0338 0359
0338 0360
0338 0361
0338 0363
0338 0364
0338 0365
0338 0366
0338 0367
0338 0369
0338 0370
0338 0371
0338 0372
0338 0373
0338 0374
0338 0376
0338 0377
0338 0378
0338 0379
0338 0380
0338 0381
0338 0382
0338 0384
0338 0385
0338 0386
0338 0479
0339 0340
0339 0341
0339 0342
0339 0343
0339 0344
0339 0345
0339 0346
0339 0347
0339 0348
0339 0349
0339 0350
0339 0351
0339 0352
0339 0354
0339 0355
0339 0356
0339 0357
0339 0359
0339 0360
0339 0361
0339 0362
0339 0363
0339 0364
0339 0366
0339 0367
0339 0368
0339 0369
0339 0370
0339 0371
0339 0372
0339 0373
0339 0374
0339 0375
0339 0376
0339 0377
0339 0378
0339 0379
0339 0380
0339 0381
0339 0426
0340 0341
0340 0343
0340 0344
0340 0345
0340 0346
0340 0347
0340 0348
0340 0349
0340 0350
0340 0351
0340 0352
0340 0353
0340 0354
0340 0355
0340 0356
0340 0357
0340 0358
0340 0360
0340 0361
0340 0362
0340 0364
0340 0365
0340 0366
0340 0367
0340 0368
0340 0369
0340 0370
0340 0371
0340 0372
0340 0373
0340 0374
0340 0375
0340 0376
0340 0377
0341 0342
0341 0343
0341 0344
0341 0345
0341 0346
0341 0347
0341 0348
0341 0349
0341 0350
0341 0351
0341 0352
0341 0353
0341 0354
0341 0356
0341 0357
0341 0358
0341 0359
0341 0360
0341 0361
0341 0362
0341 0363
0341 0364
0341 0365
0341 0366
0341 0367
0341 0368
0341 0369
0341 0370
0341 0372
0341 0373
0342 0343
0342 0344
0342 0345
0342 0346
0342 0347
0342 0349
0342 0350
0342 0351
0342 0352
0342 0354
0342 0355
0342 0356
0342 0357
0342 0359
0342 0360
0342 0362
0342 0363
0342 0364
0342 0365
0342 0366
0342 0367
0342 0368
0342 0369
0342 0392
0342 0464
0343 0347
0343 0348
0343 0349
0343 0350
0343 0351
0343 0352
0343 0353
0343 0354
0343 0355
0343 0356
0343 0357
0343 0359
0343 0360
0343 0361
0343 0362
0343 0363
0343 0365
0343 0366
0343 0443
0344 0345
0344 0346
0344 0347
0344 0348
0344 0349
0344 0350
0344 0352
0344 0353
0344 0354
0344 0355
0344 0356
0344 0357
0344 0358
0344 0360
0344 0361
0345 0346
0345 0347
0345 0348
0345 0349
0345 0350
0345 0351
0345 0352
0345 0353
0345 0354
0345 0355
0345 0356
0345 0357
0345 0358
0345 0359
0345 0360
0346 0347
0346 0348
0346 0349
0346 0350
0346 0351
0346 0353
0346 0354
0346 0355
0346 0356
0346 0357
0346 0358
0346 0433
0347 0348
0347 0349
0347 0350
0347 0351
0347 0352
0347 0353
0347 0354
0347 0355
0347 0356
0348 0349
0348 0350
0348 0351
0348 0352
0348 0353
0348 0354
0349 0350
0349 0351
0349 0352
0361 0458
0370 0454
0384 0456
0394 0450
0405 0406
0405 0407
0405 0408
0405 0409
0405 0410
0405 0411
0405 0412
0405 0413
0405 0414
0405 0415
0405 0416
0405 0417
0405 0418
0405 0419
0405 0420
0406 0407
0406 0408
0406 0409
0406 0410
0406 0411
0406 0412
0406 0413
0406 0414
0406 0415
0406 0416
0406 0417
0406 0418
0407 0408
0407 0409
0407 0410
0407 0411
0407 0413
0407 0415
0407 0416
0407 0417
0408 0409
0408 0410
0408 0411
0408 0413
0408 0414
0408 0415
0408 0416
0409 0410
0409 0411
0409 0412
0409 0413
0409 0414
0410 0411
0410 0412
0410 0413
0410 0452
0411 0413
0421 0422
0421 0423
0421 0424
0421 0425
0421 0427
0421 0429
0421 0430
0421 0431
0421 0432
0421 0433
0421 0434
0421 0435
0421 0436
0422 0423
0422 0424
0422 0425
0422 0426
0422 0427
0422 0428
0422 0429
0422 0430
0422 0431
0422 0432
0423 0424
0423 0425
0423 0426
0423 0427
0423 0428
0423 0429
0423 0430
0423 0431
0423 0432
0423 0433
0424 0426
0424 0427
0424 0428
0424 0429
0424 0430
0424 0431
0424 0432
0425 0426
0425 0427
0425 0428
0425 0429
0425 0430
0426 0427
0426 0428
0426 0429
0427 0428
0427 0429
0428 0449
0437 0438
0437 0439
0437 0440
0437 0441
0437 0442
0437 0443
0437 0445
0437 0446
0437 0448
0438 0439
0438 0440
0438 0441
0438 0442
0438 0443
0438 0444
0438 0446
0438 0462
0439 0440
0439 0441
0439 0442
0439 0443
0439 0444
0439 0445
0440 0441
0440 0442
0440 0443
0440 0444
0440 0445
0441 0442
0441 0443
0441 0444
0442 0443
0447 0488
0449 0451
0449 0452
0449 0453
0449 0455
0449 0456
0449 0458
0449 0459
0449 0460
0449 0461
0449 0462
0449 0463
0449 0465
0449 0467
0449 0468
0449 0469
0449 0470
0449 0471
0449 0472
0449 0473
0449 0474
0449 0475
0449 0476
0449 0477
0449 0478
0449 0479
0449 0480
0449 0481
0449 0482
0449 0483
0449 0484
0449 0485
0449 0486
0449 0487
0449 0488
0449 0490
0449 0491
0449 0492
0449 0493
0449 0494
0449 0495
0449 0496
0449 0497
0449 0498
0449 0499
0449 0500
0450 0451
0450 0452
0450 0453
0450 0454
0450 0455
0450 0456
0450 0457
0450 0458
0450 0459
0450 0460
0450 0461
0450 0462
0450 0463
0450 0465
0450 0466
0450 0468
0450 0469
0450 0470
0450 0471
0450 0472
0450 0473
0450 0475
0450 0476
0450 0477
0450 0478
0450 0479
0450 0480
0450 0481
0450 0482
0450 0483
0450 0484
0450 0485
0450 0486
0450 0487
0450 0488
0450 0490
0450 0491
0450 0492
0450 0493
0450 0494
0450 0495
0451 0452
0451 0453
0451 0454
0451 0455
0451 0456
0451 0457
0451 0458
0451 0459
0451 0460
0451 0461
0451 0462
0451 0463
0451 0464
0451 0465
0451 0466
0451 0468
0451 0469
0451 0470
0451 0471
0451 0472
0451 0473
0451 0474
0451 0475
0451 0476
0451 0477
0451 0478
0451 0479
0451 0481
0451 0482
0451 0484
0451 0485
0451 0486
0451 0487
0451 0488
0451 0489
0451 0490
0452 0455
0452 0456
0452 0458
0452 0459
0452 0460
0452 0461
0452 0462
0452 0463
0452 0464
0452 0465
0452 0466
0452 0467
0452 0468
0452 0469
0452 0470
0452 0471
0452 0472
0452 0473
0452 0474
0452 0475
0452 0476
0452 0477
0452 0478
0452 0480
0452 0481
0452 0482
0452 0483
0452 0484
0452 0485
0452 0486
0452 0487
0453 0454
0453 0455
0453 0456
0453 0457
0453 0458
0453 0459
0453 0460
0453 0461
0453 0462
0453 0463
0453 0465
0453 0466
0453 0467
0453 0468
0453 0469
0453 0470
0453 0473
0453 0474
0453 0475
0453 0476
0453 0477
0453 0478
0453 0479
0453 0480
0453 0481
0453 0482
0453 0483
0454 0455
0454 0456
0454 0458
0454 0459
0454 0460
0454 0461
0454 0462
0454 0463
0454 0464
0454 0465
0454 0466
0454 0467
0454 0468
0454 0469
0454 0470
0454 0471
0454 0472
0454 0474
0454 0477
0454 0478
0454 0479
0454 0480
0455 0456
0455 0457
0455 0458
0455 0459
0455 0460
0455 0462
0455 0464
0455 0465
0455 0466
0455 0467
0455 0468
0455 0469
0455 0470
0455 0471
0455 0472
0455 0473
0455 0474
0455 0475
0455 0476
0455 0477
0456 0457
0456 0458
0456 0459
0456 0461
0456 0462
0456 0463
0456 0464
0456 0465
0456 0466
0456 0468
0456 0469
0456 0470
0456 0471
0456 0472
0456 0473
0456 0474
0457 0458
0457 0459
0457 0460
0457 0461
0457 0462
0457 0463
0457 0464
0457 0465
0457 0466
0457 0467
0457 0468
0457 0469
0457 0470
0457 0471
0457 0472
0458 0459
0458 0460
0458 0462
0458 0463
0458 0464
0458 0465
0458 0466
0458 0467
0458 0468
0458 0470
0459 0460
0459 0461
0459 0462
0459 0463
0459 0464
0459 0465
0459 0466
0459 0467
0459 0468
0460 0461
0460 0462
0460 0463
0460 0464
0460 0465
0460 0466
0461 0462
0461 0463
0461 0464
0462 0463
