# Supplementary material for: Revealing biases in the sampling of ecological interaction networks
Source: PeerJ. 2019 Sep 2;7:e7566. doi: 10.7717/peerj.7566 (PMC6727833; doi:10.7717/peerj.7566)
Supplement: Supplemental Information 6 [file peerj-07-7566-s006.zip › Python-Package/output_gen/mixed_net.txt]

0001 0002
0001 0003
0001 0004
0001 0005
0001 0006
0001 0007
0001 0008
0001 0009
0001 0010
0001 0012
0001 0014
0001 0015
0001 0017
0001 0020
0001 0029
0001 0046
0001 0303
0001 0393
0002 0003
0002 0004
0002 0005
0002 0006
0002 0007
0002 0008
0002 0009
0002 0010
0002 0012
0002 0013
0002 0014
0002 0015
0002 0016
0002 0018
0002 0019
0002 0021
0002 0022
0002 0024
0002 0025
0002 0026
0002 0027
0002 0029
0002 0034
0002 0035
0002 0037
0002 0040
0002 0043
0002 0047
0002 0050
0002 0053
0002 0067
0002 0133
0002 0155
0002 0182
0002 0316
0003 0004
0003 0005
0003 0006
0003 0007
0003 0008
0003 0009
0003 0010
0003 0011
0003 0012
0003 0014
0003 0016
0003 0019
0003 0020
0003 0021
0003 0024
0003 0025
0003 0032
0003 0033
0003 0034
0003 0036
0003 0037
0003 0038
0003 0041
0003 0042
0003 0044
0003 0045
0003 0046
0003 0048
0003 0055
0003 0056
0003 0060
0003 0062
0003 0065
0004 0005
0004 0006
0004 0007
0004 0008
0004 0009
0004 0010
0004 0011
0004 0012
0004 0013
0004 0014
0004 0015
0004 0016
0004 0017
0004 0018
0004 0019
0004 0021
0004 0022
0004 0023
0004 0025
0004 0028
0004 0029
0004 0036
0004 0038
0004 0042
0004 0046
0004 0047
0004 0049
0004 0053
0004 0054
0004 0059
0004 0061
0004 0062
0004 0064
0004 0103
0004 0403
0005 0007
0005 0008
0005 0009
0005 0010
0005 0011
0005 0012
0005 0013
0005 0014
0005 0016
0005 0020
0005 0024
0005 0026
0005 0030
0005 0032
0005 0033
0005 0035
0005 0036
0005 0037
0005 0038
0005 0040
0005 0043
0005 0044
0005 0046
0005 0048
0005 0051
0005 0055
0005 0059
0005 0060
0005 0062
0005 0063
0005 0065
0005 0066
0005 0067
0005 0357
0005 0363
0005 0450
0005 0467
0006 0007
0006 0008
0006 0009
0006 0010
0006 0011
0006 0013
0006 0014
0006 0022
0006 0025
0006 0028
0006 0032
0006 0033
0006 0047
0006 0052
0006 0059
0006 0063
0006 0064
0006 0091
0006 0160
0006 0232
0006 0305
0006 0462
0007 0008
0007 0009
0007 0010
0007 0011
0007 0013
0007 0015
0007 0020
0007 0021
0007 0022
0007 0023
0007 0025
0007 0038
0007 0039
0007 0040
0007 0042
0007 0044
0007 0047
0007 0048
0007 0049
0007 0054
0007 0056
0007 0059
0007 0276
0007 0371
0008 0009
0008 0010
0008 0011
0008 0012
0008 0013
0008 0014
0008 0016
0008 0018
0008 0019
0008 0021
0008 0025
0008 0029
0008 0030
0008 0032
0008 0034
0008 0037
0008 0046
0008 0049
0008 0055
0009 0010
0009 0011
0009 0013
0009 0015
0009 0016
0009 0017
0009 0018
0009 0020
0009 0024
0009 0028
0009 0029
0009 0030
0009 0034
0009 0039
0009 0041
0009 0042
0009 0044
0009 0045
0009 0050
0009 0054
0009 0208
0010 0011
0010 0013
0010 0014
0010 0015
0010 0018
0010 0020
0010 0021
0010 0022
0010 0023
0010 0026
0010 0027
0010 0029
0010 0031
0010 0033
0010 0035
0010 0038
0010 0039
0010 0041
0010 0042
0010 0044
0010 0045
0010 0049
0010 0051
0010 0055
0010 0058
0010 0061
0010 0063
0010 0067
0010 0081
0010 0275
0011 0012
0011 0016
0011 0017
0011 0024
0011 0027
0011 0029
0011 0030
0011 0031
0011 0032
0011 0033
0011 0034
0011 0038
0011 0039
0011 0055
0011 0056
0011 0057
0011 0061
0011 0063
0011 0064
0011 0141
0011 0287
0011 0292
0011 0294
0011 0322
0011 0329
0012 0013
0012 0014
0012 0017
0012 0018
0012 0019
0012 0022
0012 0026
0012 0029
0012 0037
0012 0040
0012 0042
0012 0045
0012 0047
0012 0048
0012 0052
0012 0053
0012 0060
0012 0065
0012 0067
0012 0144
0012 0217
0012 0335
0012 0394
0013 0014
0013 0015
0013 0016
0013 0017
0013 0018
0013 0019
0013 0021
0013 0022
0013 0023
0013 0024
0013 0030
0013 0033
0013 0035
0013 0040
0013 0044
0013 0050
0013 0060
0013 0061
0013 0064
0013 0070
0013 0073
0013 0191
0013 0303
0013 0424
0014 0015
0014 0017
0014 0018
0014 0023
0014 0032
0014 0037
0014 0038
0014 0053
0014 0054
0014 0056
0014 0058
0014 0061
0014 0148
0014 0349
0015 0016
0015 0017
0015 0024
0015 0026
0015 0029
0015 0036
0015 0042
0015 0046
0015 0048
0015 0050
0015 0053
0015 0205
0015 0369
0016 0017
0016 0018
0016 0019
0016 0020
0016 0021
0016 0024
0016 0025
0016 0028
0016 0031
0016 0049
0016 0050
0016 0053
0016 0056
0016 0058
0016 0060
0016 0061
0016 0254
0017 0019
0017 0022
0017 0027
0017 0028
0017 0031
0017 0033
0017 0035
0017 0039
0017 0043
0017 0046
0017 0055
0017 0059
0017 0061
0017 0066
0017 0080
0017 0097
0017 0229
0017 0300
0017 0398
0018 0019
0018 0020
0018 0021
0018 0022
0018 0023
0018 0025
0018 0027
0018 0028
0018 0029
0018 0030
0018 0035
0018 0044
0018 0045
0018 0046
0018 0047
0018 0050
0018 0051
0018 0056
0018 0063
0019 0023
0019 0025
0019 0026
0019 0035
0019 0036
0019 0043
0019 0044
0019 0047
0019 0052
0019 0054
0019 0174
0019 0281
0020 0021
0020 0031
0020 0039
0020 0062
0020 0063
0020 0172
0020 0184
0020 0212
0020 0389
0021 0022
0021 0023
0021 0025
0021 0027
0021 0030
0021 0059
0021 0062
0021 0063
0021 0077
0021 0232
0022 0023
0022 0033
0022 0038
0022 0041
0022 0051
0022 0229
0022 0340
0022 0496
0023 0026
0023 0028
0023 0030
0023 0031
0023 0044
0023 0045
0023 0046
0023 0049
0023 0057
0023 0058
0023 0063
0023 0066
0023 0255
0023 0359
0024 0026
0024 0028
0024 0030
0024 0034
0024 0037
0024 0039
0024 0040
0024 0041
0024 0042
0024 0059
0024 0061
0024 0063
0024 0064
0024 0065
0024 0067
0024 0257
0025 0052
0025 0057
0025 0062
0025 0064
0025 0160
0026 0028
0026 0032
0026 0041
0026 0043
0026 0052
0026 0066
0026 0466
0027 0034
0027 0048
0027 0050
0027 0052
0027 0058
0027 0073
0028 0032
0028 0034
0028 0044
0028 0048
0028 0130
0028 0306
0028 0440
0029 0031
0029 0037
0029 0048
0029 0062
0030 0031
0030 0033
0030 0037
0030 0055
0030 0359
0031 0049
0031 0066
0032 0039
0032 0046
0032 0060
0032 0061
0032 0064
0032 0158
0033 0034
0033 0035
0033 0036
0033 0040
0033 0043
0033 0055
0033 0060
0034 0036
0034 0037
0034 0043
0034 0055
0034 0180
0035 0039
0035 0041
0035 0045
0035 0050
0035 0056
0035 0065
0035 0389
0035 0489
0036 0039
0036 0040
0036 0042
0036 0043
0036 0049
0036 0054
0036 0056
0036 0057
0036 0066
0036 0295
0037 0040
0037 0067
0038 0041
0038 0043
0038 0047
0038 0050
0038 0051
0038 0052
0038 0056
0038 0057
0038 0301
0039 0043
0039 0048
0039 0060
0039 0064
0039 0067
0040 0042
0040 0047
0040 0051
0040 0054
0040 0056
0040 0059
0041 0297
0042 0047
0042 0058
0042 0061
0042 0066
0043 0052
0043 0065
0044 0067
0044 0206
0044 0302
0044 0389
0045 0048
0045 0057
0045 0060
0045 0066
0045 0302
0046 0058
0046 0064
0048 0051
0048 0053
0048 0065
0049 0050
0049 0059
0050 0467
0051 0304
0051 0374
0052 0062
0052 0065
0053 0054
0053 0057
0053 0060
0053 0203
0053 0303
0054 0055
0054 0065
0054 0111
0054 0411
0055 0056
0055 0059
0055 0437
0056 0063
0057 0147
0057 0259
0058 0059
0058 0112
0060 0062
0061 0307
0061 0373
0062 0063
0064 0065
0064 0181
0068 0070
0068 0071
0068 0072
0068 0074
0068 0077
0068 0078
0068 0082
0068 0470
0069 0071
0069 0073
0069 0080
0069 0081
0069 0082
0069 0084
0069 0085
0069 0200
0070 0071
0070 0072
0070 0073
0070 0074
0070 0079
0070 0081
0070 0082
0070 0083
0070 0084
0070 0085
0071 0073
0071 0074
0071 0075
0071 0080
0071 0081
0071 0082
0071 0084
0071 0085
0071 0195
0072 0075
0072 0078
0072 0080
0072 0081
0072 0085
0072 0431
0073 0077
0073 0078
0073 0080
0073 0082
0073 0084
0073 0172
0074 0075
0074 0076
0074 0077
0074 0079
0074 0080
0074 0081
0074 0083
0074 0084
0074 0085
0074 0490
0075 0076
0075 0078
0075 0079
0075 0080
0075 0083
0075 0085
0075 0253
0076 0077
0076 0081
0076 0082
0076 0085
0076 0390
0077 0078
0077 0079
0077 0080
0077 0082
0078 0079
0078 0084
0078 0085
0079 0081
0079 0082
0079 0083
0079 0084
0080 0083
0080 0171
0081 0082
0082 0085
0082 0460
0083 0085
0083 0395
0083 0444
0086 0087
0086 0089
0086 0090
0086 0091
0086 0092
0086 0093
0086 0094
0086 0095
0086 0096
0086 0097
0086 0098
0086 0099
0086 0100
0086 0101
0086 0102
0086 0103
0086 0104
0086 0105
0086 0106
0086 0476
0087 0088
0087 0089
0087 0090
0087 0091
0087 0092
0087 0093
0087 0094
0087 0095
0087 0096
0087 0097
0087 0098
0087 0099
0087 0100
0087 0102
0087 0103
0087 0104
0087 0219
0088 0089
0088 0090
0088 0091
0088 0092
0088 0093
0088 0094
0088 0095
0088 0096
0088 0097
0088 0098
0088 0099
0088 0100
0088 0101
0088 0102
0089 0090
0089 0091
0089 0092
0089 0093
0089 0094
0089 0095
0089 0097
0089 0098
0089 0099
0089 0100
0089 0220
0089 0224
0089 0376
0089 0391
0089 0461
0090 0091
0090 0092
0090 0093
0090 0094
0090 0095
0090 0097
0090 0098
0090 0099
0090 0254
0090 0416
0091 0093
0091 0094
0091 0095
0091 0096
0091 0097
0091 0098
0091 0385
0092 0093
0092 0094
0092 0095
0092 0096
0092 0305
0093 0094
0093 0095
0095 0384
0099 0111
0099 0200
0100 0383
0102 0122
0102 0253
0105 0308
0106 0436
0107 0110
0107 0112
0107 0114
0107 0118
0107 0121
0107 0123
0107 0126
0107 0451
0107 0467
0108 0109
0108 0110
0108 0111
0108 0113
0108 0114
0108 0115
0108 0119
0108 0120
0108 0121
0108 0123
0108 0126
0108 0380
0109 0113
0109 0114
0109 0115
0109 0116
0109 0117
0109 0118
0109 0122
0109 0123
0109 0125
0109 0421
0109 0422
0110 0114
0110 0116
0110 0117
0110 0118
0110 0122
0110 0125
0110 0276
0111 0115
0111 0119
0111 0123
0111 0124
0111 0286
0112 0113
0112 0114
0112 0115
0112 0116
0112 0117
0112 0118
0112 0121
0112 0123
0112 0124
0112 0386
0113 0121
0113 0122
0113 0405
0114 0115
0114 0117
0114 0119
0114 0120
0114 0122
0114 0123
0114 0124
0114 0125
0114 0126
0115 0120
0115 0122
0115 0124
0116 0117
0116 0118
0116 0122
0116 0124
0116 0126
0116 0320
0116 0382
0117 0118
0117 0119
0117 0121
0117 0122
0117 0126
0117 0252
0117 0352
0118 0119
0118 0121
0118 0122
0118 0125
0118 0126
0119 0121
0119 0124
0119 0301
0119 0308
0120 0121
0120 0123
0120 0124
0120 0465
0121 0125
0121 0126
0122 0125
0122 0126
0123 0124
0123 0125
0123 0126
0123 0135
0124 0125
0124 0126
0124 0397
0127 0137
0127 0138
0127 0139
0127 0140
0127 0141
0127 0142
0127 0143
0127 0144
0127 0145
0127 0146
0128 0137
0128 0139
0128 0140
0128 0141
0128 0142
0128 0143
0128 0144
0128 0145
0128 0311
0129 0137
0129 0138
0129 0139
0129 0140
0129 0141
0129 0142
0129 0143
0129 0144
0129 0467
0130 0137
0130 0138
0130 0139
0130 0140
0130 0141
0130 0142
0130 0143
0131 0137
0131 0138
0131 0139
0131 0140
0131 0141
0131 0142
0132 0137
0132 0138
0132 0139
0132 0140
0132 0141
0133 0137
0133 0138
0133 0140
0133 0141
0133 0432
0134 0137
0134 0138
0134 0139
0134 0140
0134 0221
0135 0137
0135 0138
0135 0139
0136 0137
0136 0138
0136 0139
0138 0384
0144 0256
0145 0238
0146 0374
0147 0161
0147 0162
0147 0163
0147 0164
0147 0165
0147 0166
0147 0167
0147 0168
0147 0169
0147 0170
0147 0171
0147 0172
0147 0173
0147 0174
0147 0175
0147 0176
0147 0178
0148 0161
0148 0163
0148 0164
0148 0165
0148 0166
0148 0167
0148 0168
0148 0169
0148 0170
0148 0172
0148 0173
0148 0174
0148 0175
0148 0176
0148 0329
0149 0162
0149 0163
0149 0164
0149 0165
0149 0166
0149 0167
0149 0168
0149 0169
0149 0171
0149 0172
0149 0173
0149 0174
0149 0206
0149 0334
0150 0161
0150 0162
0150 0163
0150 0164
0150 0165
0150 0166
0150 0167
0150 0169
0150 0170
0150 0171
0150 0172
0150 0173
0150 0303
0151 0161
0151 0162
0151 0163
0151 0164
0151 0165
0151 0166
0151 0167
0151 0168
0151 0169
0151 0170
0151 0171
0152 0161
0152 0163
0152 0164
0152 0165
0152 0166
0152 0167
0152 0168
0152 0169
0152 0170
0152 0177
0152 0288
0153 0161
0153 0162
0153 0163
0153 0164
0153 0165
0153 0166
0153 0167
0153 0168
0153 0169
0154 0161
0154 0162
0154 0163
0154 0164
0154 0165
0154 0166
0154 0167
0154 0168
0155 0161
0155 0162
0155 0163
0155 0164
0155 0165
0155 0166
0155 0167
0156 0161
0156 0162
0156 0163
0156 0164
0156 0165
0156 0166
0157 0161
0157 0162
0157 0163
0157 0164
0157 0165
0157 0166
0157 0221
0158 0161
0158 0163
0158 0164
0158 0333
0159 0161
0159 0162
0159 0163
0159 0164
0159 0165
0159 0257
0160 0161
0160 0162
0160 0163
0160 0164
0160 0461
0163 0463
0166 0372
0168 0253
0169 0255
0170 0362
0172 0401
0176 0228
0178 0461
0179 0184
0179 0187
0179 0189
0179 0192
0179 0193
0179 0194
0179 0197
0179 0198
0179 0462
0180 0181
0180 0182
0180 0183
0180 0184
0180 0185
0180 0187
0180 0189
0180 0190
0180 0192
0181 0182
0181 0185
0181 0190
0181 0193
0181 0194
0181 0196
0181 0197
0181 0198
0181 0374
0182 0184
0182 0185
0182 0187
0182 0190
0182 0191
0182 0193
0182 0194
0183 0184
0183 0186
0183 0188
0183 0193
0183 0194
0183 0195
0183 0196
0183 0197
0183 0258
0184 0188
0184 0190
0184 0191
0184 0192
0184 0193
0184 0195
0184 0197
0184 0198
0185 0186
0185 0188
0185 0190
0185 0192
0185 0193
0185 0194
0185 0196
0185 0197
0185 0198
0186 0187
0186 0190
0186 0191
0186 0196
0186 0197
0186 0236
0187 0188
0187 0190
0187 0192
0187 0193
0187 0198
0188 0189
0188 0191
0188 0192
0188 0196
0188 0197
0188 0198
0189 0191
0189 0193
0189 0194
0189 0196
0190 0192
0190 0194
0190 0197
0190 0198
0191 0192
0191 0193
0191 0194
0191 0197
0192 0193
0192 0194
0192 0197
0193 0194
0193 0195
0193 0196
0193 0198
0193 0302
0193 0460
0194 0195
0194 0197
0195 0198
0195 0379
0196 0197
0196 0198
0197 0198
0199 0200
0199 0201
0199 0202
0199 0203
0199 0204
0199 0205
0199 0206
0199 0207
0199 0208
0199 0209
0199 0210
0199 0211
0199 0212
0199 0213
0199 0215
0199 0216
0199 0217
0199 0218
0199 0379
0200 0201
0200 0202
0200 0204
0200 0205
0200 0207
0200 0208
0200 0209
0200 0210
0200 0211
0200 0212
0200 0214
0200 0215
0200 0216
0200 0343
0201 0202
0201 0203
0201 0204
0201 0205
0201 0206
0201 0207
0201 0208
0201 0209
0201 0210
0201 0211
0201 0212
0201 0213
0201 0214
0202 0203
0202 0204
0202 0205
0202 0206
0202 0207
0202 0208
0202 0209
0202 0210
0202 0211
0202 0212
0202 0213
0203 0204
0203 0205
0203 0207
0203 0208
0203 0209
0203 0210
0203 0211
0204 0205
0204 0206
0204 0207
0204 0209
0204 0210
0204 0374
0205 0206
0205 0207
0205 0208
0205 0209
0205 0305
0206 0248
0208 0236
0209 0390
0216 0361
0219 0220
0219 0222
0219 0224
0219 0225
0219 0226
0219 0229
0219 0230
0219 0234
0219 0239
0220 0224
0220 0225
0220 0226
0220 0228
0220 0233
0220 0380
0220 0441
0221 0222
0221 0223
0221 0224
0221 0225
0221 0234
0221 0286
0222 0223
0222 0225
0222 0227
0222 0228
0222 0229
0222 0231
0222 0234
0223 0224
0223 0225
0223 0226
0223 0227
0223 0231
0223 0233
0223 0404
0224 0226
0224 0232
0224 0233
0224 0234
0224 0480
0225 0226
0225 0229
0225 0230
0225 0231
0225 0233
0226 0228
0226 0229
0226 0231
0226 0232
0226 0233
0226 0234
0226 0378
0227 0228
0227 0229
0227 0231
0227 0233
0227 0234
0228 0230
0228 0232
0228 0233
0229 0230
0229 0234
0229 0265
0229 0346
0230 0231
0230 0232
0231 0233
0231 0234
0232 0234
0232 0256
0233 0388
0234 0306
0235 0243
0235 0244
0235 0245
0235 0246
0235 0247
0235 0248
0235 0249
0235 0250
0235 0441
0236 0244
0236 0246
0236 0247
0236 0248
0236 0249
0237 0243
0237 0244
0237 0245
0237 0246
0237 0247
0237 0248
0237 0378
0238 0243
0238 0246
0238 0247
0238 0265
0239 0243
0239 0244
0239 0245
0239 0246
0239 0247
0240 0243
0240 0244
0240 0245
0240 0246
0241 0243
0241 0244
0241 0245
0241 0246
0241 0304
0241 0460
0242 0243
0242 0244
0242 0245
0243 0304
0251 0252
0251 0253
0251 0254
0251 0255
0251 0256
0251 0257
0251 0258
0251 0259
0251 0261
0251 0262
0251 0263
0251 0264
0251 0265
0251 0266
0251 0267
0251 0268
0251 0269
0251 0270
0251 0271
0251 0272
0251 0273
0251 0274
0251 0275
0251 0276
0251 0277
0251 0278
0251 0279
0251 0280
0251 0281
0251 0282
0251 0283
0251 0284
0251 0285
0251 0286
0251 0287
0251 0288
0251 0289
0251 0290
0251 0291
0251 0292
0251 0293
0251 0294
0251 0295
0251 0296
0251 0298
0251 0299
0251 0300
0251 0311
0251 0427
0251 0471
0252 0253
0252 0254
0252 0255
0252 0256
0252 0257
0252 0259
0252 0260
0252 0261
0252 0262
0252 0263
0252 0264
0252 0265
0252 0266
0252 0268
0252 0269
0252 0270
0252 0271
0252 0272
0252 0273
0252 0274
0252 0275
0252 0276
0252 0277
0252 0278
0252 0279
0252 0280
0252 0281
0252 0282
0252 0283
0252 0284
0252 0285
0252 0286
0252 0287
0252 0288
0252 0289
0252 0290
0252 0291
0252 0292
0252 0293
0252 0294
0252 0295
0252 0405
0253 0254
0253 0255
0253 0256
0253 0257
0253 0258
0253 0259
0253 0260
0253 0261
0253 0262
0253 0263
0253 0265
0253 0266
0253 0267
0253 0269
0253 0270
0253 0271
0253 0272
0253 0273
0253 0274
0253 0275
0253 0276
0253 0277
0253 0278
0253 0279
0253 0281
0253 0282
0253 0283
0253 0284
0253 0285
0253 0286
0253 0287
0253 0288
0253 0289
0253 0290
0253 0291
0254 0255
0254 0256
0254 0257
0254 0258
0254 0259
0254 0261
0254 0262
0254 0263
0254 0264
0254 0265
0254 0266
0254 0267
0254 0268
0254 0269
0254 0271
0254 0272
0254 0273
0254 0274
0254 0275
0254 0276
0254 0277
0254 0278
0254 0279
0254 0280
0254 0281
0254 0282
0254 0283
0254 0284
0254 0285
0254 0286
0254 0287
0255 0256
0255 0257
0255 0258
0255 0259
0255 0260
0255 0262
0255 0263
0255 0264
0255 0265
0255 0266
0255 0268
0255 0269
0255 0270
0255 0271
0255 0272
0255 0273
0255 0274
0255 0275
0255 0276
0255 0277
0255 0278
0255 0279
0255 0280
0255 0281
0255 0282
0255 0283
0255 0284
0255 0336
0256 0257
0256 0258
0256 0259
0256 0260
0256 0262
0256 0264
0256 0265
0256 0266
0256 0267
0256 0269
0256 0270
0256 0273
0256 0274
0256 0275
0256 0276
0256 0277
0256 0278
0256 0280
0256 0281
0256 0293
0256 0379
0256 0470
0256 0491
0257 0258
0257 0259
0257 0260
0257 0261
0257 0262
0257 0263
0257 0264
0257 0265
0257 0266
0257 0270
0257 0271
0257 0272
0257 0273
0257 0274
0257 0275
0257 0276
0257 0278
0257 0315
0257 0460
0258 0259
0258 0260
0258 0261
0258 0262
0258 0263
0258 0264
0258 0265
0258 0266
0258 0267
0258 0268
0258 0269
0258 0270
0258 0271
0258 0272
0258 0273
0258 0274
0258 0275
0259 0260
0259 0261
0259 0262
0259 0263
0259 0265
0259 0266
0259 0267
0259 0268
0259 0270
0259 0271
0259 0272
0259 0294
0259 0452
0260 0261
0260 0262
0260 0263
0260 0264
0260 0265
0260 0266
0260 0267
0260 0269
0260 0270
0260 0271
0260 0426
0261 0262
0261 0263
0261 0264
0261 0265
0261 0266
0261 0267
0261 0268
0261 0269
0262 0263
0262 0264
0262 0265
0262 0266
0262 0267
0263 0264
0263 0265
0273 0460
0277 0443
0281 0314
0282 0359
0282 0466
0283 0464
0286 0371
0292 0309
0293 0423
0294 0463
0298 0304
0301 0302
0301 0303
0301 0304
0301 0305
0301 0307
0301 0309
0301 0310
0301 0311
0301 0312
0301 0313
0301 0314
0301 0315
0301 0316
0301 0317
0301 0318
0301 0319
0301 0320
0301 0321
0301 0322
0301 0324
0301 0325
0301 0327
0301 0328
0301 0329
0301 0330
0301 0331
0301 0332
0301 0333
0301 0334
0301 0335
0301 0336
0301 0337
0301 0338
0301 0339
0301 0340
0301 0341
0301 0342
0301 0343
0301 0344
0301 0345
0301 0346
0301 0347
0301 0348
0301 0349
0301 0350
0301 0351
0301 0352
0301 0353
0301 0354
0301 0355
0301 0357
0301 0358
0301 0369
0301 0372
0301 0428
0302 0304
0302 0305
0302 0306
0302 0307
0302 0308
0302 0309
0302 0310
0302 0311
0302 0312
0302 0313
0302 0314
0302 0315
0302 0316
0302 0317
0302 0318
0302 0319
0302 0320
0302 0321
0302 0322
0302 0323
0302 0324
0302 0325
0302 0326
0302 0327
0302 0328
0302 0329
0302 0330
0302 0331
0302 0333
0302 0335
0302 0336
0302 0337
0302 0338
0302 0339
0302 0340
0302 0341
0302 0342
0302 0343
0302 0344
0302 0345
0302 0346
0302 0347
0302 0348
0302 0349
0302 0350
0302 0351
0302 0352
0302 0400
0303 0304
0303 0306
0303 0307
0303 0308
0303 0310
0303 0311
0303 0312
0303 0313
0303 0314
0303 0315
0303 0316
0303 0317
0303 0319
0303 0320
0303 0321
0303 0322
0303 0323
0303 0324
0303 0325
0303 0326
0303 0327
0303 0328
0303 0329
0303 0330
0303 0331
0303 0332
0303 0333
0303 0334
0303 0335
0303 0336
0303 0337
0303 0338
0303 0339
0303 0340
0303 0341
0303 0342
0303 0343
0303 0344
0303 0346
0303 0347
0303 0463
0303 0490
0304 0305
0304 0306
0304 0307
0304 0308
0304 0309
0304 0310
0304 0311
0304 0312
0304 0313
0304 0314
0304 0315
0304 0316
0304 0317
0304 0318
0304 0319
0304 0320
0304 0321
0304 0322
0304 0323
0304 0324
0304 0326
0304 0327
0304 0328
0304 0331
0304 0332
0304 0333
0304 0334
0304 0336
0304 0337
0304 0338
0304 0339
0304 0341
0304 0342
0304 0343
0305 0306
0305 0307
0305 0308
0305 0310
0305 0311
0305 0313
0305 0315
0305 0316
0305 0317
0305 0318
0305 0319
0305 0320
0305 0321
0305 0322
0305 0323
0305 0325
0305 0326
0305 0327
0305 0328
0305 0329
0305 0330
0305 0331
0305 0332
0305 0333
0305 0334
0305 0335
0305 0336
0305 0337
0305 0338
0305 0339
0306 0307
0306 0309
0306 0310
0306 0311
0306 0312
0306 0313
0306 0314
0306 0315
0306 0316
0306 0317
0306 0318
0306 0319
0306 0321
0306 0322
0306 0323
0306 0325
0306 0326
0306 0327
0306 0328
0306 0329
0306 0330
0306 0331
0306 0332
0306 0334
0306 0335
0306 0336
0306 0396
0306 0429
0306 0489
0307 0308
0307 0309
0307 0310
0307 0312
0307 0313
0307 0314
0307 0315
0307 0316
0307 0317
0307 0318
0307 0319
0307 0320
0307 0321
0307 0322
0307 0323
0307 0324
0307 0325
0307 0326
0307 0327
0307 0329
0307 0330
0307 0331
0307 0332
0307 0439
0308 0309
0308 0310
0308 0311
0308 0312
0308 0313
0308 0316
0308 0317
0308 0318
0308 0319
0308 0320
0308 0321
0308 0322
0308 0323
0308 0324
0308 0326
0308 0327
0308 0328
0308 0329
0308 0384
0308 0410
0308 0488
0309 0310
0309 0312
0309 0314
0309 0315
0309 0316
0309 0317
0309 0318
0309 0319
0309 0320
0309 0321
0309 0322
0309 0323
0309 0324
0309 0325
0309 0326
0309 0327
0309 0371
0309 0394
0310 0311
0310 0312
0310 0313
0310 0314
0310 0315
0310 0317
0310 0318
0310 0319
0310 0320
0310 0321
0310 0322
0310 0323
0310 0324
0310 0392
0311 0312
0311 0313
0311 0314
0311 0315
0311 0316
0311 0317
0311 0318
0311 0319
0311 0320
0311 0322
0312 0313
0312 0314
0312 0315
0312 0316
0312 0317
0312 0318
0312 0319
0312 0320
0313 0314
0313 0316
0313 0317
0313 0318
0313 0443
0314 0315
0317 0356
0325 0498
0348 0390
0351 0371
0354 0376
0357 0374
0359 0360
0359 0361
0359 0363
0359 0364
0359 0366
0359 0367
0359 0368
0359 0370
0360 0361
0360 0362
0360 0363
0360 0364
0360 0365
0360 0366
0360 0367
0360 0368
0361 0362
0361 0364
0361 0365
0361 0366
0361 0367
0362 0363
0362 0365
0362 0366
0362 0367
0363 0364
0363 0365
0363 0366
0363 0375
0364 0365
0369 0385
0371 0372
0371 0374
0371 0376
0371 0377
0371 0378
0371 0379
0371 0380
0371 0381
0371 0383
0371 0384
0371 0385
0371 0386
0371 0387
0371 0388
0371 0389
0371 0392
0371 0399
0371 0402
0371 0404
0371 0410
0371 0414
0371 0417
0371 0423
0371 0428
0372 0373
0372 0374
0372 0375
0372 0376
0372 0377
0372 0378
0372 0379
0372 0380
0372 0381
0372 0382
0372 0383
0372 0384
0372 0386
0372 0389
0372 0390
0372 0391
0372 0393
0372 0402
0372 0408
0372 0410
0372 0411
0372 0413
0373 0374
0373 0375
0373 0376
0373 0377
0373 0378
0373 0379
0373 0380
0373 0381
0373 0384
0373 0390
0373 0391
0373 0392
0373 0393
0373 0394
0373 0395
0373 0396
0373 0397
0373 0398
0373 0400
0373 0402
0373 0423
0373 0427
0373 0434
0373 0462
0374 0375
0374 0376
0374 0377
0374 0378
0374 0379
0374 0380
0374 0383
0374 0384
0374 0386
0374 0388
0374 0392
0374 0394
0374 0395
0374 0396
0374 0400
0374 0401
0374 0403
0374 0404
0374 0405
0374 0406
0374 0408
0374 0409
0374 0412
0374 0418
0374 0422
0374 0423
0374 0430
0374 0444
0375 0376
0375 0377
0375 0378
0375 0379
0375 0380
0375 0381
0375 0382
0375 0383
0375 0384
0375 0385
0375 0386
0375 0387
0375 0388
0375 0389
0375 0393
0375 0396
0375 0399
0375 0401
0375 0403
0375 0404
0375 0406
0375 0410
0375 0416
0375 0417
0375 0418
0375 0423
0375 0427
0375 0432
0376 0377
0376 0379
0376 0382
0376 0383
0376 0385
0376 0391
0376 0393
0376 0394
0376 0395
0376 0400
0376 0401
0376 0403
0376 0408
0376 0411
0376 0414
0376 0417
0376 0448
0377 0378
0377 0379
0377 0380
0377 0381
0377 0382
0377 0383
0377 0384
0377 0386
0377 0387
0377 0390
0377 0393
0377 0395
0377 0399
0377 0404
0377 0412
0377 0418
0377 0420
0377 0422
0377 0423
0377 0429
0377 0433
0378 0380
0378 0381
0378 0382
0378 0383
0378 0384
0378 0385
0378 0386
0378 0387
0378 0389
0378 0390
0378 0391
0378 0393
0378 0394
0378 0395
0378 0397
0378 0402
0378 0404
0378 0411
0378 0412
0378 0416
0378 0419
0378 0424
0378 0425
0378 0430
0379 0380
0379 0383
0379 0384
0379 0385
0379 0386
0379 0387
0379 0388
0379 0389
0379 0391
0379 0392
0379 0393
0379 0394
0379 0395
0379 0396
0379 0397
0379 0400
0379 0402
0379 0405
0379 0407
0379 0410
0379 0416
0379 0418
0379 0419
0379 0420
0379 0421
0379 0422
0379 0424
0379 0430
0379 0432
0379 0434
0380 0381
0380 0382
0380 0383
0380 0385
0380 0388
0380 0389
0380 0390
0380 0391
0380 0393
0380 0394
0380 0400
0380 0401
0380 0402
0380 0403
0380 0404
0380 0406
0380 0414
0380 0425
0380 0426
0380 0427
0380 0433
0380 0461
0381 0382
0381 0385
0381 0386
0381 0388
0381 0389
0381 0390
0381 0391
0381 0392
0381 0393
0381 0398
0381 0404
0381 0405
0381 0406
0381 0407
0381 0409
0381 0411
0381 0414
0381 0416
0381 0419
0381 0422
0381 0423
0381 0424
0381 0429
0381 0433
0382 0383
0382 0384
0382 0385
0382 0386
0382 0387
0382 0388
0382 0389
0382 0390
0382 0391
0382 0392
0382 0394
0382 0396
0382 0397
0382 0398
0382 0399
0382 0401
0382 0403
0382 0407
0382 0410
0382 0414
0382 0417
0382 0428
0382 0430
0382 0434
0383 0384
0383 0387
0383 0389
0383 0390
0383 0392
0383 0400
0383 0405
0383 0407
0383 0421
0383 0423
0383 0425
0383 0427
0383 0434
0384 0385
0384 0388
0384 0391
0384 0392
0384 0394
0384 0395
0384 0399
0384 0401
0384 0402
0384 0408
0384 0409
0384 0414
0384 0415
0384 0428
0384 0433
0385 0387
0385 0388
0385 0389
0385 0391
0385 0395
0385 0396
0385 0397
0385 0398
0385 0405
0385 0409
0385 0413
0385 0414
0385 0415
0385 0417
0385 0428
0385 0432
0386 0387
0386 0388
0386 0394
0386 0397
0386 0402
0386 0405
0386 0411
0386 0412
0386 0413
0386 0418
0386 0426
0386 0431
0386 0432
0387 0390
0387 0392
0387 0393
0387 0395
0387 0400
0387 0402
0387 0403
0387 0409
0387 0412
0387 0426
0387 0433
0388 0391
0388 0393
0388 0394
0388 0398
0388 0411
0388 0413
0388 0415
0388 0418
0388 0421
0388 0424
0388 0429
0388 0431
0389 0390
0389 0394
0389 0396
0389 0397
0389 0398
0389 0403
0389 0404
0389 0405
0389 0406
0389 0407
0389 0411
0389 0413
0389 0422
0389 0424
0389 0433
0390 0392
0390 0395
0390 0397
0390 0398
0390 0411
0390 0414
0390 0424
0390 0428
0391 0399
0391 0404
0391 0406
0391 0407
0391 0415
0391 0417
0391 0421
0391 0429
0391 0430
0391 0432
0391 0434
0392 0393
0392 0398
0392 0399
0392 0402
0392 0412
0393 0399
0393 0401
0393 0404
0393 0411
0393 0415
0393 0426
0393 0429
0393 0431
0394 0398
0394 0400
0394 0407
0394 0410
0394 0413
0394 0414
0394 0419
0394 0420
0394 0421
0394 0430
0395 0397
0395 0398
0395 0401
0395 0402
0395 0405
0395 0406
0395 0413
0395 0415
0395 0419
0395 0420
0395 0431
0396 0397
0396 0399
0396 0403
0396 0424
0396 0427
0396 0429
0396 0432
0396 0433
0397 0406
0397 0407
0397 0425
0397 0470
0398 0410
0399 0408
0399 0418
0399 0421
0399 0468
0400 0411
0400 0421
0401 0402
0401 0403
0401 0405
0401 0408
0401 0409
0401 0417
0401 0419
0401 0422
0402 0405
0402 0406
0402 0407
0402 0409
0402 0412
0402 0415
0402 0416
0402 0418
0402 0430
0402 0431
0402 0434
0403 0413
0403 0414
0403 0417
0403 0424
0403 0427
0403 0433
0404 0407
0404 0410
0404 0412
0404 0427
0405 0409
0405 0419
0405 0467
0406 0413
0406 0416
0406 0419
0406 0420
0406 0428
0406 0432
0407 0408
0407 0419
0407 0420
0407 0426
0408 0416
0408 0419
0408 0428
0408 0432
0409 0412
0409 0418
0409 0419
0409 0420
0409 0421
0409 0422
0409 0424
0409 0430
0409 0465
0410 0416
0410 0422
0410 0425
0410 0470
0411 0412
0411 0417
0411 0422
0412 0415
0412 0416
0412 0420
0412 0425
0412 0431
0412 0432
0413 0431
0413 0435
0414 0422
0416 0421
0416 0434
0417 0429
0418 0419
0418 0471
0420 0426
0421 0423
0421 0425
0421 0434
0422 0430
0423 0426
0423 0427
0424 0433
0425 0426
0426 0427
0426 0428
0427 0429
0428 0431
0428 0432
0429 0433
0430 0431
0435 0445
0435 0446
0435 0447
0435 0448
0435 0449
0435 0450
0435 0451
0435 0452
0435 0453
0435 0454
0435 0455
0435 0456
0435 0457
0435 0458
0435 0459
0436 0445
0436 0446
0436 0447
0436 0448
0436 0449
0436 0451
0436 0452
0436 0453
0436 0454
0436 0455
0436 0456
0436 0457
0437 0445
0437 0446
0437 0447
0437 0448
0437 0449
0437 0450
0437 0451
0437 0452
0437 0453
0437 0454
0437 0455
0437 0456
0438 0445
0438 0446
0438 0447
0438 0448
0438 0449
0438 0450
0438 0451
0438 0452
0438 0453
0438 0454
0439 0445
0439 0446
0439 0447
0439 0448
0439 0449
0439 0450
0439 0451
0439 0452
0439 0453
0440 0445
0440 0446
0440 0447
0440 0449
0440 0450
0440 0451
0440 0452
0441 0445
0441 0446
0441 0447
0441 0449
0441 0450
0441 0451
0442 0445
0442 0446
0442 0447
0442 0448
0442 0449
0442 0450
0442 0451
0443 0445
0443 0446
0443 0447
0443 0449
0443 0450
0444 0446
0444 0447
0444 0448
0460 0461
0460 0462
0460 0463
0460 0464
0460 0466
0460 0467
0460 0468
0460 0469
0460 0470
0460 0471
0460 0472
0460 0473
0460 0474
0460 0475
0460 0476
0460 0477
0460 0478
0460 0479
0460 0480
0460 0481
0460 0482
0460 0483
0460 0484
0460 0485
0460 0487
0460 0488
0460 0489
0460 0490
0460 0491
0460 0492
0460 0494
0460 0495
0460 0496
0460 0497
0460 0499
0460 0500
0461 0462
0461 0463
0461 0464
0461 0465
0461 0466
0461 0467
0461 0468
0461 0469
0461 0471
0461 0472
0461 0473
0461 0474
0461 0475
0461 0476
0461 0479
0461 0480
0461 0481
0461 0482
0461 0483
0461 0484
0461 0485
0461 0486
0461 0487
0461 0488
0461 0489
0461 0490
0461 0491
0461 0492
0461 0493
0461 0494
0461 0495
0461 0496
0462 0463
0462 0464
0462 0465
0462 0466
0462 0467
0462 0468
0462 0469
0462 0470
0462 0471
0462 0472
0462 0473
0462 0475
0462 0476
0462 0477
0462 0478
0462 0479
0462 0480
0462 0481
0462 0482
0462 0483
0462 0484
0462 0485
0462 0486
0462 0487
0462 0488
0462 0489
0462 0490
0462 0491
0462 0492
0463 0464
0463 0465
0463 0466
0463 0467
0463 0469
0463 0470
0463 0471
0463 0472
0463 0473
0463 0474
0463 0475
0463 0476
0463 0477
0463 0479
0463 0480
0463 0481
0463 0482
0463 0483
0463 0484
0463 0485
0463 0486
0463 0487
0463 0488
0463 0489
0464 0465
0464 0466
0464 0467
0464 0469
0464 0470
0464 0471
0464 0472
0464 0473
0464 0474
0464 0475
0464 0476
0464 0477
0464 0478
0464 0479
0464 0480
0464 0481
0464 0482
0464 0483
0464 0484
0464 0485
0464 0486
0464 0487
0465 0466
0465 0467
0465 0468
0465 0469
0465 0470
0465 0471
0465 0472
0465 0473
0465 0474
0465 0476
0465 0477
0465 0478
0465 0479
0465 0480
0465 0482
0465 0483
0465 0484
0466 0467
0466 0468
0466 0469
0466 0470
0466 0471
0466 0472
0466 0473
0466 0474
0466 0475
0466 0476
0466 0477
0466 0478
0466 0479
0466 0480
0466 0481
0467 0468
0467 0469
0467 0470
0467 0472
0467 0473
0467 0474
0467 0476
0467 0477
0467 0478
0467 0479
0468 0469
0468 0470
0468 0471
0468 0473
0468 0474
0468 0475
0468 0476
0468 0477
0468 0478
0469 0470
0469 0471
0469 0472
0469 0473
0469 0474
0469 0475
0469 0476
0470 0471
0470 0472
0470 0473
0470 0474
0471 0472
0471 0473
