# Supplementary material for: Revealing biases in the sampling of ecological interaction networks
Source: PeerJ. 2019 Sep 2;7:e7566. doi: 10.7717/peerj.7566 (PMC6727833; doi:10.7717/peerj.7566)
Supplement: Supplemental Information 6 [file peerj-07-7566-s006.zip › Python-Package/output_gen/scalefree_prop.txt]

          18 scalefree module
          33 scalefree module
          18 scalefree module
          20 scalefree module
          24 scalefree module
          23 scalefree module
          31 scalefree module
          35 scalefree module
          31 scalefree module
          15 scalefree module
          48 scalefree module
          26 scalefree module
          28 scalefree module
          17 scalefree module
          25 scalefree module
          36 scalefree module
          13 scalefree module
          35 scalefree module
          24 scalefree module
  
 average degree =   15.5620003    
 average module size =   26.3157902    
 total number of clusters =           1
 size of largest cluster =         500
