# Supplementary material for: Revealing biases in the sampling of ecological interaction networks
Source: PeerJ. 2019 Sep 2;7:e7566. doi: 10.7717/peerj.7566 (PMC6727833; doi:10.7717/peerj.7566)
Supplement: Supplemental Information 6 [file peerj-07-7566-s006.zip › Python-Package/output_gen/bn30_prop.txt]

          30 bipartite module
  
 average degree =   3.46666670    
 average module size =   30.0000000    
 number of components =           1
 size of largest component =          30
