# Supplementary material for: Revealing biases in the sampling of ecological interaction networks
Source: PeerJ. 2019 Sep 2;7:e7566. doi: 10.7717/peerj.7566 (PMC6727833; doi:10.7717/peerj.7566)
Supplement: Supplemental Information 6 [file peerj-07-7566-s006.zip › Python-Package/output_gen/bn30_net.txt]

0001 0016
0001 0018
0001 0019
0001 0020
0001 0021
0001 0022
0001 0024
0001 0025
0001 0027
0001 0028
0001 0029
0001 0030
0002 0018
0002 0019
0002 0020
0002 0021
0002 0022
0002 0023
0002 0024
0002 0025
0002 0026
0003 0018
0003 0019
0003 0020
0003 0021
0003 0022
0003 0023
0003 0024
0004 0018
0004 0019
0004 0020
0004 0021
0004 0022
0005 0018
0005 0019
0005 0020
0005 0021
0005 0026
0006 0018
0006 0019
0006 0020
0007 0018
0007 0029
0008 0018
0009 0010
0009 0018
0011 0012
0011 0018
0013 0020
0014 0027
0015 0028
0017 0024
