# Supplementary material for: Revealing biases in the sampling of ecological interaction networks
Source: PeerJ. 2019 Sep 2;7:e7566. doi: 10.7717/peerj.7566 (PMC6727833; doi:10.7717/peerj.7566)
Supplement: Supplemental Information 6 [file peerj-07-7566-s006.zip › Python-Package/output_gen/mixed3_net.txt]

0001 0015
0001 0016
0001 0017
0001 0018
0001 0019
0001 0020
0001 0021
0001 0022
0001 0023
0001 0024
0001 0077
0001 0122
0002 0014
0002 0015
0002 0016
0002 0019
0002 0020
0002 0021
0002 0393
0003 0014
0003 0015
0003 0016
0003 0017
0003 0018
0003 0019
0003 0020
0003 0085
0003 0856
0004 0015
0004 0016
0004 0017
0004 0018
0004 0019
0004 0020
0004 0021
0004 0790
0005 0014
0005 0015
0005 0016
0005 0017
0005 0018
0005 0019
0005 0020
0005 0652
0006 0014
0006 0015
0006 0016
0006 0017
0006 0018
0006 0019
0007 0015
0007 0016
0007 0017
0007 0018
0007 0369
0008 0014
0008 0015
0008 0016
0008 0017
0008 0018
0009 0014
0009 0015
0009 0016
0009 0017
0010 0015
0010 0016
0011 0014
0011 0015
0011 0016
0012 0014
0012 0015
0012 0016
0013 0014
0013 0015
0013 0016
0014 0029
0014 0030
0014 0032
0014 0033
0014 0034
0014 0037
0014 0038
0014 0040
0014 0041
0014 0097
0014 0142
0014 0570
0015 0029
0015 0030
0015 0031
0015 0032
0015 0033
0015 0034
0015 0035
0015 0037
0015 0038
0015 0039
0015 0040
0015 0881
0016 0030
0016 0031
0016 0032
0016 0033
0016 0036
0016 0037
0016 0040
0017 0029
0017 0032
0017 0034
0017 0035
0017 0036
0017 0037
0017 0038
0017 0039
0017 0040
0017 0041
0017 0095
0017 0128
0017 0659
0017 0679
0018 0029
0018 0031
0018 0032
0018 0033
0018 0035
0018 0036
0018 0038
0018 0040
0018 0125
0018 0863
0019 0029
0019 0030
0019 0031
0019 0033
0019 0034
0019 0035
0019 0041
0020 0029
0020 0030
0020 0031
0020 0033
0020 0037
0020 0040
0020 0149
0020 0206
0020 0688
0020 0909
0021 0029
0021 0031
0021 0032
0021 0033
0021 0034
0021 0037
0021 0040
0021 0041
0021 0899
0022 0029
0022 0030
0022 0031
0022 0032
0022 0033
0022 0034
0022 0035
0022 0039
0022 0040
0022 0041
0022 0685
0022 0930
0023 0029
0023 0030
0023 0031
0023 0032
0023 0033
0023 0034
0023 0035
0023 0036
0023 0037
0023 0038
0023 0146
0023 0260
0024 0030
0024 0031
0024 0032
0024 0035
0024 0037
0024 0038
0024 0041
0025 0029
0025 0030
0025 0034
0025 0035
0025 0037
0025 0038
0025 0039
0025 0040
0025 0041
0025 0671
0025 0944
0026 0029
0026 0031
0026 0033
0026 0034
0026 0035
0026 0037
0026 0039
0026 0041
0026 0905
0027 0029
0027 0030
0027 0031
0027 0032
0027 0037
0027 0038
0027 0039
0027 0041
0027 0400
0027 0901
0027 0966
0028 0030
0028 0032
0028 0033
0028 0034
0028 0036
0028 0038
0028 0039
0028 0040
0028 0041
0028 0082
0030 0763
0032 0863
0033 0318
0034 0372
0035 0084
0035 0091
0036 0798
0036 0817
0038 0519
0038 0778
0041 0152
0042 0043
0042 0046
0042 0049
0042 0052
0042 0054
0042 0071
0042 0072
0042 0073
0042 0077
0042 0080
0042 0384
0043 0051
0043 0054
0043 0055
0043 0057
0043 0061
0043 0069
0043 0070
0043 0075
0043 0078
0043 0081
0043 0203
0043 0801
0044 0053
0044 0060
0044 0061
0044 0069
0044 0073
0044 0179
0044 0958
0045 0054
0045 0059
0045 0065
0045 0067
0045 0068
0045 0071
0045 0077
0045 0078
0045 0079
0046 0048
0046 0049
0046 0052
0046 0054
0046 0059
0046 0060
0046 0063
0046 0065
0046 0077
0046 0078
0046 0079
0046 0086
0046 0611
0046 0794
0047 0049
0047 0051
0047 0053
0047 0054
0047 0057
0047 0066
0047 0079
0047 0898
0048 0052
0048 0057
0048 0062
0048 0064
0048 0066
0048 0067
0048 0069
0048 0072
0048 0078
0049 0054
0049 0060
0049 0063
0049 0071
0049 0077
0049 0346
0049 0902
0050 0051
0050 0053
0050 0058
0050 0060
0050 0062
0050 0065
0050 0066
0050 0068
0050 0129
0050 0278
0050 0335
0051 0058
0051 0063
0051 0064
0051 0066
0051 0067
0051 0074
0051 0080
0051 0697
0051 0752
0051 0832
0052 0057
0052 0075
0052 0076
0052 0078
0052 0120
0052 0440
0052 0602
0053 0058
0053 0062
0053 0073
0053 0075
0053 0077
0054 0055
0054 0057
0054 0059
0054 0067
0055 0057
0055 0058
0055 0061
0055 0062
0055 0063
0055 0064
0055 0070
0055 0321
0056 0057
0056 0058
0056 0063
0056 0070
0056 0075
0056 0076
0056 0724
0057 0061
0057 0063
0057 0067
0057 0076
0057 0078
0057 0405
0058 0061
0058 0063
0058 0064
0058 0067
0058 0068
0058 0071
0058 0073
0058 0078
0058 0507
0058 0658
0059 0060
0059 0062
0059 0065
0059 0080
0060 0061
0060 0066
0060 0068
0060 0080
0061 0067
0061 0068
0061 0461
0062 0068
0062 0075
0062 0077
0062 0079
0062 0080
0062 0732
0063 0069
0063 0071
0063 0074
0063 0374
0063 0535
0064 0066
0064 0068
0065 0066
0065 0068
0065 0070
0065 0077
0065 0130
0066 0068
0066 0073
0067 0072
0067 0078
0067 0080
0067 0323
0068 0069
0068 0071
0068 0076
0068 0077
0068 0079
0068 0578
0069 0074
0069 0411
0069 0778
0070 0071
0070 0073
0070 0076
0070 0080
0071 0644
0072 0074
0072 0080
0072 0092
0073 0074
0073 0077
0073 0315
0073 0834
0074 0075
0074 0514
0074 0617
0075 0077
0075 0577
0075 0658
0075 0845
0077 0080
0078 0080
0078 0094
0078 0251
0078 0638
0078 0871
0078 0938
0080 0177
0080 0398
0081 0082
0081 0083
0081 0084
0081 0085
0081 0086
0081 0087
0081 0088
0081 0089
0081 0090
0081 0091
0081 0092
0081 0093
0081 0094
0081 0095
0081 0096
0081 0097
0081 0098
0081 0099
0081 0100
0081 0101
0081 0102
0081 0103
0081 0104
0081 0105
0081 0106
0081 0108
0081 0109
0081 0110
0081 0111
0081 0112
0081 0113
0081 0115
0081 0116
0081 0117
0081 0118
0081 0119
0081 0120
0081 0121
0081 0122
0081 0123
0081 0124
0081 0125
0081 0127
0081 0128
0081 0129
0081 0130
0081 0131
0081 0132
0081 0133
0081 0134
0081 0135
0081 0136
0081 0138
0081 0139
0081 0140
0081 0141
0081 0142
0081 0143
0081 0144
0081 0145
0081 0146
0081 0147
0081 0148
0081 0149
0081 0150
0081 0151
0081 0153
0081 0155
0081 0157
0081 0158
0081 0159
0081 0160
0081 0161
0081 0162
0081 0163
0081 0164
0081 0165
0081 0166
0081 0167
0081 0168
0081 0169
0081 0170
0081 0172
0081 0173
0081 0174
0081 0175
0081 0176
0081 0177
0081 0178
0081 0179
0081 0180
0081 0181
0081 0182
0081 0183
0081 0184
0081 0185
0081 0186
0081 0187
0081 0188
0081 0189
0081 0190
0081 0191
0081 0192
0081 0193
0081 0194
0081 0195
0081 0196
0081 0197
0081 0198
0081 0199
0081 0200
0081 0201
0081 0202
0081 0203
0081 0204
0081 0205
0081 0207
0081 0208
0081 0209
0081 0210
0081 0211
0081 0212
0081 0213
0081 0214
0081 0215
0081 0216
0081 0217
0081 0218
0081 0219
0081 0221
0081 0222
0081 0223
0081 0224
0081 0225
0081 0226
0081 0227
0081 0228
0081 0229
0081 0230
0081 0231
0081 0232
0081 0233
0081 0234
0081 0235
0081 0236
0081 0237
0081 0238
0081 0240
0081 0242
0081 0243
0081 0244
0081 0245
0081 0246
0081 0247
0081 0248
0081 0249
0081 0250
0081 0251
0081 0254
0081 0255
0081 0256
0081 0257
0081 0258
0081 0260
0081 0261
0081 0262
0081 0263
0081 0264
0081 0265
0081 0266
0081 0267
0081 0268
0081 0269
0081 0270
0081 0271
0081 0272
0081 0273
0081 0274
0081 0275
0081 0276
0081 0277
0081 0279
0081 0280
0081 0281
0081 0282
0081 0283
0081 0284
0081 0285
0081 0286
0081 0287
0081 0288
0081 0289
0081 0290
0081 0291
0081 0292
0081 0293
0081 0294
0081 0295
0081 0298
0081 0299
0081 0300
0081 0301
0081 0302
0081 0303
0081 0304
0081 0306
0081 0307
0081 0308
0081 0309
0081 0310
0081 0311
0081 0312
0081 0313
0081 0314
0081 0315
0081 0316
0081 0317
0081 0318
0081 0319
0081 0329
0081 0349
0081 0537
0081 0600
0081 0621
0081 0697
0081 0911
0081 0924
0082 0083
0082 0084
0082 0085
0082 0086
0082 0087
0082 0088
0082 0089
0082 0091
0082 0092
0082 0093
0082 0094
0082 0095
0082 0096
0082 0098
0082 0101
0082 0102
0082 0103
0082 0104
0082 0105
0082 0106
0082 0107
0082 0108
0082 0109
0082 0110
0082 0111
0082 0112
0082 0113
0082 0114
0082 0115
0082 0116
0082 0117
0082 0118
0082 0119
0082 0120
0082 0121
0082 0122
0082 0123
0082 0124
0082 0125
0082 0126
0082 0128
0082 0129
0082 0130
0082 0131
0082 0132
0082 0133
0082 0134
0082 0135
0082 0136
0082 0137
0082 0138
0082 0139
0082 0140
0082 0141
0082 0142
0082 0143
0082 0145
0082 0146
0082 0147
0082 0148
0082 0149
0082 0150
0082 0151
0082 0152
0082 0153
0082 0154
0082 0155
0082 0156
0082 0157
0082 0158
0082 0159
0082 0160
0082 0161
0082 0163
0082 0164
0082 0165
0082 0166
0082 0167
0082 0170
0082 0171
0082 0172
0082 0173
0082 0174
0082 0175
0082 0176
0082 0177
0082 0178
0082 0179
0082 0180
0082 0181
0082 0182
0082 0183
0082 0184
0082 0185
0082 0186
0082 0187
0082 0189
0082 0190
0082 0191
0082 0192
0082 0193
0082 0194
0082 0195
0082 0196
0082 0197
0082 0198
0082 0199
0082 0200
0082 0201
0082 0202
0082 0203
0082 0204
0082 0205
0082 0206
0082 0207
0082 0209
0082 0210
0082 0211
0082 0212
0082 0213
0082 0214
0082 0215
0082 0217
0082 0218
0082 0219
0082 0220
0082 0221
0082 0222
0082 0223
0082 0224
0082 0225
0082 0226
0082 0227
0082 0228
0082 0229
0082 0230
0082 0231
0082 0233
0082 0234
0082 0235
0082 0236
0082 0237
0082 0238
0082 0239
0082 0240
0082 0241
0082 0242
0082 0243
0082 0244
0082 0245
0082 0246
0082 0247
0082 0248
0082 0249
0082 0250
0082 0251
0082 0252
0082 0253
0082 0254
0082 0255
0082 0257
0082 0258
0082 0259
0082 0260
0082 0261
0082 0262
0082 0263
0082 0265
0082 0266
0082 0267
0082 0269
0082 0270
0082 0271
0082 0274
0082 0275
0082 0276
0082 0278
0082 0279
0082 0280
0082 0281
0082 0282
0082 0283
0082 0285
0082 0286
0082 0287
0082 0289
0082 0290
0082 0292
0082 0293
0082 0294
0082 0295
0082 0297
0082 0298
0082 0337
0082 0525
0082 0721
0082 0826
0082 0842
0082 0864
0082 0886
0082 0916
0082 0977
0083 0085
0083 0086
0083 0087
0083 0088
0083 0089
0083 0091
0083 0092
0083 0093
0083 0094
0083 0095
0083 0098
0083 0099
0083 0100
0083 0101
0083 0103
0083 0104
0083 0106
0083 0108
0083 0109
0083 0110
0083 0112
0083 0113
0083 0114
0083 0115
0083 0116
0083 0117
0083 0118
0083 0119
0083 0120
0083 0121
0083 0122
0083 0123
0083 0124
0083 0125
0083 0126
0083 0127
0083 0128
0083 0129
0083 0130
0083 0131
0083 0132
0083 0133
0083 0134
0083 0135
0083 0136
0083 0137
0083 0138
0083 0139
0083 0140
0083 0141
0083 0142
0083 0143
0083 0144
0083 0145
0083 0146
0083 0147
0083 0148
0083 0149
0083 0150
0083 0151
0083 0152
0083 0153
0083 0154
0083 0155
0083 0156
0083 0157
0083 0158
0083 0159
0083 0160
0083 0161
0083 0162
0083 0163
0083 0164
0083 0165
0083 0166
0083 0167
0083 0168
0083 0169
0083 0170
0083 0171
0083 0173
0083 0176
0083 0177
0083 0178
0083 0179
0083 0180
0083 0181
0083 0182
0083 0183
0083 0184
0083 0185
0083 0186
0083 0187
0083 0188
0083 0189
0083 0191
0083 0192
0083 0193
0083 0195
0083 0196
0083 0197
0083 0199
0083 0200
0083 0201
0083 0202
0083 0203
0083 0204
0083 0205
0083 0206
0083 0208
0083 0209
0083 0210
0083 0211
0083 0212
0083 0213
0083 0214
0083 0215
0083 0216
0083 0217
0083 0218
0083 0219
0083 0220
0083 0221
0083 0222
0083 0223
0083 0224
0083 0225
0083 0227
0083 0228
0083 0229
0083 0230
0083 0231
0083 0232
0083 0234
0083 0236
0083 0237
0083 0238
0083 0239
0083 0240
0083 0241
0083 0242
0083 0243
0083 0245
0083 0246
0083 0247
0083 0248
0083 0249
0083 0250
0083 0252
0083 0253
0083 0254
0083 0255
0083 0256
0083 0257
0083 0260
0083 0261
0083 0262
0083 0263
0083 0264
0083 0265
0083 0266
0083 0267
0083 0268
0083 0269
0083 0270
0083 0271
0083 0272
0083 0274
0083 0275
0083 0276
0083 0277
0083 0403
0083 0453
0083 0470
0083 0551
0083 0597
0083 0795
0083 0800
0083 0955
0084 0085
0084 0087
0084 0088
0084 0089
0084 0090
0084 0091
0084 0093
0084 0094
0084 0095
0084 0096
0084 0097
0084 0098
0084 0099
0084 0100
0084 0101
0084 0102
0084 0103
0084 0104
0084 0105
0084 0106
0084 0107
0084 0108
0084 0109
0084 0110
0084 0111
0084 0112
0084 0114
0084 0116
0084 0117
0084 0118
0084 0119
0084 0120
0084 0121
0084 0122
0084 0124
0084 0125
0084 0126
0084 0127
0084 0129
0084 0130
0084 0131
0084 0132
0084 0133
0084 0134
0084 0135
0084 0136
0084 0137
0084 0138
0084 0139
0084 0140
0084 0141
0084 0142
0084 0143
0084 0144
0084 0145
0084 0146
0084 0147
0084 0148
0084 0149
0084 0150
0084 0152
0084 0154
0084 0155
0084 0156
0084 0157
0084 0158
0084 0159
0084 0160
0084 0161
0084 0162
0084 0163
0084 0164
0084 0165
0084 0166
0084 0167
0084 0168
0084 0169
0084 0170
0084 0171
0084 0172
0084 0173
0084 0174
0084 0175
0084 0177
0084 0178
0084 0179
0084 0180
0084 0181
0084 0182
0084 0183
0084 0184
0084 0185
0084 0186
0084 0187
0084 0188
0084 0189
0084 0190
0084 0191
0084 0192
0084 0193
0084 0194
0084 0196
0084 0197
0084 0198
0084 0200
0084 0201
0084 0202
0084 0203
0084 0204
0084 0205
0084 0207
0084 0208
0084 0209
0084 0210
0084 0211
0084 0212
0084 0213
0084 0215
0084 0216
0084 0217
0084 0218
0084 0219
0084 0220
0084 0221
0084 0222
0084 0223
0084 0224
0084 0225
0084 0226
0084 0228
0084 0229
0084 0230
0084 0231
0084 0232
0084 0233
0084 0234
0084 0235
0084 0236
0084 0237
0084 0238
0084 0239
0084 0241
0084 0242
0084 0243
0084 0244
0084 0245
0084 0247
0084 0248
0084 0249
0084 0250
0084 0251
0084 0252
0084 0254
0084 0255
0084 0256
0084 0257
0084 0258
0084 0259
0084 0260
0084 0294
0084 0391
0084 0463
0084 0528
0084 0808
0084 0863
0084 0918
0085 0086
0085 0087
0085 0088
0085 0089
0085 0090
0085 0091
0085 0092
0085 0093
0085 0094
0085 0095
0085 0096
0085 0097
0085 0098
0085 0099
0085 0101
0085 0102
0085 0103
0085 0104
0085 0105
0085 0106
0085 0107
0085 0108
0085 0109
0085 0110
0085 0112
0085 0113
0085 0115
0085 0116
0085 0117
0085 0118
0085 0119
0085 0122
0085 0123
0085 0124
0085 0125
0085 0126
0085 0127
0085 0128
0085 0129
0085 0130
0085 0131
0085 0132
0085 0133
0085 0135
0085 0136
0085 0137
0085 0138
0085 0139
0085 0142
0085 0143
0085 0145
0085 0146
0085 0147
0085 0148
0085 0149
0085 0150
0085 0151
0085 0152
0085 0153
0085 0154
0085 0155
0085 0156
0085 0157
0085 0159
0085 0160
0085 0161
0085 0163
0085 0164
0085 0165
0085 0166
0085 0167
0085 0168
0085 0169
0085 0170
0085 0171
0085 0172
0085 0173
0085 0174
0085 0175
0085 0176
0085 0177
0085 0178
0085 0179
0085 0180
0085 0181
0085 0182
0085 0183
0085 0184
0085 0185
0085 0187
0085 0188
0085 0189
0085 0191
0085 0192
0085 0193
0085 0194
0085 0195
0085 0196
0085 0197
0085 0198
0085 0199
0085 0200
0085 0201
0085 0203
0085 0204
0085 0205
0085 0206
0085 0207
0085 0208
0085 0209
0085 0210
0085 0211
0085 0212
0085 0213
0085 0214
0085 0215
0085 0216
0085 0217
0085 0218
0085 0219
0085 0220
0085 0221
0085 0222
0085 0224
0085 0225
0085 0226
0085 0227
0085 0229
0085 0230
0085 0232
0085 0233
0085 0234
0085 0235
0085 0236
0085 0237
0085 0238
0085 0239
0085 0240
0085 0242
0085 0243
0085 0249
0085 0267
0085 0323
0085 0437
0085 0474
0085 0502
0085 0593
0085 0799
0085 0837
0085 0924
0085 0963
0086 0087
0086 0088
0086 0089
0086 0090
0086 0091
0086 0092
0086 0093
0086 0094
0086 0095
0086 0096
0086 0097
0086 0098
0086 0099
0086 0100
0086 0101
0086 0102
0086 0104
0086 0105
0086 0106
0086 0107
0086 0108
0086 0110
0086 0111
0086 0112
0086 0113
0086 0114
0086 0115
0086 0116
0086 0117
0086 0118
0086 0119
0086 0120
0086 0121
0086 0122
0086 0123
0086 0125
0086 0126
0086 0127
0086 0128
0086 0129
0086 0130
0086 0131
0086 0132
0086 0133
0086 0134
0086 0135
0086 0136
0086 0137
0086 0139
0086 0140
0086 0141
0086 0142
0086 0143
0086 0144
0086 0145
0086 0146
0086 0148
0086 0149
0086 0150
0086 0151
0086 0152
0086 0154
0086 0155
0086 0156
0086 0157
0086 0158
0086 0159
0086 0160
0086 0162
0086 0163
0086 0164
0086 0165
0086 0166
0086 0167
0086 0168
0086 0169
0086 0171
0086 0172
0086 0173
0086 0174
0086 0175
0086 0176
0086 0177
0086 0178
0086 0179
0086 0180
0086 0181
0086 0182
0086 0183
0086 0184
0086 0185
0086 0186
0086 0187
0086 0188
0086 0189
0086 0190
0086 0191
0086 0193
0086 0194
0086 0195
0086 0196
0086 0197
0086 0198
0086 0199
0086 0200
0086 0201
0086 0202
0086 0203
0086 0204
0086 0205
0086 0206
0086 0207
0086 0208
0086 0209
0086 0210
0086 0211
0086 0212
0086 0213
0086 0214
0086 0215
0086 0216
0086 0217
0086 0218
0086 0219
0086 0220
0086 0221
0086 0222
0086 0223
0086 0224
0086 0225
0086 0226
0086 0227
0086 0228
0086 0229
0086 0365
0086 0473
0086 0775
0086 0804
0086 0889
0087 0088
0087 0089
0087 0093
0087 0094
0087 0095
0087 0096
0087 0097
0087 0098
0087 0099
0087 0100
0087 0101
0087 0102
0087 0103
0087 0104
0087 0105
0087 0106
0087 0107
0087 0108
0087 0109
0087 0111
0087 0112
0087 0113
0087 0114
0087 0115
0087 0116
0087 0118
0087 0119
0087 0120
0087 0121
0087 0122
0087 0123
0087 0124
0087 0125
0087 0126
0087 0127
0087 0128
0087 0129
0087 0130
0087 0132
0087 0133
0087 0134
0087 0135
0087 0136
0087 0137
0087 0138
0087 0139
0087 0140
0087 0141
0087 0143
0087 0144
0087 0145
0087 0146
0087 0148
0087 0149
0087 0150
0087 0151
0087 0152
0087 0153
0087 0154
0087 0155
0087 0156
0087 0157
0087 0158
0087 0159
0087 0160
0087 0161
0087 0162
0087 0164
0087 0165
0087 0166
0087 0167
0087 0168
0087 0169
0087 0170
0087 0171
0087 0172
0087 0174
0087 0175
0087 0176
0087 0177
0087 0178
0087 0179
0087 0180
0087 0181
0087 0182
0087 0183
0087 0184
0087 0185
0087 0186
0087 0187
0087 0188
0087 0189
0087 0190
0087 0191
0087 0192
0087 0193
0087 0194
0087 0195
0087 0196
0087 0197
0087 0198
0087 0199
0087 0201
0087 0203
0087 0204
0087 0205
0087 0206
0087 0208
0087 0209
0087 0210
0087 0211
0087 0212
0087 0213
0087 0214
0087 0215
0087 0503
0087 0535
0087 0947
0087 0978
0088 0089
0088 0090
0088 0091
0088 0092
0088 0093
0088 0094
0088 0095
0088 0096
0088 0097
0088 0098
0088 0099
0088 0100
0088 0101
0088 0102
0088 0103
0088 0105
0088 0106
0088 0107
0088 0108
0088 0109
0088 0110
0088 0111
0088 0112
0088 0113
0088 0114
0088 0115
0088 0116
0088 0117
0088 0119
0088 0121
0088 0122
0088 0123
0088 0124
0088 0125
0088 0126
0088 0127
0088 0128
0088 0129
0088 0130
0088 0131
0088 0132
0088 0133
0088 0134
0088 0135
0088 0136
0088 0138
0088 0139
0088 0140
0088 0141
0088 0142
0088 0143
0088 0144
0088 0145
0088 0146
0088 0147
0088 0148
0088 0150
0088 0151
0088 0152
0088 0153
0088 0154
0088 0155
0088 0156
0088 0157
0088 0160
0088 0161
0088 0162
0088 0163
0088 0164
0088 0165
0088 0166
0088 0167
0088 0168
0088 0169
0088 0170
0088 0171
0088 0172
0088 0173
0088 0174
0088 0175
0088 0176
0088 0177
0088 0178
0088 0179
0088 0180
0088 0181
0088 0182
0088 0183
0088 0184
0088 0185
0088 0186
0088 0187
0088 0188
0088 0190
0088 0191
0088 0192
0088 0193
0088 0194
0088 0196
0088 0197
0088 0198
0088 0199
0088 0201
0088 0202
0088 0203
0088 0448
0088 0451
0088 0518
0088 0858
0088 0918
0089 0090
0089 0091
0089 0092
0089 0093
0089 0095
0089 0096
0089 0097
0089 0098
0089 0099
0089 0100
0089 0101
0089 0102
0089 0103
0089 0104
0089 0105
0089 0106
0089 0107
0089 0108
0089 0109
0089 0110
0089 0112
0089 0113
0089 0114
0089 0115
0089 0116
0089 0117
0089 0118
0089 0119
0089 0121
0089 0122
0089 0124
0089 0125
0089 0126
0089 0127
0089 0128
0089 0129
0089 0130
0089 0131
0089 0132
0089 0133
0089 0134
0089 0135
0089 0136
0089 0137
0089 0138
0089 0139
0089 0140
0089 0141
0089 0142
0089 0143
0089 0144
0089 0145
0089 0146
0089 0147
0089 0148
0089 0149
0089 0150
0089 0154
0089 0155
0089 0156
0089 0157
0089 0158
0089 0159
0089 0161
0089 0162
0089 0163
0089 0164
0089 0165
0089 0166
0089 0167
0089 0168
0089 0169
0089 0170
0089 0171
0089 0172
0089 0173
0089 0175
0089 0176
0089 0177
0089 0178
0089 0179
0089 0180
0089 0181
0089 0183
0089 0184
0089 0185
0089 0186
0089 0187
0089 0188
0089 0189
0089 0190
0089 0191
0089 0299
0089 0380
0089 0539
0089 0838
0089 0847
0090 0091
0090 0092
0090 0093
0090 0094
0090 0095
0090 0096
0090 0097
0090 0098
0090 0099
0090 0101
0090 0102
0090 0103
0090 0104
0090 0105
0090 0106
0090 0107
0090 0108
0090 0111
0090 0112
0090 0113
0090 0114
0090 0115
0090 0116
0090 0117
0090 0118
0090 0119
0090 0120
0090 0121
0090 0122
0090 0123
0090 0124
0090 0125
0090 0126
0090 0127
0090 0128
0090 0129
0090 0131
0090 0132
0090 0133
0090 0134
0090 0135
0090 0137
0090 0138
0090 0139
0090 0141
0090 0142
0090 0143
0090 0144
0090 0145
0090 0147
0090 0148
0090 0149
0090 0152
0090 0153
0090 0154
0090 0155
0090 0156
0090 0157
0090 0158
0090 0159
0090 0160
0090 0161
0090 0162
0090 0163
0090 0164
0090 0165
0090 0166
0090 0168
0090 0169
0090 0170
0090 0171
0090 0172
0090 0173
0090 0176
0090 0177
0090 0178
0090 0180
0090 0181
0090 0184
0090 0196
0090 0259
0090 0313
0090 0428
0090 0538
0090 0646
0090 0711
0090 0931
0091 0092
0091 0093
0091 0095
0091 0096
0091 0097
0091 0098
0091 0099
0091 0101
0091 0102
0091 0103
0091 0104
0091 0105
0091 0106
0091 0107
0091 0108
0091 0109
0091 0110
0091 0111
0091 0112
0091 0114
0091 0115
0091 0116
0091 0117
0091 0118
0091 0119
0091 0123
0091 0124
0091 0125
0091 0127
0091 0128
0091 0129
0091 0131
0091 0132
0091 0133
0091 0134
0091 0135
0091 0136
0091 0137
0091 0138
0091 0139
0091 0141
0091 0142
0091 0143
0091 0144
0091 0145
0091 0146
0091 0147
0091 0148
0091 0149
0091 0150
0091 0151
0091 0152
0091 0153
0091 0154
0091 0155
0091 0156
0091 0157
0091 0158
0091 0160
0091 0161
0091 0162
0091 0163
0091 0165
0091 0166
0091 0167
0091 0168
0091 0169
0091 0170
0091 0171
0091 0172
0091 0239
0091 0552
0091 0584
0091 0585
0091 0860
0092 0094
0092 0095
0092 0096
0092 0097
0092 0098
0092 0099
0092 0101
0092 0102
0092 0103
0092 0104
0092 0105
0092 0106
0092 0107
0092 0108
0092 0109
0092 0110
0092 0111
0092 0112
0092 0113
0092 0115
0092 0116
0092 0118
0092 0119
0092 0120
0092 0121
0092 0122
0092 0123
0092 0124
0092 0125
0092 0126
0092 0127
0092 0128
0092 0130
0092 0131
0092 0132
0092 0133
0092 0134
0092 0135
0092 0136
0092 0137
0092 0138
0092 0139
0092 0140
0092 0141
0092 0142
0092 0143
0092 0144
0092 0145
0092 0146
0092 0147
0092 0148
0092 0149
0092 0150
0092 0151
0092 0152
0092 0153
0092 0154
0092 0155
0092 0156
0092 0157
0092 0158
0092 0159
0092 0160
0092 0161
0092 0162
0092 0163
0092 0857
0092 0993
0093 0095
0093 0096
0093 0097
0093 0098
0093 0099
0093 0100
0093 0101
0093 0102
0093 0103
0093 0104
0093 0105
0093 0106
0093 0107
0093 0108
0093 0109
0093 0110
0093 0111
0093 0112
0093 0113
0093 0114
0093 0115
0093 0116
0093 0117
0093 0118
0093 0119
0093 0120
0093 0121
0093 0122
0093 0123
0093 0124
0093 0125
0093 0126
0093 0127
0093 0128
0093 0129
0093 0130
0093 0131
0093 0132
0093 0133
0093 0134
0093 0135
0093 0136
0093 0137
0093 0138
0093 0139
0093 0140
0093 0141
0093 0142
0093 0143
0093 0144
0093 0145
0093 0146
0093 0147
0093 0148
0093 0149
0093 0150
0093 0151
0093 0153
0093 0154
0093 0155
0093 0156
0094 0096
0094 0097
0094 0098
0094 0099
0094 0100
0094 0101
0094 0102
0094 0103
0094 0104
0094 0105
0094 0110
0094 0111
0094 0112
0094 0113
0094 0114
0094 0115
0094 0116
0094 0117
0094 0119
0094 0120
0094 0121
0094 0123
0094 0124
0094 0127
0094 0128
0094 0129
0094 0130
0094 0131
0094 0132
0094 0134
0094 0135
0094 0136
0094 0137
0094 0138
0094 0139
0094 0140
0094 0141
0094 0142
0094 0143
0094 0144
0094 0145
0094 0146
0094 0147
0094 0148
0094 0149
0094 0185
0094 0188
0094 0260
0095 0096
0095 0097
0095 0098
0095 0101
0095 0103
0095 0104
0095 0105
0095 0106
0095 0107
0095 0108
0095 0109
0095 0111
0095 0112
0095 0114
0095 0115
0095 0116
0095 0117
0095 0118
0095 0119
0095 0120
0095 0121
0095 0122
0095 0123
0095 0124
0095 0127
0095 0128
0095 0129
0095 0130
0095 0131
0095 0132
0095 0133
0095 0134
0095 0135
0095 0136
0095 0137
0095 0139
0095 0140
0095 0141
0095 0142
0095 0143
0095 0222
0095 0418
0095 0511
0095 0608
0095 0795
0095 0959
0096 0097
0096 0098
0096 0099
0096 0100
0096 0101
0096 0102
0096 0104
0096 0105
0096 0106
0096 0107
0096 0108
0096 0109
0096 0110
0096 0112
0096 0113
0096 0114
0096 0115
0096 0116
0096 0117
0096 0118
0096 0119
0096 0120
0096 0121
0096 0122
0096 0123
0096 0124
0096 0125
0096 0126
0096 0127
0096 0128
0096 0129
0096 0130
0096 0131
0096 0132
0096 0133
0096 0134
0096 0135
0096 0136
0096 0357
0096 0433
0097 0098
0097 0099
0097 0100
0097 0101
0097 0102
0097 0103
0097 0104
0097 0106
0097 0107
0097 0108
0097 0110
0097 0111
0097 0112
0097 0113
0097 0114
0097 0115
0097 0116
0097 0117
0097 0118
0097 0119
0097 0120
0097 0121
0097 0122
0097 0123
0097 0124
0097 0126
0097 0127
0097 0130
0097 0131
0097 0132
0097 0531
0098 0099
0098 0100
0098 0101
0098 0102
0098 0103
0098 0104
0098 0105
0098 0107
0098 0108
0098 0109
0098 0110
0098 0112
0098 0113
0098 0114
0098 0115
0098 0116
0098 0117
0098 0118
0098 0119
0098 0120
0098 0121
0098 0122
0098 0123
0098 0124
0098 0125
0098 0126
0098 0127
0098 0409
0098 0751
0099 0100
0099 0101
0099 0102
0099 0103
0099 0104
0099 0105
0099 0106
0099 0107
0099 0108
0099 0109
0099 0110
0099 0111
0099 0112
0099 0113
0099 0114
0099 0115
0099 0116
0099 0117
0099 0118
0099 0119
0099 0120
0099 0121
0099 0122
0099 0123
0099 0283
0100 0101
0100 0102
0100 0103
0100 0104
0100 0105
0100 0106
0100 0108
0100 0109
0100 0110
0100 0111
0100 0112
0100 0113
0100 0114
0100 0115
0100 0116
0100 0117
0100 0118
0100 0119
0100 0306
0100 0702
0100 0914
0101 0102
0101 0103
0101 0104
0101 0105
0101 0106
0101 0108
0101 0109
0101 0110
0101 0111
0101 0113
0101 0114
0101 0115
0101 0839
0102 0103
0102 0105
0102 0106
0102 0108
0102 0109
0102 0110
0102 0111
0102 0112
0102 0257
0102 0420
0102 0523
0102 0844
0103 0104
0103 0105
0103 0106
0103 0107
0103 0108
0103 0109
0103 0190
0103 0911
0104 0105
0104 0106
0104 0107
0105 0574
0105 0774
0106 0464
0106 0765
0107 0657
0108 0615
0109 0117
0109 0223
0109 0438
0109 0956
0110 0283
0110 0348
0110 0521
0110 0669
0110 0740
0111 0290
0111 0291
0111 0351
0113 0644
0114 0542
0114 0554
0115 0951
0116 0185
0116 0416
0116 0525
0117 0456
0119 0839
0120 0429
0120 0934
0121 0917
0122 0825
0125 0887
0126 0852
0126 0856
0129 0386
0131 0161
0131 0402
0131 0659
0131 0757
0131 0758
0131 0957
0133 0581
0135 0639
0135 0870
0137 0757
0137 0891
0137 0928
0139 0904
0140 0423
0140 0446
0140 0739
0140 0823
0141 0810
0142 0257
0142 0567
0142 0762
0143 0660
0143 0779
0147 0648
0149 0663
0149 0806
0151 0718
0152 0560
0152 0793
0153 0316
0158 0192
0158 0394
0158 0423
0158 0722
0161 0958
0162 0650
0163 0554
0164 0191
0164 0923
0168 0521
0169 0371
0169 0409
0169 0715
0171 0594
0171 0841
0173 0446
0174 0370
0175 0320
0175 0507
0175 0578
0175 0646
0175 0713
0177 0683
0177 0870
0179 0706
0179 0969
0181 0461
0183 0409
0184 0474
0184 0584
0186 0747
0189 0871
0191 0504
0191 0742
0193 0798
0195 0412
0196 0326
0197 0469
0197 0878
0199 0509
0199 0906
0200 0268
0200 0683
0200 0918
0204 0288
0207 0335
0210 0530
0211 0805
0213 0321
0214 0507
0216 0962
0217 0377
0217 0486
0218 0458
0219 0896
0220 0322
0220 0714
0221 0967
0223 0288
0224 0385
0225 0871
0225 0982
0226 0602
0227 0252
0227 0687
0232 0921
0235 0649
0235 0801
0235 0918
0237 0730
0237 0970
0239 0986
0241 0405
0245 0460
0246 0397
0247 0560
0251 0372
0251 0384
0251 0459
0251 0678
0254 0792
0255 0273
0256 0491
0257 0638
0258 0392
0258 0561
0258 0813
0259 0525
0259 0538
0261 0625
0262 0656
0265 0695
0266 0934
0268 0644
0268 0793
0271 0460
0272 0499
0273 0761
0274 0367
0277 0284
0277 0356
0278 0813
0280 0383
0281 0371
0281 0715
0283 0841
0284 0877
0285 0937
0288 0375
0288 0439
0291 0588
0292 0745
0293 0327
0293 0652
0294 0439
0294 0748
0294 0920
0296 0920
0297 0332
0297 0461
0297 0889
0305 0433
0307 0416
0307 0949
0310 0449
0312 0653
0315 0377
0315 0617
0315 0842
0317 0690
0321 0322
0321 0323
0321 0325
0321 0326
0321 0327
0321 0328
0321 0329
0321 0330
0321 0331
0321 0333
0321 0337
0321 0341
0321 0342
0321 0347
0321 0352
0321 0358
0321 0563
0322 0323
0322 0324
0322 0325
0322 0326
0322 0327
0322 0328
0322 0329
0322 0330
0322 0331
0322 0332
0322 0333
0322 0334
0322 0335
0322 0336
0322 0337
0322 0338
0322 0344
0322 0346
0322 0351
0322 0352
0322 0357
0322 0358
0322 0361
0322 0363
0322 0365
0322 0366
0322 0368
0322 0752
0323 0326
0323 0327
0323 0328
0323 0329
0323 0331
0323 0332
0323 0334
0323 0335
0323 0336
0323 0338
0323 0339
0323 0340
0323 0351
0323 0354
0323 0356
0323 0357
0323 0358
0323 0364
0323 0366
0323 0368
0324 0325
0324 0326
0324 0327
0324 0328
0324 0329
0324 0330
0324 0331
0324 0332
0324 0333
0324 0335
0324 0336
0324 0337
0324 0338
0324 0339
0324 0343
0324 0344
0324 0347
0324 0348
0324 0350
0324 0351
0324 0352
0324 0353
0324 0354
0324 0355
0324 0356
0324 0360
0324 0367
0324 0420
0324 0497
0324 0814
0325 0326
0325 0327
0325 0328
0325 0329
0325 0330
0325 0331
0325 0332
0325 0333
0325 0334
0325 0335
0325 0337
0325 0344
0325 0345
0325 0346
0325 0348
0325 0350
0325 0352
0325 0353
0325 0357
0325 0360
0325 0366
0325 0368
0326 0327
0326 0328
0326 0329
0326 0330
0326 0331
0326 0332
0326 0333
0326 0334
0326 0335
0326 0338
0326 0339
0326 0340
0326 0342
0326 0344
0326 0345
0326 0347
0326 0348
0326 0349
0326 0358
0326 0361
0326 0362
0326 0363
0326 0364
0327 0328
0327 0329
0327 0330
0327 0331
0327 0333
0327 0334
0327 0336
0327 0337
0327 0340
0327 0342
0327 0344
0327 0350
0327 0353
0327 0356
0327 0358
0327 0363
0327 0365
0327 0587
0327 0603
0328 0329
0328 0330
0328 0331
0328 0332
0328 0333
0328 0335
0328 0336
0328 0338
0328 0340
0328 0349
0328 0350
0328 0359
0329 0331
0329 0332
0329 0333
0329 0336
0329 0337
0329 0338
0329 0340
0329 0342
0329 0343
0329 0345
0329 0348
0329 0349
0329 0351
0329 0360
0329 0361
0329 0623
0330 0331
0330 0333
0330 0334
0330 0336
0330 0337
0330 0340
0330 0341
0330 0342
0330 0343
0330 0344
0330 0345
0330 0347
0330 0349
0330 0350
0330 0352
0330 0353
0330 0356
0330 0358
0330 0363
0330 0365
0330 0366
0330 0670
0330 0705
0330 0709
0330 0837
0331 0332
0331 0333
0331 0334
0331 0335
0331 0337
0331 0338
0331 0339
0331 0341
0331 0343
0331 0346
0331 0347
0331 0348
0331 0349
0331 0350
0331 0352
0331 0353
0331 0355
0331 0356
0331 0359
0331 0360
0331 0362
0332 0333
0332 0335
0332 0336
0332 0337
0332 0340
0332 0341
0332 0348
0332 0349
0332 0350
0332 0351
0332 0352
0332 0353
0332 0361
0332 0363
0332 0369
0333 0334
0333 0335
0333 0339
0333 0344
0333 0349
0333 0352
0333 0354
0333 0355
0333 0359
0333 0362
0333 0368
0333 0452
0333 0564
0334 0335
0334 0336
0334 0338
0334 0339
0334 0340
0334 0341
0334 0342
0334 0346
0334 0350
0334 0351
0334 0354
0334 0364
0334 0367
0334 0368
0334 0423
0334 0808
0335 0337
0335 0338
0335 0344
0335 0345
0335 0361
0335 0364
0335 0365
0335 0368
0336 0338
0336 0339
0336 0342
0336 0343
0336 0346
0336 0354
0336 0358
0337 0341
0337 0342
0337 0343
0337 0345
0337 0348
0337 0355
0337 0359
0337 0363
0337 0364
0338 0340
0338 0341
0338 0343
0338 0345
0338 0358
0338 0362
0338 0366
0338 0367
0338 0371
0339 0340
0339 0345
0339 0347
0339 0353
0339 0355
0339 0356
0339 0357
0339 0358
0339 0359
0339 0361
0339 0362
0339 0363
0339 0365
0339 0366
0339 0368
0340 0341
0340 0343
0340 0344
0340 0345
0340 0356
0340 0360
0340 0361
0340 0913
0341 0348
0341 0349
0341 0357
0341 0365
0341 0395
0341 0915
0342 0343
0342 0346
0342 0350
0342 0353
0342 0359
0342 0365
0343 0347
0343 0348
0343 0350
0343 0356
0343 0357
0343 0361
0344 0345
0344 0346
0344 0347
0344 0352
0344 0353
0344 0532
0344 0657
0345 0357
0345 0366
0345 0367
0346 0354
0346 0355
0346 0359
0346 0360
0346 0364
0346 0366
0346 0367
0346 0458
0347 0355
0347 0356
0347 0360
0347 0367
0347 0862
0347 0870
0348 0387
0349 0350
0349 0351
0349 0352
0350 0351
0350 0355
0350 0362
0350 0364
0350 0368
0351 0352
0351 0353
0351 0357
0351 0360
0351 0361
0351 0366
0351 0367
0352 0354
0352 0358
0352 0693
0353 0354
0353 0360
0353 0363
0354 0357
0354 0362
0354 0367
0354 0383
0354 0673
0354 0896
0355 0356
0355 0359
0355 0363
0355 0811
0357 0360
0357 0535
0357 0540
0358 0365
0359 0360
0359 0361
0359 0362
0359 0364
0359 0603
0359 0815
0360 0365
0360 0366
0362 0363
0362 0364
0362 0699
0363 0371
0364 0366
0364 0922
0366 0368
0367 0734
0368 0922
0369 0370
0369 0371
0369 0372
0369 0373
0369 0375
0369 0376
0369 0377
0369 0378
0369 0379
0369 0380
0369 0382
0369 0383
0369 0385
0369 0386
0369 0387
0369 0390
0369 0392
0369 0408
0369 0699
0370 0372
0370 0373
0370 0375
0370 0376
0370 0377
0370 0378
0370 0379
0370 0380
0370 0381
0370 0383
0370 0384
0370 0385
0370 0386
0370 0393
0370 0394
0370 0395
0370 0399
0370 0400
0370 0409
0370 0415
0370 0541
0371 0372
0371 0373
0371 0374
0371 0375
0371 0376
0371 0377
0371 0378
0371 0379
0371 0380
0371 0382
0371 0386
0371 0389
0371 0390
0371 0391
0371 0395
0371 0397
0371 0398
0371 0399
0371 0400
0371 0401
0371 0412
0371 0415
0372 0373
0372 0374
0372 0375
0372 0377
0372 0378
0372 0379
0372 0380
0372 0381
0372 0382
0372 0384
0372 0385
0372 0386
0372 0390
0372 0400
0372 0405
0372 0406
0372 0409
0372 0413
0372 0414
0372 0498
0373 0374
0373 0375
0373 0376
0373 0378
0373 0379
0373 0380
0373 0381
0373 0382
0373 0383
0373 0384
0373 0385
0373 0386
0373 0388
0373 0389
0373 0390
0373 0392
0373 0401
0373 0405
0373 0406
0373 0408
0373 0412
0373 0414
0373 0636
0373 0902
0374 0375
0374 0376
0374 0378
0374 0379
0374 0380
0374 0382
0374 0383
0374 0384
0374 0385
0374 0386
0374 0388
0374 0390
0374 0393
0374 0394
0374 0395
0374 0396
0374 0398
0374 0400
0374 0401
0374 0402
0374 0403
0374 0407
0374 0415
0374 0529
0374 0544
0374 0903
0375 0376
0375 0377
0375 0378
0375 0379
0375 0380
0375 0381
0375 0386
0375 0387
0375 0390
0375 0398
0375 0405
0375 0406
0375 0984
0376 0377
0376 0378
0376 0379
0376 0381
0376 0382
0376 0383
0376 0384
0376 0387
0376 0388
0376 0390
0376 0392
0376 0397
0376 0399
0376 0401
0376 0402
0376 0408
0376 0410
0376 0411
0376 0415
0377 0379
0377 0380
0377 0381
0377 0382
0377 0385
0377 0387
0377 0388
0377 0391
0377 0392
0377 0393
0377 0396
0377 0398
0377 0400
0377 0401
0377 0404
0377 0406
0377 0408
0377 0410
0377 0412
0378 0379
0378 0389
0378 0391
0378 0392
0378 0395
0378 0396
0378 0397
0378 0399
0378 0402
0378 0404
0378 0409
0378 0415
0378 0736
0378 0924
0379 0380
0379 0381
0379 0382
0379 0383
0379 0384
0379 0388
0379 0390
0379 0391
0379 0392
0379 0394
0379 0396
0379 0397
0379 0399
0379 0410
0379 0411
0379 0412
0379 0413
0379 0414
0379 0797
0380 0381
0380 0383
0380 0384
0380 0386
0380 0387
0380 0390
0380 0391
0380 0392
0380 0393
0380 0394
0380 0395
0380 0396
0380 0398
0380 0403
0380 0404
0380 0405
0380 0406
0380 0409
0380 0410
0380 0413
0380 0414
0381 0383
0381 0384
0381 0385
0381 0387
0381 0391
0381 0395
0381 0397
0381 0399
0381 0400
0381 0402
0381 0411
0382 0383
0382 0384
0382 0385
0382 0387
0382 0388
0382 0389
0382 0390
0382 0391
0382 0392
0382 0394
0382 0395
0382 0399
0382 0402
0382 0406
0382 0407
0383 0389
0383 0391
0383 0398
0383 0404
0383 0412
0383 0593
0384 0385
0384 0388
0384 0395
0384 0396
0384 0400
0384 0402
0384 0403
0384 0405
0384 0407
0384 0410
0384 0411
0384 0413
0385 0387
0385 0389
0385 0398
0385 0405
0385 0413
0385 0414
0385 0984
0386 0388
0386 0389
0386 0402
0386 0407
0386 0410
0386 0412
0386 0527
0386 0544
0387 0388
0387 0392
0387 0393
0387 0394
0387 0397
0387 0401
0387 0403
0387 0404
0387 0413
0387 0415
0387 0495
0387 0662
0387 0676
0388 0389
0388 0392
0388 0393
0388 0394
0388 0395
0388 0405
0389 0391
0389 0393
0389 0396
0389 0412
0389 0416
0389 0557
0390 0394
0390 0396
0390 0401
0390 0413
0391 0393
0391 0397
0391 0404
0391 0405
0391 0407
0392 0393
0392 0404
0392 0407
0392 0411
0392 0415
0392 0612
0392 0738
0393 0394
0393 0395
0393 0399
0393 0400
0393 0402
0393 0403
0393 0408
0393 0410
0394 0401
0394 0403
0394 0406
0394 0408
0394 0410
0394 0412
0394 0414
0395 0398
0395 0401
0395 0403
0395 0411
0395 0661
0396 0408
0396 0414
0396 0648
0396 0869
0397 0398
0397 0405
0397 0407
0397 0408
0397 0409
0397 0411
0397 0414
0397 0532
0398 0404
0399 0401
0399 0414
0399 0415
0399 0473
0400 0401
0400 0403
0400 0411
0401 0404
0401 0407
0401 0558
0402 0799
0402 0817
0403 0404
0403 0406
0403 0407
0403 0539
0404 0406
0405 0408
0405 0409
0405 0413
0405 0414
0406 0407
0406 0471
0407 0410
0407 0412
0407 0413
0409 0410
0409 0411
0409 0815
0410 0411
0410 0415
0411 0412
0412 0500
0412 0695
0415 0732
0416 0433
0416 0434
0416 0435
0416 0436
0416 0437
0416 0438
0416 0439
0416 0441
0416 0442
0416 0443
0416 0444
0416 0445
0416 0448
0416 0449
0416 0450
0416 0451
0416 0453
0416 0454
0416 0455
0416 0456
0416 0457
0416 0458
0416 0459
0416 0581
0417 0434
0417 0435
0417 0436
0417 0437
0417 0438
0417 0439
0417 0440
0417 0441
0417 0442
0417 0443
0417 0444
0417 0445
0417 0446
0417 0447
0417 0448
0417 0449
0417 0450
0417 0451
0417 0452
0417 0453
0417 0454
0417 0455
0417 0456
0417 0879
0418 0433
0418 0434
0418 0435
0418 0436
0418 0438
0418 0439
0418 0440
0418 0441
0418 0442
0418 0443
0418 0444
0418 0445
0418 0446
0418 0447
0418 0448
0418 0449
0418 0450
0418 0451
0418 0452
0418 0453
0419 0433
0419 0434
0419 0435
0419 0436
0419 0437
0419 0438
0419 0439
0419 0441
0419 0442
0419 0443
0419 0444
0419 0445
0419 0446
0419 0447
0419 0448
0419 0449
0419 0450
0419 0451
0420 0434
0420 0435
0420 0436
0420 0437
0420 0438
0420 0439
0420 0440
0420 0441
0420 0442
0420 0443
0420 0444
0420 0445
0420 0446
0420 0447
0420 0448
0420 0449
0421 0433
0421 0434
0421 0435
0421 0436
0421 0437
0421 0438
0421 0439
0421 0440
0421 0441
0421 0442
0421 0443
0421 0444
0421 0445
0421 0446
0421 0447
0422 0433
0422 0434
0422 0435
0422 0436
0422 0437
0422 0438
0422 0439
0422 0440
0422 0441
0422 0442
0422 0443
0422 0445
0422 0446
0422 0710
0422 0851
0423 0433
0423 0435
0423 0438
0423 0439
0423 0440
0423 0441
0423 0443
0423 0444
0424 0433
0424 0434
0424 0435
0424 0436
0424 0437
0424 0438
0424 0440
0424 0441
0424 0442
0424 0443
0425 0433
0425 0434
0425 0435
0425 0437
0425 0438
0425 0440
0425 0441
0425 0442
0425 0666
0425 0809
0426 0433
0426 0434
0426 0436
0426 0437
0426 0439
0426 0440
0426 0441
0426 0465
0426 0652
0426 0664
0427 0433
0427 0434
0427 0435
0427 0436
0427 0437
0427 0438
0427 0439
0427 0440
0428 0433
0428 0434
0428 0436
0428 0437
0428 0438
0428 0439
0429 0433
0429 0434
0429 0435
0429 0436
0429 0437
0429 0438
0430 0433
0430 0434
0430 0435
0430 0436
0430 0437
0430 0438
0431 0433
0431 0434
0431 0435
0431 0436
0431 0437
0431 0818
0432 0433
0432 0434
0432 0435
0432 0436
0432 0437
0433 0458
0433 0459
0433 0460
0433 0461
0433 0462
0433 0463
0433 0464
0433 0465
0433 0466
0433 0467
0433 0468
0433 0469
0433 0470
0433 0471
0433 0472
0433 0473
0433 0475
0433 0476
0433 0477
0433 0479
0433 0480
0433 0481
0433 0482
0433 0483
0434 0440
0434 0458
0434 0460
0434 0461
0434 0462
0434 0463
0434 0464
0434 0465
0434 0466
0434 0467
0434 0468
0434 0469
0434 0470
0434 0471
0434 0472
0434 0473
0434 0474
0434 0475
0434 0477
0434 0478
0434 0479
0434 0480
0434 0702
0435 0458
0435 0459
0435 0460
0435 0461
0435 0462
0435 0464
0435 0465
0435 0466
0435 0467
0435 0468
0435 0469
0435 0470
0435 0471
0435 0472
0435 0473
0435 0474
0435 0475
0435 0476
0435 0477
0435 0478
0436 0458
0436 0460
0436 0461
0436 0462
0436 0463
0436 0464
0436 0465
0436 0466
0436 0467
0436 0468
0436 0469
0436 0470
0436 0471
0436 0472
0436 0473
0436 0474
0436 0475
0436 0579
0436 0916
0437 0458
0437 0459
0437 0460
0437 0461
0437 0462
0437 0463
0437 0465
0437 0466
0437 0468
0437 0469
0437 0471
0437 0472
0437 0473
0437 0474
0437 0505
0437 0521
0437 0941
0438 0458
0438 0459
0438 0460
0438 0461
0438 0462
0438 0463
0438 0464
0438 0465
0438 0466
0438 0467
0438 0468
0438 0469
0438 0470
0438 0471
0438 0472
0439 0458
0439 0459
0439 0460
0439 0462
0439 0465
0439 0466
0439 0467
0439 0468
0439 0469
0439 0470
0439 0999
0440 0460
0440 0461
0440 0462
0440 0463
0440 0464
0440 0465
0440 0466
0440 0467
0440 0468
0440 0469
0441 0458
0441 0459
0441 0461
0441 0462
0441 0463
0441 0464
0441 0465
0441 0466
0441 0467
0441 0468
0441 0667
0442 0458
0442 0459
0442 0460
0442 0464
0442 0465
0442 0466
0442 0467
0442 0520
0443 0459
0443 0460
0443 0461
0443 0462
0443 0463
0443 0464
0443 0465
0443 0466
0444 0458
0444 0459
0444 0460
0444 0461
0444 0464
0444 0465
0445 0458
0445 0459
0445 0460
0445 0461
0445 0462
0445 0823
0445 0876
0446 0458
0446 0459
0446 0462
0446 0463
0446 0821
0447 0459
0447 0461
0447 0462
0447 0548
0448 0458
0448 0459
0448 0460
0448 0461
0448 0462
0449 0458
0449 0459
0449 0461
0450 0458
0450 0459
0450 0460
0451 0458
0451 0459
0451 0460
0451 0671
0451 0993
0452 0458
0452 0459
0452 0460
0453 0458
0453 0682
0453 0984
0453 0989
0454 0458
0454 0459
0455 0458
0455 0459
0455 0748
0456 0458
0456 0459
0457 0458
0457 0459
0457 0461
0459 0502
0459 0976
0459 0988
0460 0897
0461 0462
0462 0733
0463 0499
0464 0501
0464 0786
0465 0846
0466 0964
0467 0892
0468 0672
0472 0837
0478 0529
0478 0941
0479 0683
0482 0646
0484 0494
0484 0568
0484 0583
0484 0620
0484 0621
0484 0623
0484 0627
0484 0630
0484 0854
0485 0488
0485 0547
0485 0559
0485 0575
0485 0582
0485 0590
0486 0493
0486 0494
0486 0534
0486 0536
0486 0537
0486 0543
0486 0568
0486 0578
0486 0622
0487 0515
0487 0519
0487 0539
0487 0590
0487 0597
0487 0605
0487 0618
0488 0523
0488 0524
0488 0540
0488 0544
0488 0546
0488 0566
0488 0580
0488 0584
0488 0615
0488 0626
0489 0502
0489 0504
0489 0550
0489 0552
0489 0562
0489 0577
0489 0581
0490 0495
0490 0502
0490 0519
0490 0520
0490 0563
0490 0571
0490 0599
0490 0600
0490 0639
0490 0825
0491 0514
0491 0525
0491 0529
0491 0535
0491 0575
0491 0600
0491 0629
0491 0648
0492 0496
0492 0500
0492 0509
0492 0513
0492 0575
0492 0592
0492 0600
0492 0616
0493 0531
0493 0562
0493 0575
0493 0594
0493 0602
0493 0620
0493 0635
0493 0637
0493 0638
0494 0499
0494 0535
0494 0572
0494 0582
0494 0586
0494 0602
0494 0606
0494 0609
0494 0614
0495 0501
0495 0510
0495 0529
0495 0551
0495 0560
0495 0589
0495 0596
0495 0602
0495 0638
0495 0639
0495 0712
0496 0517
0496 0518
0496 0546
0496 0553
0496 0560
0496 0563
0496 0564
0496 0582
0496 0627
0497 0503
0497 0506
0497 0557
0497 0561
0497 0570
0497 0592
0497 0604
0498 0502
0498 0509
0498 0514
0498 0530
0498 0537
0498 0576
0498 0593
0498 0610
0499 0517
0499 0539
0499 0556
0499 0564
0499 0581
0499 0584
0499 0639
0500 0515
0500 0575
0500 0576
0500 0591
0500 0593
0500 0614
0500 0636
0501 0508
0501 0524
0501 0526
0501 0536
0501 0541
0501 0571
0501 0602
0501 0614
0501 0615
0501 0630
0502 0514
0502 0525
0502 0598
0502 0603
0502 0624
0502 0625
0502 0637
0502 0639
0503 0504
0503 0505
0503 0510
0503 0513
0503 0535
0503 0543
0503 0568
0503 0593
0503 0637
0503 0654
0503 0656
0504 0512
0504 0523
0504 0549
0504 0587
0504 0612
0504 0619
0504 0620
0504 0623
0504 0631
0504 0634
0505 0558
0505 0570
0505 0590
0505 0617
0505 0625
0505 0629
0505 0637
0506 0546
0506 0547
0506 0559
0506 0575
0506 0577
0506 0578
0507 0541
0507 0633
0507 0695
0508 0517
0508 0530
0508 0581
0508 0603
0508 0616
0508 0622
0509 0513
0509 0529
0509 0535
0509 0541
0509 0565
0509 0581
0509 0617
0509 0619
0509 0628
0509 0860
0509 0977
0510 0514
0510 0530
0510 0543
0510 0557
0510 0574
0510 0597
0510 0625
0511 0512
0511 0518
0511 0524
0511 0553
0511 0557
0511 0559
0511 0578
0511 0620
0511 0638
0512 0516
0512 0535
0512 0540
0512 0569
0512 0593
0512 0595
0512 0631
0513 0526
0513 0549
0513 0582
0513 0606
0513 0628
0513 0672
0513 0675
0513 0991
0514 0516
0514 0524
0514 0531
0514 0535
0514 0543
0514 0545
0514 0557
0514 0558
0514 0563
0514 0564
0514 0613
0514 0625
0514 0669
0515 0568
0515 0579
0515 0585
0515 0603
0515 0633
0515 0787
0516 0526
0516 0563
0516 0570
0516 0581
0516 0587
0516 0593
0516 0601
0516 0607
0516 0629
0517 0548
0517 0549
0517 0560
0517 0561
0517 0570
0517 0576
0517 0594
0517 0609
0517 0613
0517 0632
0518 0520
0518 0530
0518 0544
0518 0572
0518 0583
0518 0588
0518 0610
0518 0613
0518 0629
0518 0807
0519 0520
0519 0545
0519 0552
0519 0584
0519 0586
0519 0601
0519 0604
0519 0611
0520 0535
0520 0540
0520 0550
0520 0565
0520 0578
0520 0581
0520 0602
0520 0623
0520 0721
0521 0534
0521 0548
0521 0551
0521 0571
0521 0599
0521 0620
0521 0624
0521 0634
0522 0581
0523 0563
0523 0569
0523 0586
0523 0587
0523 0597
0523 0602
0523 0609
0523 0626
0523 0630
0523 0634
0523 0692
0524 0528
0524 0557
0524 0559
0524 0597
0524 0601
0524 0605
0524 0619
0524 0621
0525 0527
0525 0539
0525 0574
0525 0590
0525 0611
0525 0631
0525 0633
0525 0929
0526 0528
0526 0532
0526 0578
0526 0581
0526 0585
0526 0587
0526 0607
0526 0614
0526 0628
0526 0808
0527 0532
0527 0536
0527 0537
0527 0550
0527 0553
0527 0555
0527 0560
0527 0567
0527 0584
0527 0617
0528 0534
0528 0539
0528 0547
0528 0556
0528 0597
0528 0614
0528 0637
0529 0548
0529 0583
0529 0589
0529 0623
0530 0546
0530 0572
0530 0595
0530 0610
0530 0616
0530 0624
0530 0634
0530 0635
0530 0639
0531 0555
0531 0576
0531 0577
0531 0604
0531 0605
0531 0635
0532 0534
0532 0579
0532 0602
0533 0541
0533 0579
0533 0598
0533 0603
0534 0577
0534 0578
0534 0591
0534 0599
0534 0634
0534 0905
0535 0538
0535 0556
0535 0585
0535 0596
0535 0610
0535 0627
0536 0541
0536 0595
0536 0603
0536 0611
0536 0620
0537 0547
0537 0576
0537 0600
0537 0622
0538 0545
0538 0575
0538 0590
0539 0547
0539 0563
0539 0589
0539 0614
0539 0622
0539 0624
0540 0562
0540 0588
0540 0645
0540 0660
0541 0572
0541 0575
0541 0590
0541 0616
0541 0625
0542 0610
0542 0611
0542 0615
0542 0633
0543 0578
0543 0608
0543 0613
0543 0622
0543 0639
0544 0547
0545 0592
0545 0595
0545 0597
0545 0636
0546 0580
0546 0584
0546 0603
0546 0607
0546 0624
0547 0566
0547 0581
0547 0583
0547 0625
0547 0634
0548 0566
0548 0572
0548 0600
0548 0612
0549 0574
0549 0590
0549 0600
0549 0607
0549 0613
0549 0627
0549 0630
0549 0639
0550 0567
0550 0569
0550 0574
0550 0592
0550 0606
0550 0631
0550 0967
0551 0574
0551 0580
0551 0972
0552 0575
0552 0576
0552 0600
0552 0624
0552 0627
0552 0813
0553 0579
0553 0583
0553 0611
0553 0639
0553 0668
0553 0848
0554 0572
0554 0579
0554 0594
0554 0600
0554 0603
0554 0606
0554 0617
0554 0624
0554 0625
0554 0853
0555 0579
0555 0580
0555 0599
0555 0627
0556 0566
0556 0571
0556 0602
0556 0609
0556 0626
0557 0559
0557 0581
0557 0618
0557 0619
0557 0636
0558 0561
0558 0569
0558 0592
0558 0630
0559 0567
0559 0574
0559 0578
0559 0581
0559 0584
0559 0596
0560 0574
0560 0583
0560 0599
0561 0562
0561 0563
0561 0578
0561 0587
0561 0589
0561 0609
0561 0622
0561 0632
0561 0990
0562 0569
0562 0578
0562 0607
0562 0609
0562 0624
0562 0636
0563 0576
0563 0584
0563 0601
0563 0614
0564 0604
0564 0611
0564 0614
0564 0615
0565 0574
0565 0596
0566 0591
0566 0601
0566 0613
0566 0622
0567 0569
0567 0591
0567 0601
0567 0604
0567 0605
0567 0613
0567 0636
0567 0638
0567 0803
0567 0982
0568 0573
0568 0577
0568 0585
0568 0601
0568 0633
0568 0638
0569 0577
0569 0597
0569 0598
0569 0600
0569 0639
0570 0591
0570 0593
0570 0594
0570 0604
0571 0592
0571 0619
0571 0637
0571 0638
0572 0591
0572 0596
0572 0611
0572 0628
0572 0639
0573 0579
0573 0589
0573 0599
0573 0603
0573 0624
0574 0585
0574 0596
0574 0597
0574 0598
0574 0606
0574 0618
0574 0629
0574 0690
0574 0950
0575 0586
0575 0593
0575 0610
0575 0611
0575 0625
0575 0628
0575 0631
0575 0638
0576 0579
0576 0603
0576 0989
0577 0585
0577 0593
0577 0594
0577 0615
0577 0622
0577 0627
0577 0636
0577 0888
0578 0579
0578 0589
0578 0610
0578 0628
0579 0591
0579 0599
0579 0602
0579 0615
0579 0618
0579 0636
0580 0586
0580 0589
0580 0610
0580 0616
0580 0624
0581 0584
0581 0587
0581 0611
0581 0622
0582 0583
0582 0589
0582 0607
0582 0612
0582 0629
0583 0591
0583 0601
0584 0603
0584 0989
0585 0625
0585 0635
0586 0601
0586 0628
0586 0728
0587 0604
0587 0626
0587 0635
0588 0611
0589 0599
0590 0606
0590 0627
0591 0596
0591 0613
0592 0598
0592 0602
0592 0627
0592 0763
0593 0605
0593 0613
0593 0620
0593 0631
0593 0738
0593 0991
0594 0613
0594 0617
0594 0630
0594 0631
0594 0633
0595 0596
0595 0597
0595 0613
0595 0620
0595 0623
0596 0604
0596 0609
0596 0917
0597 0616
0597 0631
0597 0632
0598 0603
0598 0620
0598 0623
0599 0622
0599 0950
0600 0630
0600 0631
0600 0633
0601 0603
0601 0622
0601 0626
0601 0823
0602 0873
0602 0982
0603 0609
0603 0615
0603 0621
0603 0646
0603 0873
0603 0919
0604 0626
0604 0629
0604 0637
0604 0879
0605 0609
0605 0614
0605 0617
0605 0625
0605 0636
0606 0609
0606 0618
0606 0628
0606 0650
0607 0612
0607 0620
0607 0638
0607 0683
0607 0842
0608 0632
0609 0616
0609 0621
0609 0680
0610 0630
0611 0625
0611 0626
0611 0627
0612 0711
0613 0636
0613 0639
0613 0678
0614 0622
0615 0628
0616 0629
0617 0631
0618 0632
0619 0634
0619 0809
0620 0643
0620 0733
0621 0657
0622 0627
0623 0706
0624 0669
0625 0633
0625 0639
0625 0801
0626 0860
0627 0631
0633 0637
0634 0812
0634 0824
0638 0742
0640 0641
0640 0642
0640 0643
0640 0645
0640 0646
0640 0647
0640 0648
0640 0649
0640 0650
0640 0652
0640 0653
0640 0654
0640 0656
0640 0657
0640 0663
0640 0665
0640 0684
0640 0688
0640 0693
0640 0704
0640 0705
0640 0722
0640 0908
0641 0642
0641 0643
0641 0644
0641 0645
0641 0646
0641 0647
0641 0649
0641 0650
0641 0651
0641 0652
0641 0653
0641 0654
0641 0657
0641 0658
0641 0659
0641 0661
0641 0664
0641 0665
0641 0666
0641 0673
0641 0678
0641 0684
0641 0685
0641 0688
0641 0692
0641 0696
0641 0700
0641 0708
0641 0719
0641 0723
0641 0993
0642 0643
0642 0644
0642 0645
0642 0646
0642 0647
0642 0648
0642 0649
0642 0650
0642 0653
0642 0657
0642 0658
0642 0661
0642 0664
0642 0665
0642 0666
0642 0671
0642 0677
0642 0679
0642 0682
0642 0683
0642 0685
0642 0686
0642 0688
0642 0694
0642 0697
0642 0699
0642 0700
0642 0702
0642 0703
0642 0704
0642 0709
0642 0722
0642 0727
0642 0732
0642 0757
0643 0644
0643 0646
0643 0647
0643 0648
0643 0649
0643 0650
0643 0651
0643 0652
0643 0653
0643 0654
0643 0655
0643 0656
0643 0658
0643 0664
0643 0665
0643 0668
0643 0669
0643 0678
0643 0683
0643 0684
0643 0685
0643 0694
0643 0701
0643 0707
0643 0711
0643 0712
0643 0716
0643 0727
0644 0645
0644 0646
0644 0647
0644 0648
0644 0649
0644 0650
0644 0651
0644 0652
0644 0653
0644 0655
0644 0659
0644 0660
0644 0661
0644 0663
0644 0664
0644 0665
0644 0666
0644 0673
0644 0674
0644 0676
0644 0687
0644 0695
0644 0697
0644 0704
0644 0705
0644 0709
0644 0710
0644 0712
0644 0722
0644 0723
0644 0724
0644 0733
0645 0646
0645 0648
0645 0649
0645 0650
0645 0651
0645 0654
0645 0655
0645 0656
0645 0657
0645 0658
0645 0661
0645 0662
0645 0663
0645 0664
0645 0667
0645 0668
0645 0671
0645 0673
0645 0675
0645 0676
0645 0677
0645 0687
0645 0695
0645 0696
0645 0701
0645 0702
0645 0704
0645 0705
0645 0707
0645 0708
0645 0716
0645 0722
0645 0726
0645 0731
0645 0974
0646 0649
0646 0650
0646 0651
0646 0652
0646 0653
0646 0655
0646 0656
0646 0657
0646 0658
0646 0660
0646 0662
0646 0666
0646 0667
0646 0668
0646 0669
0646 0670
0646 0676
0646 0677
0646 0679
0646 0681
0646 0682
0646 0686
0646 0692
0646 0693
0646 0700
0646 0703
0646 0704
0646 0708
0646 0712
0646 0716
0646 0717
0646 0725
0646 0966
0647 0648
0647 0649
0647 0651
0647 0652
0647 0654
0647 0658
0647 0664
0647 0666
0647 0667
0647 0668
0647 0670
0647 0672
0647 0675
0647 0681
0647 0682
0647 0683
0647 0685
0647 0690
0647 0695
0647 0698
0647 0699
0647 0702
0647 0705
0647 0711
0647 0722
0647 0726
0647 0731
0647 0732
0647 0733
0647 0803
0647 0881
0648 0649
0648 0650
0648 0651
0648 0653
0648 0654
0648 0655
0648 0657
0648 0660
0648 0662
0648 0663
0648 0664
0648 0666
0648 0669
0648 0670
0648 0671
0648 0672
0648 0673
0648 0685
0648 0686
0648 0690
0648 0692
0648 0700
0648 0706
0648 0710
0648 0718
0648 0719
0648 0728
0648 0729
0648 0753
0648 0849
0649 0650
0649 0651
0649 0652
0649 0653
0649 0655
0649 0656
0649 0659
0649 0663
0649 0667
0649 0669
0649 0670
0649 0675
0649 0682
0649 0689
0649 0691
0649 0700
0649 0714
0649 0718
0649 0727
0649 0848
0650 0651
0650 0652
0650 0653
0650 0654
0650 0655
0650 0656
0650 0660
0650 0667
0650 0669
0650 0673
0650 0674
0650 0675
0650 0677
0650 0682
0650 0686
0650 0687
0650 0689
0650 0701
0650 0707
0650 0710
0650 0715
0650 0718
0650 0721
0650 0725
0650 0731
0651 0652
0651 0655
0651 0656
0651 0657
0651 0660
0651 0666
0651 0669
0651 0670
0651 0675
0651 0678
0651 0679
0651 0682
0651 0691
0651 0692
0651 0697
0651 0713
0651 0775
0652 0653
0652 0654
0652 0657
0652 0658
0652 0659
0652 0660
0652 0662
0652 0668
0652 0670
0652 0671
0652 0674
0652 0677
0652 0681
0652 0683
0652 0684
0652 0695
0652 0720
0652 0721
0652 0729
0653 0654
0653 0655
0653 0656
0653 0658
0653 0659
0653 0660
0653 0672
0653 0675
0653 0676
0653 0682
0653 0684
0653 0685
0653 0689
0653 0693
0653 0695
0653 0697
0653 0699
0653 0703
0653 0704
0653 0705
0653 0706
0653 0710
0653 0717
0653 0721
0654 0655
0654 0658
0654 0659
0654 0660
0654 0662
0654 0665
0654 0669
0654 0671
0654 0676
0654 0678
0654 0679
0654 0680
0654 0684
0654 0686
0654 0687
0654 0698
0654 0700
0654 0706
0654 0707
0654 0710
0654 0713
0654 0730
0655 0656
0655 0657
0655 0661
0655 0662
0655 0665
0655 0672
0655 0674
0655 0676
0655 0688
0655 0689
0655 0694
0655 0698
0655 0702
0655 0719
0655 0721
0655 0723
0655 0731
0655 0732
0655 0733
0656 0659
0656 0661
0656 0663
0656 0673
0656 0674
0656 0680
0656 0682
0656 0695
0656 0701
0656 0702
0656 0712
0656 0714
0656 0729
0657 0658
0657 0659
0657 0664
0657 0668
0657 0671
0657 0675
0657 0680
0657 0681
0657 0687
0657 0689
0657 0693
0657 0695
0657 0705
0657 0707
0657 0709
0657 0714
0657 0733
0658 0661
0658 0663
0658 0664
0658 0666
0658 0670
0658 0671
0658 0672
0658 0675
0658 0686
0658 0691
0658 0699
0658 0703
0658 0708
0658 0709
0658 0712
0658 0715
0658 0716
0658 0717
0658 0718
0658 0726
0658 0727
0658 0729
0659 0662
0659 0668
0659 0672
0659 0680
0659 0681
0659 0685
0659 0694
0659 0695
0659 0696
0659 0708
0659 0711
0659 0717
0659 0729
0660 0665
0660 0667
0660 0677
0660 0679
0660 0680
0660 0692
0660 0698
0660 0705
0660 0706
0660 0717
0660 0726
0660 0728
0660 0732
0661 0662
0661 0663
0661 0664
0661 0665
0661 0667
0661 0672
0661 0673
0661 0674
0661 0679
0661 0684
0661 0685
0661 0686
0661 0692
0661 0694
0661 0696
0661 0703
0661 0708
0661 0714
0661 0723
0661 0725
0661 0967
0662 0663
0662 0668
0662 0670
0662 0672
0662 0674
0662 0675
0662 0678
0662 0679
0662 0687
0662 0691
0662 0696
0662 0706
0662 0715
0662 0720
0662 0733
0662 0930
0663 0665
0663 0667
0663 0668
0663 0669
0663 0676
0663 0678
0663 0687
0663 0689
0663 0701
0663 0703
0663 0704
0663 0709
0663 0732
0664 0666
0664 0667
0664 0670
0664 0679
0664 0680
0664 0692
0664 0699
0664 0701
0664 0703
0664 0713
0664 0718
0664 0722
0664 0725
0664 0733
0665 0669
0665 0717
0665 0722
0665 0724
0665 0732
0666 0686
0666 0687
0666 0689
0666 0701
0666 0703
0666 0707
0666 0721
0666 0723
0666 0727
0667 0669
0667 0671
0667 0673
0667 0674
0667 0678
0667 0679
0667 0680
0667 0683
0667 0686
0667 0687
0667 0689
0667 0690
0667 0696
0667 0697
0667 0702
0667 0710
0667 0711
0667 0719
0667 0724
0667 0732
0667 0764
0668 0674
0668 0675
0668 0678
0668 0681
0668 0685
0668 0686
0668 0688
0668 0689
0668 0700
0668 0701
0668 0702
0668 0704
0668 0705
0668 0708
0668 0711
0668 0714
0668 0720
0668 0721
0668 0722
0668 0724
0668 0729
0668 0731
0668 0997
0669 0671
0669 0673
0669 0688
0669 0691
0669 0694
0669 0707
0669 0713
0669 0723
0669 0728
0670 0698
0670 0706
0670 0707
0670 0712
0670 0716
0670 0721
0670 0725
0671 0679
0671 0681
0671 0690
0671 0693
0671 0698
0671 0700
0671 0708
0671 0710
0671 0715
0671 0722
0671 0723
0672 0677
0672 0680
0672 0689
0672 0691
0672 0693
0672 0702
0672 0713
0672 0715
0672 0719
0672 0724
0672 0726
0673 0674
0673 0678
0673 0681
0673 0683
0673 0688
0673 0698
0673 0728
0674 0675
0674 0676
0674 0683
0674 0699
0674 0710
0674 0714
0674 0733
0675 0677
0675 0710
0676 0677
0676 0684
0676 0695
0676 0698
0676 0699
0676 0709
0676 0720
0676 0724
0676 0729
0677 0690
0677 0696
0677 0699
0677 0703
0677 0709
0677 0711
0677 0718
0678 0691
0678 0726
0678 0728
0679 0690
0679 0691
0679 0697
0679 0703
0679 0712
0679 0715
0679 0718
0679 0730
0679 0856
0680 0683
0680 0688
0680 0720
0680 0730
0681 0682
0681 0683
0681 0696
0681 0697
0681 0705
0681 0712
0681 0720
0682 0694
0682 0706
0682 0717
0682 0728
0682 0730
0683 0684
0683 0696
0683 0725
0683 0730
0683 0760
0684 0709
0684 0712
0684 0714
0684 0716
0684 0725
0684 0731
0684 0964
0685 0691
0686 0687
0686 0708
0686 0716
0686 0718
0687 0716
0687 0726
0688 0690
0688 0693
0688 0711
0688 0731
0689 0691
0689 0698
0689 0722
0690 0709
0690 0732
0690 0922
0691 0692
0691 0693
0691 0696
0691 0698
0691 0701
0691 0724
0691 0725
0691 0937
0692 0706
0692 0707
0692 0717
0692 0723
0693 0694
0693 0702
0693 0713
0693 0720
0693 0723
0693 0725
0693 0921
0694 0707
0694 0733
0695 0700
0695 0709
0695 0720
0695 0727
0695 0728
0696 0721
0697 0704
0699 0722
0700 0701
0700 0706
0700 0727
0700 0730
0700 0919
0700 0936
0702 0711
0702 0719
0702 0724
0702 0727
0703 0715
0703 0716
0703 0721
0704 0713
0704 0724
0704 0730
0704 0814
0706 0707
0707 0732
0707 0733
0708 0709
0708 0728
0708 0782
0709 0717
0709 0718
0709 0726
0709 0728
0709 0731
0710 0713
0710 0715
0710 0726
0711 0719
0711 0729
0711 0796
0712 0730
0713 0787
0715 0731
0715 0732
0716 0736
0716 0885
0717 0720
0717 0728
0718 0723
0718 0727
0718 0743
0718 0875
0719 0720
0720 0726
0720 0929
0724 0727
0725 0730
0726 0729
0727 1000
0729 0730
0734 0735
0734 0736
0734 0737
0734 0738
0734 0739
0734 0740
0734 0741
0734 0742
0734 0743
0734 0744
0734 0746
0734 0748
0734 0749
0734 0756
0734 0757
0734 0758
0735 0736
0735 0737
0735 0738
0735 0739
0735 0740
0735 0741
0735 0742
0735 0743
0735 0744
0735 0745
0735 0746
0735 0750
0735 0752
0735 0754
0735 0755
0735 0756
0735 0760
0735 0762
0735 0937
0736 0737
0736 0738
0736 0740
0736 0741
0736 0743
0736 0745
0736 0746
0736 0748
0736 0749
0736 0750
0736 0753
0736 0755
0736 0756
0736 0758
0736 0760
0736 0797
0737 0738
0737 0739
0737 0741
0737 0742
0737 0743
0737 0746
0737 0747
0737 0748
0737 0749
0737 0750
0737 0758
0737 0759
0737 0763
0737 0795
0737 0979
0738 0740
0738 0741
0738 0742
0738 0743
0738 0744
0738 0745
0738 0746
0738 0747
0738 0750
0738 0752
0738 0755
0738 0757
0738 0758
0738 0761
0738 0763
0738 0805
0739 0740
0739 0741
0739 0742
0739 0743
0739 0744
0739 0745
0739 0747
0739 0749
0739 0750
0739 0751
0739 0754
0739 0755
0739 0760
0739 0762
0739 0763
0740 0741
0740 0742
0740 0744
0740 0745
0740 0746
0740 0747
0740 0748
0740 0751
0740 0753
0740 0756
0740 0757
0740 0760
0740 0761
0740 0762
0741 0742
0741 0743
0741 0744
0741 0745
0741 0746
0741 0747
0741 0748
0741 0749
0741 0750
0741 0751
0741 0752
0741 0753
0741 0755
0741 0756
0741 0759
0741 0762
0742 0744
0742 0746
0742 0747
0742 0749
0742 0751
0742 0753
0742 0754
0742 0928
0743 0744
0743 0745
0743 0748
0743 0749
0743 0750
0743 0751
0743 0753
0743 0754
0743 0755
0743 0756
0743 0758
0743 0759
0743 0760
0744 0745
0744 0746
0744 0747
0744 0749
0744 0750
0744 0753
0744 0754
0744 0757
0744 0758
0744 0759
0744 0761
0744 0762
0745 0746
0745 0747
0745 0749
0745 0750
0745 0754
0745 0755
0745 0756
0745 0758
0745 0759
0745 0761
0746 0747
0746 0751
0746 0752
0746 0753
0746 0754
0746 0755
0746 0760
0746 0761
0746 0762
0746 0763
0747 0748
0747 0750
0747 0751
0747 0755
0747 0756
0747 0757
0747 0759
0747 0762
0747 0879
0747 0920
0748 0749
0748 0753
0748 0754
0748 0757
0748 0760
0749 0752
0749 0757
0749 0760
0750 0752
0750 0755
0750 0756
0750 0763
0751 0752
0751 0753
0751 0757
0751 0759
0751 0761
0751 0763
0751 0772
0752 0753
0752 0757
0752 0759
0752 0761
0752 0762
0753 0754
0753 0756
0753 0758
0753 0759
0753 0760
0754 0758
0755 0839
0756 0758
0756 0760
0757 0761
0757 0818
0758 0759
0758 0763
0759 0763
0760 0761
0760 0762
0760 0801
0764 0766
0764 0774
0764 0779
0764 0781
0764 0792
0764 0797
0764 0798
0764 0808
0764 0843
0765 0767
0765 0771
0765 0780
0765 0786
0765 0794
0765 0797
0765 0802
0765 0933
0766 0770
0766 0775
0766 0776
0766 0785
0766 0788
0766 0789
0766 0791
0766 0795
0766 0811
0767 0772
0767 0774
0767 0776
0767 0778
0767 0788
0767 0793
0767 0799
0768 0771
0768 0778
0768 0782
0768 0787
0768 0788
0768 0789
0768 0791
0768 0799
0768 0807
0769 0772
0769 0780
0769 0781
0769 0783
0769 0792
0769 0795
0769 0799
0769 0803
0769 0805
0769 0808
0769 0811
0770 0771
0770 0774
0770 0779
0770 0788
0770 0796
0770 0803
0770 0809
0770 0921
0771 0773
0771 0775
0771 0777
0771 0781
0771 0787
0771 0792
0771 0793
0771 0795
0771 0804
0771 0806
0772 0775
0772 0777
0772 0791
0772 0798
0772 0799
0772 0802
0772 0805
0772 0809
0773 0780
0773 0794
0773 0797
0773 0805
0773 0806
0773 0809
0773 0811
0773 0935
0774 0782
0774 0801
0774 0804
0774 0806
0775 0779
0775 0780
0775 0787
0775 0788
0775 0789
0775 0790
0775 0795
0775 0800
0775 0802
0775 0805
0776 0778
0776 0792
0776 0793
0776 0795
0776 0799
0776 0803
0777 0778
0777 0782
0777 0783
0777 0784
0777 0786
0777 0791
0777 0796
0777 0801
0777 0803
0777 0806
0777 0808
0777 0876
0778 0783
0778 0785
0778 0786
0778 0796
0778 0797
0778 0803
0778 0807
0778 0808
0778 0811
0779 0785
0779 0786
0779 0797
0779 0802
0779 0803
0779 0807
0779 0809
0780 0785
0780 0787
0780 0793
0780 0800
0780 0806
0781 0806
0781 0810
0782 0792
0782 0794
0782 0797
0782 0804
0783 0803
0783 0804
0784 0790
0784 0791
0784 0806
0785 0798
0785 0799
0785 0803
0785 0804
0786 0788
0786 0790
0786 0792
0786 0793
0786 0806
0787 0808
0787 0809
0788 0790
0788 0805
0788 0808
0788 0809
0788 0811
0789 0795
0789 0797
0789 0803
0789 0811
0791 0794
0791 0797
0791 0800
0791 0805
0791 0811
0793 0803
0793 0807
0793 0931
0794 0798
0794 0807
0795 0797
0795 0802
0795 0811
0796 0802
0796 0804
0796 0805
0796 0809
0797 0799
0797 0802
0797 0805
0797 0811
0797 0961
0797 0982
0798 0799
0798 0803
0798 0805
0799 0811
0799 0871
0800 0802
0800 0807
0801 0805
0802 0803
0803 0807
0804 0807
0804 0974
0805 0978
0806 0807
0806 0808
0807 0811
0809 0810
0809 0811
0812 0839
0812 0840
0812 0841
0812 0843
0812 0844
0812 0845
0812 0846
0812 0847
0812 0848
0812 0849
0812 0850
0812 0851
0812 0852
0812 0853
0812 0854
0812 0855
0812 0856
0812 0857
0812 0858
0812 0859
0812 0861
0812 0862
0812 0863
0812 0864
0812 0865
0812 0866
0812 0867
0812 0869
0813 0839
0813 0840
0813 0841
0813 0842
0813 0843
0813 0844
0813 0845
0813 0846
0813 0847
0813 0848
0813 0849
0813 0850
0813 0851
0813 0852
0813 0853
0813 0854
0813 0855
0813 0856
0813 0857
0813 0858
0813 0859
0813 0860
0813 0861
0813 0863
0813 0864
0813 0865
0813 0923
0814 0839
0814 0840
0814 0842
0814 0843
0814 0844
0814 0845
0814 0846
0814 0847
0814 0849
0814 0850
0814 0851
0814 0852
0814 0853
0814 0854
0814 0855
0814 0856
0814 0857
0814 0859
0814 0860
0814 0861
0814 0862
0814 0863
0814 0899
0815 0839
0815 0840
0815 0841
0815 0842
0815 0843
0815 0844
0815 0845
0815 0846
0815 0847
0815 0848
0815 0849
0815 0850
0815 0851
0815 0852
0815 0854
0815 0855
0815 0856
0815 0857
0815 0858
0815 0859
0816 0839
0816 0840
0816 0841
0816 0842
0816 0843
0816 0844
0816 0845
0816 0846
0816 0847
0816 0848
0816 0849
0816 0850
0816 0851
0816 0852
0816 0853
0816 0854
0816 0855
0816 0856
0816 0857
0816 0858
0817 0839
0817 0840
0817 0841
0817 0842
0817 0843
0817 0844
0817 0845
0817 0846
0817 0847
0817 0848
0817 0850
0817 0851
0817 0853
0817 0855
0818 0839
0818 0840
0818 0841
0818 0842
0818 0843
0818 0844
0818 0845
0818 0846
0818 0847
0818 0849
0818 0851
0818 0852
0818 0853
0818 0854
0819 0839
0819 0840
0819 0841
0819 0843
0819 0844
0819 0845
0819 0846
0819 0847
0819 0848
0819 0849
0819 0850
0819 0851
0819 0852
0820 0839
0820 0840
0820 0841
0820 0842
0820 0843
0820 0844
0820 0845
0820 0847
0820 0848
0820 0849
0820 0850
0820 0851
0821 0839
0821 0840
0821 0841
0821 0842
0821 0843
0821 0844
0821 0845
0821 0846
0821 0847
0821 0848
0821 0849
0821 0850
0822 0840
0822 0841
0822 0842
0822 0843
0822 0844
0822 0846
0822 0847
0822 0848
0823 0839
0823 0840
0823 0841
0823 0842
0823 0843
0823 0844
0823 0846
0823 0847
0824 0839
0824 0840
0824 0841
0824 0842
0824 0843
0824 0844
0824 0845
0824 0846
0825 0840
0825 0842
0825 0843
0825 0844
0825 0845
0826 0839
0826 0840
0826 0841
0826 0842
0826 0843
0826 0844
0826 0845
0827 0839
0827 0840
0827 0841
0827 0842
0827 0843
0827 0844
0828 0840
0828 0841
0828 0842
0828 0843
0829 0839
0829 0840
0829 0841
0829 0842
0829 0843
0830 0839
0830 0840
0830 0842
0831 0839
0831 0840
0831 0841
0831 0842
0832 0840
0833 0839
0833 0840
0833 0841
0834 0839
0834 0841
0835 0839
0835 0840
0836 0839
0836 0840
0837 0840
0838 0839
0838 0840
0840 0875
0851 0887
0852 0925
0858 0987
0864 0933
0868 0869
0870 0918
0870 0919
0870 0920
0870 0921
0870 0922
0870 0923
0870 0924
0870 0925
0870 0926
0870 0927
0870 0928
0870 0929
0870 0930
0870 0931
0870 0932
0870 0933
0870 0934
0870 0935
0870 0936
0870 0938
0870 0941
0870 0942
0870 0943
0870 0944
0870 0945
0870 0947
0870 0948
0870 0949
0870 0951
0871 0918
0871 0919
0871 0920
0871 0923
0871 0924
0871 0925
0871 0926
0871 0927
0871 0928
0871 0929
0871 0930
0871 0931
0871 0932
0871 0933
0871 0934
0871 0935
0871 0936
0871 0938
0871 0939
0871 0941
0871 0942
0871 0943
0871 0944
0871 0945
0871 0947
0872 0877
0872 0918
0872 0919
0872 0920
0872 0921
0872 0922
0872 0923
0872 0924
0872 0926
0872 0927
0872 0928
0872 0929
0872 0930
0872 0931
0872 0932
0872 0933
0872 0934
0872 0935
0872 0936
0872 0937
0872 0938
0872 0939
0872 0941
0872 0942
0872 0943
0872 0944
0873 0919
0873 0920
0873 0921
0873 0922
0873 0923
0873 0924
0873 0925
0873 0926
0873 0927
0873 0929
0873 0930
0873 0931
0873 0932
0873 0934
0873 0935
0873 0936
0873 0937
0873 0939
0873 0940
0873 0941
0874 0918
0874 0919
0874 0920
0874 0921
0874 0922
0874 0924
0874 0925
0874 0926
0874 0927
0874 0928
0874 0929
0874 0930
0874 0931
0874 0932
0874 0933
0874 0934
0874 0935
0874 0936
0874 0937
0874 0938
0874 0939
0875 0918
0875 0919
0875 0921
0875 0922
0875 0923
0875 0924
0875 0925
0875 0926
0875 0927
0875 0928
0875 0929
0875 0930
0875 0931
0875 0932
0875 0933
0875 0934
0875 0935
0875 0936
0875 0937
0876 0883
0876 0918
0876 0919
0876 0921
0876 0922
0876 0923
0876 0925
0876 0926
0876 0927
0876 0928
0876 0929
0876 0930
0876 0931
0876 0932
0876 0933
0876 0935
0877 0919
0877 0921
0877 0922
0877 0925
0877 0926
0877 0927
0877 0928
0877 0929
0877 0930
0877 0931
0877 0932
0877 0933
0877 0999
0878 0919
0878 0920
0878 0921
0878 0922
0878 0923
0878 0924
0878 0925
0878 0926
0878 0927
0878 0928
0878 0930
0878 0931
0879 0918
0879 0919
0879 0921
0879 0922
0879 0923
0879 0924
0879 0925
0879 0926
0879 0927
0879 0928
0879 0929
0879 0930
0879 0951
0880 0918
0880 0919
0880 0920
0880 0923
0880 0924
0880 0925
0880 0926
0880 0927
0880 0928
0881 0918
0881 0919
0881 0920
0881 0922
0881 0923
0881 0924
0881 0925
0881 0926
0882 0918
0882 0920
0882 0921
0882 0922
0882 0923
0882 0924
0882 0925
0882 0926
0883 0918
0883 0919
0883 0920
0883 0922
0883 0923
0883 0924
0883 0925
0884 0918
0884 0919
0884 0920
0884 0921
0884 0922
0884 0923
0884 0924
0885 0918
0885 0919
0885 0920
0885 0921
0885 0922
0885 0923
0885 0924
0886 0918
0886 0919
0886 0920
0886 0921
0886 0922
0886 0923
0887 0918
0887 0919
0887 0921
0887 0922
0888 0918
0888 0919
0888 0920
0888 0921
0889 0918
0889 0919
0889 0921
0890 0918
0890 0919
0890 0920
0890 0921
0891 0918
0891 0919
0891 0920
0892 0918
0892 0919
0892 0920
0893 0918
0893 0920
0893 0939
0894 0918
0894 0919
0895 0918
0895 0919
0896 0918
0897 0918
0898 0918
0899 0918
0900 0918
0901 0918
0902 0918
0903 0910
0903 0918
0907 1000
0912 0922
0918 0963
0918 0965
0918 0971
0918 0972
0918 0981
0918 0983
0918 0987
0918 0990
0918 0997
0919 0963
0919 0968
0919 0971
0919 0974
0919 0976
0919 0978
0919 0979
0919 0980
0919 0981
0919 0985
0919 0986
0919 0992
0919 0993
0919 0994
0920 0965
0920 0968
0920 0970
0920 0979
0920 0982
0920 0983
0920 0987
0920 0989
0920 0992
0921 0962
0921 0971
0921 0974
0921 0976
0921 0977
0921 0982
0921 0987
0921 0989
0921 0997
0921 0998
0921 1000
0922 0962
0922 0965
0922 0970
0922 0976
0922 0977
0922 0978
0922 0980
0922 0989
0922 0995
0922 0996
0923 0970
0923 0975
0923 0976
0923 0977
0923 0989
0923 0991
0923 0992
0923 0994
0923 0995
0923 0997
0923 0999
0924 0966
0924 0968
0924 0969
0924 0970
0924 0974
0924 0975
0924 0976
0924 0983
0924 0985
0924 0989
0924 0990
0924 0997
0925 0965
0925 0980
0925 0994
0926 0962
0926 0969
0926 0970
0926 0974
0926 0976
0926 0981
0926 0983
0926 0987
0926 0989
0926 0991
0927 0966
0927 0967
0927 0968
0927 0971
0927 0974
0927 0975
0927 0978
0927 0983
0927 0993
0927 1000
0928 0968
0928 0970
0928 0972
0928 0975
0928 0982
0928 0986
0928 0996
0929 0963
0929 0968
0929 0973
0929 0976
0929 0983
0929 0987
0929 0989
0929 0992
0930 0969
0930 0984
0930 0985
0930 0993
0931 0963
0931 0965
0931 0966
0931 0967
0931 0974
0931 0975
0931 0991
0931 0993
0932 0965
0932 0969
0932 0979
0932 0981
0932 0984
0932 0993
0932 0998
0932 1000
0933 0965
0933 0981
0933 0987
0933 0988
0933 0992
0933 0995
0934 0972
0934 0978
0934 0982
0934 0983
0934 0995
0934 0997
0934 0999
0935 0963
0935 0967
0935 0968
0935 0971
0935 0974
0935 0982
0935 0988
0936 0962
0936 0968
0936 0981
0936 0987
0936 0992
0936 0993
0936 0994
0937 0965
0937 0976
0937 0984
0937 0986
0937 0987
0937 0997
0938 0963
0938 0964
0938 0973
0938 0980
0938 0984
0938 0987
0938 0988
0938 0989
0938 0996
0939 0968
0939 0969
0939 0972
0939 0976
0939 0978
0939 0979
0939 0984
0939 0986
0939 0990
0939 1000
0940 0963
0940 0966
0940 0968
0940 0975
0940 0976
0940 0978
0940 0979
0940 0986
0940 0994
0941 0964
0941 0968
0941 0998
0941 0999
0942 0962
0942 0975
0942 0978
0942 0997
0942 0999
0943 0965
0943 0966
0943 0968
0943 0970
0943 0972
0943 0974
0943 0982
0943 0987
0943 0990
0943 0992
0943 0993
0943 0999
0943 1000
0944 0970
0944 0972
0944 0978
0944 0981
0944 0984
0944 0985
0944 0988
0944 0995
0945 0968
0945 0977
0945 0978
0945 0979
0945 0980
0945 0985
0945 0987
0945 0991
0945 0998
0945 0999
0946 0966
0946 0967
0946 0969
0946 0971
0946 0978
0946 0981
0946 0988
0946 0990
0946 0991
0947 0964
0947 0968
0947 0971
0947 0983
0947 0986
0947 0990
0947 0993
0947 0996
0947 1000
0948 0962
0948 0967
0948 0968
0948 0979
0948 0981
0948 0982
0948 0996
0948 0997
0948 0999
0949 0962
0949 0973
0949 0982
0949 0990
0949 0993
0949 0996
0949 0999
0950 0966
0950 0967
0950 0972
0950 0976
0950 0982
0950 0986
0950 0988
0950 0989
0950 0995
0951 0964
0951 0965
0951 0975
0951 0982
0951 0989
0951 0992
0951 0998
0952 0965
0952 0966
0952 0967
0952 0974
0952 0975
0952 0977
0952 0979
0952 0981
0952 0991
0952 0992
0952 0995
0953 0966
0953 0968
0953 0990
0953 0994
0954 0963
0954 0966
0954 0977
0954 0978
0954 0993
0954 0995
0954 0998
0954 1000
0955 0964
0955 0968
0955 0977
0955 0980
0955 0981
0955 0993
0955 0994
0956 0964
0956 0978
0956 0984
0956 0995
0957 0967
0957 0973
0957 0984
0957 0987
0957 0990
0958 0970
0958 0983
0959 0964
0959 0967
0959 0973
0959 0974
0959 0982
0959 0986
0959 0992
0959 0993
0959 0994
0960 0974
0960 0982
0960 0983
0960 0985
0960 0995
0960 0996
0960 0999
0961 0967
0961 0974
0961 0975
0961 0978
0961 0987
0961 0989
0961 0996
0961 0998
0961 0999
0971 0985
