# Supplementary material for: Revealing biases in the sampling of ecological interaction networks
Source: PeerJ. 2019 Sep 2;7:e7566. doi: 10.7717/peerj.7566 (PMC6727833; doi:10.7717/peerj.7566)
Supplement: Supplemental Information 6 [file peerj-07-7566-s006.zip › Python-Package/output_gen/mixed_prop.txt]

          67 scalefree module
          18 random module   
          21 nested module   
          20 random module   
          20 bipartite module
          32 bipartite module
          20 random module   
          20 nested module   
          16 random module   
          16 bipartite module
          50 nested module   
          58 nested module   
          12 nested module   
          64 scalefree module
          25 bipartite module
          41 nested module   
  
 average degree =   11.8160000    
 average module size =   31.2500000    
 total number of clusters =           1
 size of largest cluster =         500
