# Supplementary material for: Revealing biases in the sampling of ecological interaction networks
Source: PeerJ. 2019 Sep 2;7:e7566. doi: 10.7717/peerj.7566 (PMC6727833; doi:10.7717/peerj.7566)
Supplement: Supplemental Information 6 [file peerj-07-7566-s006.zip › Python-Package/output_gen/mixed2_net.txt]

0001 0032
0001 0036
0001 0037
0001 0039
0001 0040
0001 0047
0001 0050
0001 0051
0001 0053
0001 0055
0001 0061
0001 0392
0001 0722
0002 0031
0002 0032
0002 0034
0002 0035
0002 0047
0002 0048
0002 0049
0002 0051
0002 0053
0002 0054
0002 0059
0002 0383
0002 0396
0003 0032
0003 0039
0003 0043
0003 0045
0003 0048
0003 0050
0003 0055
0003 0058
0003 0060
0003 0061
0003 0244
0003 0488
0004 0031
0004 0033
0004 0037
0004 0041
0004 0044
0004 0045
0004 0050
0004 0053
0004 0058
0004 0811
0005 0037
0005 0045
0005 0047
0005 0049
0005 0051
0005 0052
0005 0054
0005 0055
0005 0057
0005 0058
0005 0060
0005 0061
0005 0160
0006 0014
0006 0032
0006 0036
0006 0037
0006 0040
0006 0042
0006 0043
0006 0044
0006 0047
0006 0051
0006 0056
0006 0058
0006 0059
0006 0111
0006 0632
0006 0759
0007 0035
0007 0039
0007 0043
0007 0046
0007 0048
0007 0054
0007 0057
0007 0397
0007 0455
0007 0521
0007 0656
0008 0031
0008 0032
0008 0033
0008 0035
0008 0036
0008 0038
0008 0048
0008 0051
0008 0057
0008 0060
0008 0386
0008 0423
0008 0700
0009 0031
0009 0034
0009 0037
0009 0038
0009 0041
0009 0042
0009 0044
0009 0047
0009 0050
0009 0055
0009 0400
0010 0038
0010 0040
0010 0041
0010 0043
0010 0048
0010 0050
0010 0052
0010 0054
0010 0059
0010 0391
0010 0392
0010 0769
0011 0031
0011 0037
0011 0038
0011 0039
0011 0040
0011 0043
0011 0046
0011 0049
0011 0053
0011 0054
0011 0056
0011 0059
0011 0061
0011 0287
0012 0032
0012 0034
0012 0038
0012 0041
0012 0044
0012 0046
0012 0053
0012 0057
0012 0059
0012 0060
0013 0031
0013 0032
0013 0033
0013 0035
0013 0039
0013 0042
0013 0043
0013 0055
0013 0057
0013 0060
0013 0061
0013 0105
0014 0031
0014 0035
0014 0038
0014 0039
0014 0042
0014 0043
0014 0044
0014 0049
0014 0054
0014 0058
0015 0035
0015 0037
0015 0038
0015 0039
0015 0042
0015 0050
0015 0054
0015 0056
0015 0426
0016 0031
0016 0035
0016 0036
0016 0040
0016 0041
0016 0042
0016 0043
0016 0044
0016 0045
0016 0046
0016 0049
0016 0052
0016 0053
0016 0054
0016 0055
0016 0059
0016 0813
0017 0031
0017 0036
0017 0046
0017 0048
0017 0049
0017 0054
0017 0058
0017 0061
0018 0036
0018 0038
0018 0040
0018 0041
0018 0045
0018 0046
0018 0047
0018 0051
0018 0053
0018 0054
0018 0059
0018 0061
0018 0096
0019 0036
0019 0037
0019 0038
0019 0041
0019 0047
0019 0048
0019 0050
0019 0053
0019 0061
0020 0033
0020 0035
0020 0036
0020 0038
0020 0044
0020 0045
0020 0046
0020 0047
0020 0050
0020 0056
0020 0061
0020 0386
0021 0035
0021 0040
0021 0054
0021 0055
0021 0056
0021 0057
0021 0060
0021 0145
0021 0385
0022 0033
0022 0039
0022 0040
0022 0045
0022 0050
0022 0052
0022 0055
0022 0060
0022 0449
0023 0033
0023 0034
0023 0035
0023 0044
0023 0048
0023 0051
0023 0053
0023 0054
0024 0032
0024 0036
0024 0044
0024 0045
0024 0046
0024 0047
0024 0048
0024 0052
0024 0059
0024 0061
0024 0386
0024 0403
0025 0031
0025 0034
0025 0036
0025 0037
0025 0038
0025 0048
0025 0049
0025 0053
0025 0056
0025 0057
0025 0102
0025 0349
0025 0937
0026 0032
0026 0034
0026 0039
0026 0052
0026 0057
0026 0058
0026 0061
0026 0101
0027 0031
0027 0036
0027 0041
0027 0046
0027 0048
0027 0049
0027 0056
0027 0060
0027 0148
0027 0388
0027 0479
0027 0514
0028 0031
0028 0032
0028 0034
0028 0038
0028 0041
0028 0046
0028 0048
0028 0050
0028 0052
0028 0053
0028 0055
0028 0056
0028 0060
0028 0412
0028 0494
0029 0032
0029 0035
0029 0037
0029 0039
0029 0042
0029 0043
0029 0047
0029 0048
0029 0052
0029 0056
0029 0108
0029 0412
0029 0539
0030 0031
0030 0032
0030 0038
0030 0042
0030 0045
0030 0047
0030 0052
0030 0053
0030 0057
0030 0060
0033 0642
0033 0984
0034 0249
0035 0738
0035 0978
0036 0074
0037 0099
0037 0224
0038 0384
0038 0534
0039 0407
0041 0177
0041 0640
0044 0046
0044 0416
0045 0333
0046 0536
0046 0558
0048 0141
0048 0667
0049 0182
0050 0130
0050 0216
0050 0817
0052 0098
0053 0117
0056 0336
0058 0529
0058 0948
0060 0414
0061 0383
0061 0535
0062 0073
0062 0074
0062 0075
0062 0076
0062 0077
0062 0078
0062 0079
0062 0080
0062 0081
0062 0407
0063 0073
0063 0074
0063 0077
0063 0078
0063 0079
0063 0161
0063 0179
0063 0488
0064 0073
0064 0074
0064 0075
0064 0076
0064 0078
0064 0079
0065 0073
0065 0074
0065 0075
0065 0076
0065 0077
0065 0078
0065 0394
0066 0073
0066 0074
0066 0075
0066 0076
0066 0077
0066 0400
0067 0073
0067 0075
0067 0076
0067 0077
0067 0393
0067 0395
0068 0073
0068 0074
0068 0075
0068 0076
0068 0096
0068 0399
0068 0441
0069 0073
0069 0074
0069 0075
0069 0076
0069 0570
0070 0073
0070 0074
0070 0075
0070 0389
0071 0073
0071 0074
0071 0075
0072 0073
0072 0074
0072 0075
0073 0085
0073 0086
0073 0088
0073 0090
0073 0091
0073 0093
0073 0094
0073 0095
0073 0377
0074 0085
0074 0086
0074 0087
0074 0089
0074 0090
0074 0091
0074 0092
0074 0093
0074 0097
0074 0156
0074 0392
0074 0447
0075 0085
0075 0086
0075 0087
0075 0088
0075 0089
0075 0090
0075 0091
0075 0092
0075 0103
0075 0407
0076 0085
0076 0086
0076 0087
0076 0091
0076 0267
0076 0892
0077 0085
0077 0086
0077 0087
0077 0089
0077 0090
0077 0091
0077 0386
0078 0085
0078 0086
0078 0087
0078 0088
0078 0089
0078 0090
0079 0085
0079 0087
0079 0088
0079 0089
0079 0226
0079 0466
0080 0085
0080 0086
0080 0087
0080 0088
0080 0089
0080 0096
0080 0884
0080 0912
0081 0085
0081 0086
0081 0087
0081 0088
0081 0383
0082 0085
0082 0086
0082 0087
0082 0088
0082 0723
0083 0085
0083 0087
0084 0085
0084 0086
0084 0237
0086 0098
0086 0385
0086 0460
0086 0670
0087 0618
0088 0423
0088 0767
0089 0481
0089 0528
0089 0618
0090 0344
0090 0501
0093 0389
0094 0753
0096 0097
0096 0098
0096 0099
0096 0100
0096 0101
0096 0103
0096 0104
0096 0105
0096 0106
0096 0107
0096 0108
0096 0109
0096 0110
0096 0113
0096 0114
0096 0115
0096 0116
0096 0117
0096 0119
0096 0120
0096 0121
0096 0122
0096 0123
0096 0124
0096 0125
0096 0126
0096 0128
0096 0129
0096 0130
0096 0131
0096 0132
0096 0133
0096 0134
0096 0135
0096 0136
0096 0137
0096 0138
0096 0139
0096 0140
0096 0141
0096 0142
0096 0143
0096 0144
0096 0146
0096 0147
0096 0148
0096 0150
0096 0151
0096 0152
0096 0154
0096 0155
0096 0156
0096 0157
0096 0159
0096 0160
0096 0161
0096 0162
0096 0163
0096 0164
0096 0165
0096 0166
0096 0167
0096 0168
0096 0169
0096 0171
0096 0172
0096 0173
0096 0174
0096 0175
0096 0176
0096 0177
0096 0178
0096 0179
0096 0180
0096 0181
0096 0182
0096 0183
0096 0184
0096 0185
0096 0186
0096 0187
0096 0188
0096 0189
0096 0190
0096 0191
0096 0193
0096 0194
0096 0195
0096 0196
0096 0197
0096 0198
0096 0199
0096 0200
0096 0201
0096 0202
0096 0204
0096 0205
0096 0206
0096 0207
0096 0208
0096 0209
0096 0210
0096 0211
0096 0213
0096 0214
0096 0215
0096 0216
0096 0217
0096 0218
0096 0219
0096 0220
0096 0221
0096 0222
0096 0223
0096 0224
0096 0225
0096 0227
0096 0228
0096 0229
0096 0230
0096 0231
0096 0232
0096 0233
0096 0234
0096 0235
0096 0236
0096 0237
0096 0238
0096 0239
0096 0240
0096 0241
0096 0242
0096 0243
0096 0244
0096 0245
0096 0246
0096 0248
0096 0249
0096 0250
0096 0251
0096 0253
0096 0254
0096 0256
0096 0257
0096 0258
0096 0259
0096 0260
0096 0261
0096 0262
0096 0263
0096 0264
0096 0265
0096 0266
0096 0269
0096 0270
0096 0271
0096 0273
0096 0274
0096 0275
0096 0276
0096 0277
0096 0278
0096 0279
0096 0280
0096 0281
0096 0282
0096 0283
0096 0284
0096 0285
0096 0286
0096 0287
0096 0288
0096 0289
0096 0291
0096 0292
0096 0293
0096 0294
0096 0295
0096 0296
0096 0297
0096 0298
0096 0299
0096 0300
0096 0301
0096 0303
0096 0306
0096 0307
0096 0308
0096 0310
0096 0311
0096 0312
0096 0313
0096 0314
0096 0315
0096 0316
0096 0317
0096 0319
0096 0320
0096 0321
0096 0322
0096 0323
0096 0324
0096 0325
0096 0326
0096 0327
0096 0328
0096 0330
0096 0331
0096 0332
0096 0362
0096 0420
0096 0428
0096 0449
0096 0465
0096 0520
0096 0553
0096 0561
0096 0701
0096 0836
0096 0913
0097 0098
0097 0099
0097 0100
0097 0101
0097 0102
0097 0103
0097 0104
0097 0105
0097 0106
0097 0108
0097 0109
0097 0110
0097 0111
0097 0112
0097 0113
0097 0114
0097 0115
0097 0117
0097 0118
0097 0119
0097 0121
0097 0123
0097 0124
0097 0125
0097 0126
0097 0127
0097 0128
0097 0129
0097 0130
0097 0131
0097 0132
0097 0133
0097 0134
0097 0135
0097 0136
0097 0137
0097 0138
0097 0139
0097 0140
0097 0141
0097 0142
0097 0143
0097 0146
0097 0147
0097 0148
0097 0149
0097 0150
0097 0151
0097 0152
0097 0153
0097 0154
0097 0156
0097 0158
0097 0159
0097 0161
0097 0162
0097 0163
0097 0166
0097 0167
0097 0169
0097 0170
0097 0171
0097 0172
0097 0173
0097 0174
0097 0175
0097 0176
0097 0177
0097 0178
0097 0179
0097 0180
0097 0182
0097 0183
0097 0184
0097 0185
0097 0186
0097 0187
0097 0188
0097 0189
0097 0190
0097 0191
0097 0192
0097 0193
0097 0194
0097 0195
0097 0196
0097 0197
0097 0198
0097 0199
0097 0200
0097 0201
0097 0202
0097 0203
0097 0204
0097 0205
0097 0206
0097 0207
0097 0208
0097 0210
0097 0211
0097 0213
0097 0215
0097 0216
0097 0218
0097 0220
0097 0221
0097 0223
0097 0224
0097 0225
0097 0226
0097 0227
0097 0228
0097 0229
0097 0230
0097 0231
0097 0232
0097 0233
0097 0234
0097 0236
0097 0237
0097 0238
0097 0239
0097 0241
0097 0242
0097 0243
0097 0244
0097 0245
0097 0246
0097 0247
0097 0248
0097 0249
0097 0250
0097 0251
0097 0252
0097 0253
0097 0254
0097 0255
0097 0256
0097 0257
0097 0258
0097 0259
0097 0260
0097 0262
0097 0263
0097 0264
0097 0265
0097 0266
0097 0267
0097 0268
0097 0270
0097 0271
0097 0272
0097 0273
0097 0274
0097 0275
0097 0276
0097 0277
0097 0278
0097 0279
0097 0280
0097 0281
0097 0282
0097 0283
0097 0284
0097 0285
0097 0286
0097 0287
0097 0288
0097 0289
0097 0290
0097 0291
0097 0292
0097 0293
0097 0295
0097 0296
0097 0298
0097 0299
0097 0300
0097 0301
0097 0302
0097 0303
0097 0304
0097 0305
0097 0306
0097 0307
0097 0308
0097 0309
0097 0310
0097 0391
0097 0490
0097 0738
0097 0739
0097 0817
0097 0822
0097 0833
0097 0981
0098 0099
0098 0100
0098 0101
0098 0102
0098 0103
0098 0104
0098 0105
0098 0106
0098 0108
0098 0109
0098 0110
0098 0111
0098 0112
0098 0113
0098 0115
0098 0117
0098 0118
0098 0119
0098 0120
0098 0121
0098 0122
0098 0123
0098 0124
0098 0125
0098 0127
0098 0128
0098 0129
0098 0130
0098 0131
0098 0132
0098 0133
0098 0134
0098 0136
0098 0137
0098 0138
0098 0139
0098 0141
0098 0143
0098 0144
0098 0145
0098 0146
0098 0147
0098 0148
0098 0149
0098 0150
0098 0151
0098 0152
0098 0153
0098 0154
0098 0155
0098 0156
0098 0157
0098 0158
0098 0159
0098 0160
0098 0161
0098 0162
0098 0163
0098 0164
0098 0165
0098 0168
0098 0170
0098 0171
0098 0172
0098 0173
0098 0174
0098 0175
0098 0176
0098 0179
0098 0180
0098 0181
0098 0182
0098 0183
0098 0184
0098 0185
0098 0186
0098 0187
0098 0188
0098 0189
0098 0190
0098 0191
0098 0192
0098 0193
0098 0194
0098 0195
0098 0196
0098 0199
0098 0200
0098 0201
0098 0202
0098 0203
0098 0204
0098 0205
0098 0206
0098 0207
0098 0208
0098 0209
0098 0210
0098 0211
0098 0212
0098 0215
0098 0216
0098 0217
0098 0218
0098 0219
0098 0220
0098 0221
0098 0222
0098 0223
0098 0224
0098 0225
0098 0226
0098 0227
0098 0228
0098 0230
0098 0231
0098 0232
0098 0233
0098 0234
0098 0235
0098 0236
0098 0237
0098 0238
0098 0239
0098 0240
0098 0241
0098 0242
0098 0243
0098 0245
0098 0246
0098 0247
0098 0248
0098 0249
0098 0250
0098 0251
0098 0252
0098 0254
0098 0255
0098 0256
0098 0258
0098 0260
0098 0261
0098 0262
0098 0263
0098 0264
0098 0265
0098 0266
0098 0267
0098 0268
0098 0269
0098 0270
0098 0271
0098 0272
0098 0273
0098 0274
0098 0275
0098 0276
0098 0278
0098 0279
0098 0280
0098 0281
0098 0282
0098 0283
0098 0284
0098 0285
0098 0286
0098 0287
0098 0288
0098 0290
0098 0312
0098 0316
0098 0352
0098 0414
0098 0501
0098 0599
0098 0685
0098 0690
0098 0733
0098 0753
0098 0818
0099 0100
0099 0101
0099 0102
0099 0103
0099 0104
0099 0105
0099 0106
0099 0107
0099 0108
0099 0109
0099 0111
0099 0113
0099 0114
0099 0115
0099 0116
0099 0118
0099 0119
0099 0120
0099 0121
0099 0123
0099 0124
0099 0126
0099 0127
0099 0128
0099 0129
0099 0130
0099 0131
0099 0132
0099 0133
0099 0135
0099 0136
0099 0137
0099 0138
0099 0139
0099 0140
0099 0141
0099 0142
0099 0143
0099 0144
0099 0145
0099 0146
0099 0148
0099 0149
0099 0150
0099 0151
0099 0152
0099 0153
0099 0154
0099 0155
0099 0156
0099 0157
0099 0158
0099 0159
0099 0161
0099 0162
0099 0163
0099 0164
0099 0165
0099 0167
0099 0168
0099 0169
0099 0170
0099 0171
0099 0172
0099 0173
0099 0174
0099 0175
0099 0176
0099 0177
0099 0178
0099 0179
0099 0180
0099 0181
0099 0182
0099 0183
0099 0184
0099 0185
0099 0186
0099 0187
0099 0189
0099 0190
0099 0191
0099 0192
0099 0193
0099 0194
0099 0195
0099 0196
0099 0197
0099 0199
0099 0200
0099 0201
0099 0202
0099 0203
0099 0204
0099 0205
0099 0206
0099 0207
0099 0209
0099 0210
0099 0212
0099 0213
0099 0214
0099 0215
0099 0216
0099 0217
0099 0218
0099 0219
0099 0220
0099 0221
0099 0222
0099 0225
0099 0226
0099 0227
0099 0229
0099 0230
0099 0232
0099 0233
0099 0234
0099 0236
0099 0237
0099 0238
0099 0239
0099 0241
0099 0243
0099 0244
0099 0245
0099 0246
0099 0248
0099 0251
0099 0252
0099 0253
0099 0254
0099 0255
0099 0256
0099 0257
0099 0258
0099 0259
0099 0260
0099 0261
0099 0262
0099 0263
0099 0264
0099 0265
0099 0266
0099 0267
0099 0268
0099 0271
0099 0272
0099 0273
0099 0392
0099 0412
0099 0632
0099 0664
0099 0681
0099 0749
0099 0862
0099 0887
0099 0889
0099 0979
0099 0982
0099 0987
0100 0101
0100 0102
0100 0103
0100 0105
0100 0106
0100 0107
0100 0108
0100 0109
0100 0110
0100 0111
0100 0113
0100 0114
0100 0115
0100 0116
0100 0117
0100 0119
0100 0120
0100 0121
0100 0122
0100 0123
0100 0124
0100 0125
0100 0126
0100 0127
0100 0128
0100 0129
0100 0130
0100 0131
0100 0132
0100 0133
0100 0134
0100 0135
0100 0136
0100 0137
0100 0138
0100 0139
0100 0140
0100 0141
0100 0142
0100 0143
0100 0144
0100 0146
0100 0147
0100 0148
0100 0149
0100 0150
0100 0151
0100 0152
0100 0153
0100 0154
0100 0155
0100 0156
0100 0157
0100 0158
0100 0160
0100 0161
0100 0163
0100 0164
0100 0165
0100 0167
0100 0168
0100 0169
0100 0170
0100 0171
0100 0172
0100 0173
0100 0174
0100 0175
0100 0177
0100 0178
0100 0179
0100 0181
0100 0182
0100 0183
0100 0184
0100 0185
0100 0186
0100 0187
0100 0188
0100 0189
0100 0190
0100 0192
0100 0193
0100 0194
0100 0195
0100 0196
0100 0198
0100 0199
0100 0200
0100 0201
0100 0202
0100 0203
0100 0204
0100 0205
0100 0206
0100 0207
0100 0208
0100 0209
0100 0210
0100 0211
0100 0212
0100 0213
0100 0214
0100 0215
0100 0216
0100 0217
0100 0218
0100 0219
0100 0221
0100 0222
0100 0223
0100 0224
0100 0225
0100 0227
0100 0228
0100 0229
0100 0230
0100 0232
0100 0233
0100 0234
0100 0235
0100 0236
0100 0237
0100 0238
0100 0239
0100 0240
0100 0241
0100 0242
0100 0243
0100 0244
0100 0245
0100 0246
0100 0247
0100 0248
0100 0249
0100 0250
0100 0251
0100 0252
0100 0253
0100 0254
0100 0255
0100 0256
0100 0318
0100 0450
0100 0865
0101 0103
0101 0104
0101 0105
0101 0106
0101 0107
0101 0108
0101 0109
0101 0110
0101 0111
0101 0112
0101 0113
0101 0114
0101 0115
0101 0116
0101 0117
0101 0119
0101 0120
0101 0121
0101 0122
0101 0123
0101 0124
0101 0125
0101 0126
0101 0127
0101 0128
0101 0129
0101 0130
0101 0131
0101 0132
0101 0133
0101 0134
0101 0135
0101 0136
0101 0137
0101 0138
0101 0140
0101 0141
0101 0142
0101 0143
0101 0144
0101 0145
0101 0146
0101 0147
0101 0148
0101 0149
0101 0150
0101 0152
0101 0153
0101 0154
0101 0155
0101 0156
0101 0157
0101 0158
0101 0159
0101 0161
0101 0162
0101 0163
0101 0164
0101 0165
0101 0167
0101 0168
0101 0169
0101 0170
0101 0171
0101 0172
0101 0173
0101 0174
0101 0175
0101 0176
0101 0177
0101 0179
0101 0180
0101 0181
0101 0182
0101 0183
0101 0184
0101 0185
0101 0187
0101 0188
0101 0189
0101 0190
0101 0191
0101 0192
0101 0193
0101 0194
0101 0195
0101 0196
0101 0198
0101 0199
0101 0200
0101 0201
0101 0202
0101 0203
0101 0204
0101 0205
0101 0206
0101 0207
0101 0208
0101 0209
0101 0210
0101 0211
0101 0212
0101 0214
0101 0215
0101 0217
0101 0218
0101 0219
0101 0220
0101 0221
0101 0222
0101 0223
0101 0224
0101 0225
0101 0226
0101 0227
0101 0228
0101 0229
0101 0230
0101 0232
0101 0233
0101 0234
0101 0236
0101 0237
0101 0238
0101 0239
0101 0240
0101 0241
0101 0242
0101 0384
0101 0396
0101 0425
0101 0457
0101 0487
0101 0859
0102 0106
0102 0107
0102 0108
0102 0109
0102 0110
0102 0111
0102 0112
0102 0113
0102 0114
0102 0115
0102 0116
0102 0117
0102 0118
0102 0119
0102 0120
0102 0121
0102 0122
0102 0123
0102 0124
0102 0125
0102 0126
0102 0127
0102 0128
0102 0129
0102 0130
0102 0131
0102 0132
0102 0133
0102 0134
0102 0135
0102 0136
0102 0137
0102 0138
0102 0139
0102 0140
0102 0141
0102 0142
0102 0143
0102 0144
0102 0145
0102 0146
0102 0147
0102 0148
0102 0149
0102 0150
0102 0152
0102 0154
0102 0155
0102 0156
0102 0157
0102 0158
0102 0159
0102 0161
0102 0162
0102 0163
0102 0164
0102 0166
0102 0167
0102 0168
0102 0169
0102 0170
0102 0171
0102 0172
0102 0173
0102 0174
0102 0175
0102 0176
0102 0179
0102 0180
0102 0181
0102 0182
0102 0184
0102 0185
0102 0186
0102 0187
0102 0188
0102 0189
0102 0190
0102 0191
0102 0192
0102 0193
0102 0194
0102 0195
0102 0196
0102 0197
0102 0198
0102 0199
0102 0200
0102 0201
0102 0202
0102 0203
0102 0205
0102 0206
0102 0207
0102 0208
0102 0209
0102 0210
0102 0211
0102 0213
0102 0214
0102 0215
0102 0216
0102 0217
0102 0218
0102 0219
0102 0220
0102 0221
0102 0222
0102 0223
0102 0224
0102 0225
0102 0226
0102 0227
0102 0228
0102 0383
0102 0617
0102 0894
0102 0939
0103 0104
0103 0105
0103 0106
0103 0107
0103 0109
0103 0110
0103 0111
0103 0112
0103 0113
0103 0116
0103 0117
0103 0118
0103 0119
0103 0120
0103 0121
0103 0122
0103 0124
0103 0125
0103 0126
0103 0127
0103 0128
0103 0129
0103 0130
0103 0131
0103 0132
0103 0133
0103 0134
0103 0135
0103 0136
0103 0137
0103 0138
0103 0139
0103 0140
0103 0141
0103 0142
0103 0143
0103 0144
0103 0145
0103 0146
0103 0147
0103 0148
0103 0149
0103 0150
0103 0151
0103 0152
0103 0153
0103 0154
0103 0155
0103 0156
0103 0157
0103 0158
0103 0159
0103 0161
0103 0162
0103 0163
0103 0164
0103 0166
0103 0167
0103 0168
0103 0169
0103 0170
0103 0171
0103 0172
0103 0173
0103 0174
0103 0175
0103 0176
0103 0177
0103 0179
0103 0181
0103 0182
0103 0183
0103 0184
0103 0185
0103 0186
0103 0187
0103 0188
0103 0189
0103 0190
0103 0191
0103 0193
0103 0196
0103 0197
0103 0198
0103 0199
0103 0200
0103 0201
0103 0202
0103 0203
0103 0204
0103 0205
0103 0206
0103 0208
0103 0209
0103 0210
0103 0211
0103 0212
0103 0214
0103 0215
0103 0271
0103 0391
0103 0393
0103 0396
0103 0513
0103 0626
0103 0857
0103 0996
0104 0105
0104 0106
0104 0107
0104 0108
0104 0109
0104 0110
0104 0111
0104 0112
0104 0113
0104 0114
0104 0115
0104 0116
0104 0117
0104 0118
0104 0119
0104 0120
0104 0122
0104 0123
0104 0124
0104 0125
0104 0127
0104 0128
0104 0129
0104 0130
0104 0131
0104 0132
0104 0133
0104 0134
0104 0135
0104 0136
0104 0137
0104 0139
0104 0140
0104 0142
0104 0143
0104 0144
0104 0145
0104 0146
0104 0147
0104 0148
0104 0149
0104 0150
0104 0151
0104 0152
0104 0153
0104 0154
0104 0156
0104 0157
0104 0158
0104 0159
0104 0161
0104 0162
0104 0164
0104 0165
0104 0166
0104 0167
0104 0168
0104 0169
0104 0170
0104 0171
0104 0172
0104 0173
0104 0174
0104 0175
0104 0176
0104 0177
0104 0178
0104 0179
0104 0180
0104 0182
0104 0183
0104 0184
0104 0185
0104 0187
0104 0188
0104 0190
0104 0191
0104 0192
0104 0193
0104 0195
0104 0196
0104 0197
0104 0198
0104 0199
0104 0200
0104 0201
0104 0203
0104 0204
0104 0205
0104 0383
0104 0394
0104 0538
0104 0630
0104 0802
0104 0821
0105 0107
0105 0108
0105 0109
0105 0110
0105 0111
0105 0112
0105 0113
0105 0114
0105 0115
0105 0118
0105 0119
0105 0120
0105 0121
0105 0122
0105 0123
0105 0125
0105 0126
0105 0129
0105 0131
0105 0133
0105 0134
0105 0135
0105 0136
0105 0138
0105 0139
0105 0140
0105 0141
0105 0142
0105 0143
0105 0144
0105 0145
0105 0146
0105 0147
0105 0148
0105 0149
0105 0150
0105 0151
0105 0152
0105 0153
0105 0154
0105 0155
0105 0156
0105 0157
0105 0158
0105 0159
0105 0161
0105 0163
0105 0164
0105 0165
0105 0166
0105 0167
0105 0169
0105 0170
0105 0171
0105 0172
0105 0173
0105 0174
0105 0175
0105 0176
0105 0177
0105 0178
0105 0179
0105 0180
0105 0182
0105 0185
0105 0186
0105 0187
0105 0188
0105 0190
0105 0191
0105 0192
0105 0193
0105 0194
0105 0195
0105 0201
0105 0254
0105 0307
0105 0352
0105 0431
0105 0480
0105 0553
0105 0777
0105 0815
0105 0867
0105 0942
0106 0107
0106 0108
0106 0109
0106 0110
0106 0111
0106 0112
0106 0113
0106 0114
0106 0115
0106 0116
0106 0117
0106 0119
0106 0120
0106 0121
0106 0122
0106 0123
0106 0124
0106 0125
0106 0126
0106 0127
0106 0128
0106 0129
0106 0130
0106 0131
0106 0132
0106 0133
0106 0134
0106 0135
0106 0136
0106 0137
0106 0138
0106 0139
0106 0140
0106 0141
0106 0142
0106 0144
0106 0145
0106 0146
0106 0147
0106 0148
0106 0149
0106 0151
0106 0152
0106 0153
0106 0154
0106 0155
0106 0156
0106 0157
0106 0158
0106 0159
0106 0160
0106 0162
0106 0163
0106 0164
0106 0165
0106 0166
0106 0167
0106 0168
0106 0169
0106 0170
0106 0171
0106 0172
0106 0173
0106 0174
0106 0175
0106 0176
0106 0177
0106 0178
0106 0179
0106 0180
0106 0181
0106 0183
0106 0184
0106 0185
0106 0186
0106 0395
0106 0417
0106 0443
0106 0971
0107 0108
0107 0110
0107 0111
0107 0112
0107 0113
0107 0114
0107 0115
0107 0117
0107 0118
0107 0119
0107 0120
0107 0121
0107 0122
0107 0123
0107 0124
0107 0126
0107 0127
0107 0128
0107 0129
0107 0130
0107 0131
0107 0132
0107 0133
0107 0134
0107 0135
0107 0136
0107 0137
0107 0138
0107 0139
0107 0140
0107 0141
0107 0142
0107 0143
0107 0144
0107 0145
0107 0146
0107 0147
0107 0148
0107 0149
0107 0150
0107 0151
0107 0153
0107 0154
0107 0155
0107 0156
0107 0157
0107 0159
0107 0160
0107 0161
0107 0163
0107 0164
0107 0165
0107 0166
0107 0167
0107 0168
0107 0169
0107 0170
0107 0171
0107 0173
0107 0174
0107 0175
0107 0176
0107 0177
0107 0178
0107 0224
0107 0607
0107 0611
0107 0908
0108 0109
0108 0110
0108 0111
0108 0112
0108 0113
0108 0114
0108 0115
0108 0116
0108 0117
0108 0118
0108 0119
0108 0120
0108 0121
0108 0122
0108 0124
0108 0125
0108 0126
0108 0127
0108 0128
0108 0129
0108 0131
0108 0132
0108 0133
0108 0134
0108 0135
0108 0136
0108 0137
0108 0138
0108 0139
0108 0140
0108 0141
0108 0142
0108 0143
0108 0144
0108 0146
0108 0147
0108 0148
0108 0149
0108 0151
0108 0152
0108 0153
0108 0154
0108 0155
0108 0156
0108 0157
0108 0158
0108 0159
0108 0160
0108 0161
0108 0162
0108 0163
0108 0165
0108 0166
0108 0167
0108 0168
0108 0169
0108 0170
0108 0270
0108 0385
0109 0110
0109 0111
0109 0112
0109 0114
0109 0116
0109 0118
0109 0119
0109 0120
0109 0121
0109 0122
0109 0123
0109 0124
0109 0125
0109 0126
0109 0127
0109 0128
0109 0129
0109 0130
0109 0131
0109 0132
0109 0134
0109 0135
0109 0136
0109 0137
0109 0138
0109 0139
0109 0140
0109 0141
0109 0142
0109 0144
0109 0145
0109 0146
0109 0147
0109 0148
0109 0149
0109 0150
0109 0151
0109 0152
0109 0153
0109 0154
0109 0155
0109 0157
0109 0158
0109 0159
0109 0160
0109 0161
0109 0162
0109 0163
0109 0277
0109 0650
0109 0729
0109 0827
0110 0112
0110 0113
0110 0114
0110 0115
0110 0116
0110 0117
0110 0118
0110 0119
0110 0120
0110 0121
0110 0122
0110 0123
0110 0124
0110 0127
0110 0128
0110 0129
0110 0130
0110 0131
0110 0132
0110 0133
0110 0134
0110 0135
0110 0136
0110 0137
0110 0138
0110 0139
0110 0140
0110 0141
0110 0142
0110 0143
0110 0144
0110 0145
0110 0146
0110 0147
0110 0149
0110 0150
0110 0151
0110 0152
0110 0153
0110 0154
0110 0155
0110 0156
0110 0297
0110 0333
0110 0430
0110 0857
0111 0112
0111 0114
0111 0115
0111 0117
0111 0118
0111 0120
0111 0122
0111 0123
0111 0124
0111 0125
0111 0126
0111 0127
0111 0128
0111 0130
0111 0131
0111 0132
0111 0133
0111 0134
0111 0135
0111 0136
0111 0138
0111 0139
0111 0140
0111 0141
0111 0142
0111 0143
0111 0144
0111 0145
0111 0146
0111 0147
0111 0148
0111 0149
0111 0150
0111 0151
0111 0383
0111 0539
0111 0749
0112 0113
0112 0114
0112 0115
0112 0117
0112 0118
0112 0119
0112 0120
0112 0121
0112 0124
0112 0125
0112 0126
0112 0127
0112 0128
0112 0129
0112 0131
0112 0132
0112 0133
0112 0135
0112 0136
0112 0137
0112 0138
0112 0139
0112 0140
0112 0141
0112 0142
0112 0143
0112 0144
0112 0145
0112 0149
0112 0397
0112 0964
0113 0114
0113 0116
0113 0117
0113 0118
0113 0119
0113 0120
0113 0121
0113 0122
0113 0124
0113 0125
0113 0126
0113 0127
0113 0128
0113 0129
0113 0130
0113 0131
0113 0133
0113 0134
0113 0135
0113 0136
0113 0137
0113 0138
0113 0139
0113 0140
0113 0141
0113 0222
0113 0349
0113 0684
0113 0755
0114 0116
0114 0117
0114 0119
0114 0121
0114 0122
0114 0123
0114 0124
0114 0125
0114 0126
0114 0127
0114 0128
0114 0129
0114 0130
0114 0131
0114 0132
0114 0133
0114 0134
0114 0135
0114 0137
0114 0243
0114 0458
0114 0583
0114 0719
0114 0838
0114 0906
0115 0116
0115 0117
0115 0118
0115 0119
0115 0120
0115 0121
0115 0122
0115 0124
0115 0125
0115 0126
0115 0127
0115 0128
0115 0129
0115 0130
0115 0131
0115 0132
0115 0133
0116 0118
0116 0119
0116 0120
0116 0121
0116 0122
0116 0123
0116 0125
0116 0126
0116 0127
0116 0128
0116 0129
0116 0130
0116 0268
0116 0422
0116 0879
0116 0889
0116 0970
0117 0120
0117 0121
0117 0122
0117 0123
0117 0124
0117 0127
0117 0226
0117 0389
0117 0418
0117 0476
0117 0562
0117 0592
0118 0119
0118 0120
0118 0121
0118 0122
0118 0502
0118 0605
0118 0774
0119 0121
0119 0347
0119 0593
0120 0126
0120 0304
0120 0385
0120 0387
0121 0986
0123 0335
0123 0723
0124 0478
0124 0781
0125 0937
0126 0351
0126 0380
0126 0581
0126 0868
0127 0220
0129 0175
0130 0300
0130 0397
0130 0744
0132 0235
0132 0860
0134 0386
0137 0568
0137 0743
0139 0384
0139 0396
0139 0651
0140 0390
0140 0392
0140 0571
0141 0586
0143 0313
0143 0527
0144 0260
0145 0223
0145 0370
0146 0818
0147 0490
0148 0384
0148 0388
0148 0559
0150 0233
0150 0615
0150 0687
0150 0753
0151 0590
0151 0898
0152 0393
0156 0402
0156 0701
0158 0310
0158 0385
0158 0386
0158 0438
0159 0394
0159 0494
0160 0262
0160 0389
0162 0386
0162 0982
0163 0387
0163 0412
0164 0996
0165 0398
0165 0788
0165 0909
0166 0583
0167 0389
0167 0644
0168 0821
0168 0969
0169 0386
0170 0775
0172 0229
0174 0197
0175 0389
0175 0417
0176 0472
0177 0390
0177 0525
0178 0374
0178 0417
0178 0495
0178 0536
0179 0391
0180 0341
0180 0436
0181 0390
0183 0214
0183 0804
0185 0390
0186 0839
0188 0399
0188 0632
0189 0761
0190 0384
0192 0341
0192 0390
0194 0801
0197 0435
0199 0399
0200 0982
0201 0559
0202 0384
0202 0389
0204 0658
0204 0800
0208 0386
0208 0548
0208 0733
0208 0760
0209 0753
0210 0403
0210 0740
0211 0724
0212 0250
0212 0322
0212 0392
0212 0892
0213 0340
0213 0507
0213 0912
0215 0576
0216 0515
0219 0239
0219 0383
0219 0399
0219 0410
0220 0387
0220 0925
0221 0392
0221 0791
0224 0383
0224 0882
0226 0406
0226 0558
0226 0875
0227 0388
0230 0384
0231 0255
0231 0930
0231 0985
0232 0385
0234 0386
0234 0387
0234 0510
0235 0395
0236 0400
0236 0405
0237 0384
0240 0970
0241 0353
0241 0384
0242 0527
0243 0392
0245 0426
0246 0989
0247 0656
0247 0717
0248 0893
0251 0398
0252 0608
0253 0439
0256 0753
0258 0383
0258 0387
0258 0393
0260 0383
0261 0308
0261 0351
0261 0409
0262 0427
0263 0613
0264 0393
0264 0544
0267 0388
0267 0619
0267 0763
0269 0402
0269 0636
0269 0668
0270 0384
0271 0394
0271 0470
0272 0388
0272 0573
0273 0395
0274 0390
0274 0424
0274 0462
0275 0746
0276 0396
0277 0333
0280 0719
0281 0386
0282 0383
0282 0789
0286 0416
0286 0881
0294 0501
0294 0894
0298 0383
0299 0587
0301 0570
0302 0360
0304 0514
0308 0389
0309 0421
0310 0343
0311 0335
0311 0440
0312 0383
0312 0385
0315 0403
0317 0383
0317 0393
0317 0550
0318 0395
0318 0402
0329 0389
0329 0627
0330 0394
0331 0391
0333 0334
0333 0335
0333 0336
0333 0337
0333 0338
0333 0339
0333 0340
0333 0341
0333 0343
0333 0344
0333 0345
0333 0346
0333 0347
0333 0348
0333 0350
0333 0351
0333 0352
0333 0354
0333 0355
0333 0356
0333 0358
0333 0359
0333 0360
0333 0362
0333 0363
0333 0364
0333 0365
0333 0367
0333 0369
0333 0370
0333 0371
0333 0372
0333 0373
0333 0375
0333 0376
0333 0377
0333 0378
0333 0379
0333 0380
0333 0381
0333 0382
0333 0610
0333 0701
0333 0716
0333 0874
0333 0909
0334 0335
0334 0336
0334 0337
0334 0338
0334 0339
0334 0340
0334 0341
0334 0342
0334 0343
0334 0344
0334 0345
0334 0346
0334 0347
0334 0348
0334 0349
0334 0350
0334 0351
0334 0353
0334 0354
0334 0357
0334 0358
0334 0359
0334 0360
0334 0361
0334 0362
0334 0363
0334 0364
0334 0365
0334 0366
0334 0367
0334 0369
0334 0371
0334 0372
0334 0373
0334 0374
0334 0375
0334 0376
0334 0377
0334 0388
0334 0471
0334 0552
0334 0666
0334 0998
0335 0336
0335 0337
0335 0338
0335 0339
0335 0340
0335 0341
0335 0342
0335 0343
0335 0344
0335 0345
0335 0346
0335 0347
0335 0348
0335 0349
0335 0350
0335 0352
0335 0354
0335 0355
0335 0356
0335 0357
0335 0358
0335 0359
0335 0361
0335 0362
0335 0363
0335 0365
0335 0366
0335 0367
0335 0368
0335 0370
0335 0371
0335 0372
0335 0373
0335 0687
0336 0337
0336 0338
0336 0339
0336 0341
0336 0342
0336 0343
0336 0344
0336 0345
0336 0346
0336 0347
0336 0348
0336 0350
0336 0352
0336 0353
0336 0354
0336 0355
0336 0356
0336 0357
0336 0358
0336 0359
0336 0360
0336 0361
0336 0363
0336 0364
0336 0365
0336 0366
0336 0367
0336 0368
0336 0369
0336 0464
0337 0338
0337 0339
0337 0340
0337 0341
0337 0342
0337 0344
0337 0345
0337 0347
0337 0348
0337 0349
0337 0350
0337 0352
0337 0353
0337 0354
0337 0355
0337 0356
0337 0357
0337 0358
0337 0359
0337 0360
0337 0361
0337 0362
0337 0364
0337 0365
0337 0366
0338 0339
0338 0340
0338 0341
0338 0342
0338 0343
0338 0344
0338 0345
0338 0346
0338 0348
0338 0349
0338 0350
0338 0351
0338 0352
0338 0354
0338 0355
0338 0356
0338 0357
0338 0358
0338 0359
0338 0360
0338 0361
0338 0362
0338 0363
0338 0411
0339 0340
0339 0342
0339 0343
0339 0344
0339 0345
0339 0346
0339 0347
0339 0348
0339 0349
0339 0350
0339 0351
0339 0352
0339 0353
0339 0355
0339 0356
0339 0357
0339 0358
0339 0359
0339 0360
0339 0584
0340 0341
0340 0342
0340 0343
0340 0344
0340 0345
0340 0346
0340 0347
0340 0348
0340 0349
0340 0350
0340 0352
0340 0353
0340 0354
0340 0355
0340 0356
0340 0357
0340 0395
0341 0342
0341 0343
0341 0345
0341 0346
0341 0347
0341 0348
0341 0349
0341 0350
0341 0351
0341 0352
0341 0353
0341 0354
0341 0355
0341 0865
0342 0343
0342 0344
0342 0345
0342 0346
0342 0347
0342 0348
0342 0349
0342 0350
0342 0351
0342 0352
0342 0353
0343 0344
0343 0346
0343 0347
0343 0348
0343 0349
0343 0350
0343 0351
0343 0383
0344 0346
0344 0347
0344 0348
0344 0349
0344 0392
0344 0581
0345 0347
0345 0373
0345 0393
0346 0598
0346 0907
0346 0917
0348 0747
0349 0385
0351 0384
0351 0386
0351 0559
0352 0384
0353 0652
0353 0905
0354 0392
0354 0695
0357 0839
0359 0472
0362 0430
0363 0997
0366 0387
0366 0873
0367 0383
0368 0386
0368 0478
0369 0605
0369 0712
0370 0387
0370 0528
0374 0383
0374 0550
0374 0642
0375 0394
0376 0386
0378 0384
0378 0422
0379 0385
0383 0385
0383 0386
0383 0387
0383 0388
0383 0389
0383 0390
0383 0391
0383 0393
0383 0394
0383 0395
0383 0396
0383 0397
0383 0398
0383 0399
0383 0401
0383 0402
0383 0403
0383 0404
0383 0405
0383 0406
0383 0407
0383 0408
0383 0409
0383 0410
0383 0411
0383 0412
0383 0413
0383 0414
0383 0415
0383 0416
0383 0418
0383 0419
0383 0420
0383 0421
0383 0422
0383 0423
0383 0424
0383 0425
0383 0426
0383 0427
0383 0428
0383 0429
0383 0430
0383 0431
0383 0432
0383 0433
0383 0434
0383 0435
0383 0436
0383 0437
0383 0438
0383 0439
0383 0440
0383 0441
0383 0442
0383 0443
0383 0444
0383 0445
0383 0446
0383 0447
0383 0448
0383 0449
0383 0450
0383 0451
0383 0452
0383 0453
0383 0454
0383 0455
0383 0456
0383 0457
0383 0458
0383 0459
0383 0460
0383 0461
0383 0462
0383 0463
0383 0464
0383 0465
0383 0466
0383 0467
0383 0468
0383 0469
0383 0470
0383 0471
0383 0472
0383 0473
0383 0474
0383 0475
0383 0476
0383 0477
0383 0478
0383 0479
0383 0480
0383 0481
0383 0482
0383 0483
0383 0484
0383 0485
0383 0486
0383 0487
0383 0488
0383 0489
0383 0490
0383 0491
0383 0492
0383 0493
0383 0494
0383 0495
0383 0496
0383 0497
0383 0498
0383 0499
0383 0500
0383 0501
0383 0502
0383 0503
0383 0504
0383 0505
0383 0506
0383 0507
0383 0508
0383 0509
0383 0511
0383 0512
0383 0513
0383 0514
0383 0516
0383 0517
0383 0518
0383 0519
0383 0520
0383 0521
0383 0522
0383 0523
0383 0524
0383 0525
0383 0526
0383 0527
0383 0529
0383 0530
0383 0531
0383 0532
0383 0533
0383 0535
0383 0536
0383 0537
0383 0538
0383 0539
0383 0540
0383 0541
0383 0542
0383 0543
0383 0545
0383 0546
0383 0547
0383 0548
0383 0549
0383 0550
0383 0551
0383 0552
0383 0553
0383 0555
0383 0556
0383 0557
0383 0558
0383 0560
0383 0561
0383 0562
0383 0563
0383 0564
0383 0566
0383 0567
0383 0568
0383 0569
0383 0570
0383 0571
0383 0572
0383 0573
0383 0574
0383 0575
0383 0576
0383 0578
0383 0579
0383 0580
0383 0582
0383 0583
0383 0584
0383 0585
0383 0586
0383 0587
0383 0588
0383 0589
0383 0590
0383 0591
0383 0592
0383 0593
0383 0594
0383 0595
0383 0596
0383 0598
0383 0599
0383 0600
0383 0601
0383 0602
0383 0603
0383 0604
0383 0605
0383 0606
0383 0607
0383 0608
0383 0609
0383 0610
0383 0611
0383 0612
0383 0613
0383 0614
0383 0615
0383 0616
0383 0618
0383 0620
0383 0621
0383 0622
0383 0623
0383 0624
0383 0625
0383 0626
0383 0627
0383 0628
0383 0629
0383 0631
0383 0633
0383 0634
0383 0635
0383 0636
0383 0637
0383 0638
0383 0639
0383 0640
0383 0641
0383 0643
0383 0644
0383 0645
0383 0646
0383 0647
0383 0648
0383 0649
0383 0650
0383 0651
0383 0653
0383 0654
0383 0655
0383 0656
0383 0657
0383 0658
0383 0659
0383 0661
0383 0662
0383 0663
0383 0664
0383 0665
0383 0666
0383 0668
0383 0669
0383 0670
0383 0671
0383 0672
0383 0673
0383 0674
0383 0675
0383 0676
0383 0677
0383 0678
0383 0679
0383 0680
0383 0681
0383 0682
0383 0684
0383 0685
0383 0686
0383 0687
0383 0688
0383 0689
0383 0690
0383 0691
0383 0692
0383 0693
0383 0694
0383 0695
0383 0696
0383 0697
0383 0699
0383 0700
0383 0701
0383 0702
0383 0703
0383 0704
0383 0705
0383 0708
0383 0709
0383 0710
0383 0711
0383 0713
0383 0714
0383 0715
0383 0716
0383 0717
0383 0718
0383 0722
0383 0723
0383 0724
0383 0725
0383 0726
0383 0727
0383 0729
0383 0730
0383 0731
0383 0735
0383 0736
0383 0737
0383 0738
0383 0739
0383 0740
0383 0741
0383 0742
0383 0743
0383 0744
0383 0747
0383 0748
0383 0749
0383 0750
0383 0751
0383 0752
0383 0754
0383 0755
0383 0756
0383 0757
0383 0758
0383 0759
0383 0762
0383 0763
0383 0764
0383 0765
0383 0766
0383 0767
0383 0768
0383 0769
0383 0770
0383 0772
0383 0773
0383 0774
0383 0775
0383 0776
0383 0777
0383 0778
0383 0779
0383 0780
0383 0781
0383 0782
0383 0783
0383 0784
0383 0785
0383 0786
0383 0787
0383 0789
0383 0790
0383 0791
0383 0792
0383 0793
0383 0794
0383 0795
0383 0796
0383 0797
0383 0798
0383 0800
0383 0801
0383 0803
0383 0804
0383 0805
0383 0806
0383 0808
0383 0809
0383 0810
0383 0811
0383 0812
0383 0813
0383 0814
0383 0815
0383 0816
0383 0817
0383 0818
0383 0819
0383 0820
0383 0821
0383 0822
0383 0823
0383 0824
0383 0825
0383 0826
0383 0827
0383 0828
0383 0829
0383 0830
0383 0831
0383 0832
0383 0834
0383 0836
0383 0837
0383 0838
0383 0839
0383 0840
0383 0841
0383 0842
0383 0843
0383 0845
0383 0846
0383 0847
0383 0848
0383 0849
0383 0850
0383 0851
0383 0853
0383 0854
0383 0855
0383 0856
0383 0857
0383 0858
0383 0860
0383 0861
0383 0862
0383 0863
0383 0864
0383 0865
0383 0866
0383 0867
0383 0868
0383 0870
0383 0871
0383 0872
0383 0873
0383 0874
0383 0875
0383 0876
0383 0877
0383 0878
0383 0879
0383 0880
0383 0881
0383 0882
0383 0883
0383 0885
0383 0886
0383 0887
0383 0888
0383 0889
0383 0890
0383 0892
0383 0893
0383 0895
0383 0896
0383 0897
0383 0898
0383 0899
0383 0900
0383 0901
0383 0902
0383 0903
0383 0904
0383 0905
0383 0906
0383 0908
0383 0909
0383 0910
0383 0911
0383 0912
0383 0913
0383 0914
0383 0915
0383 0916
0383 0917
0383 0918
0383 0919
0383 0920
0383 0921
0383 0922
0383 0923
0383 0925
0383 0926
0383 0927
0383 0930
0383 0931
0383 0932
0383 0933
0383 0934
0383 0935
0383 0936
0383 0937
0383 0938
0383 0939
0383 0940
0383 0941
0383 0942
0383 0943
0383 0944
0383 0945
0383 0946
0383 0947
0383 0948
0383 0949
0383 0950
0383 0951
0383 0952
0383 0954
0383 0955
0383 0956
0383 0957
0383 0958
0383 0959
0383 0960
0383 0961
0383 0963
0383 0964
0383 0965
0383 0966
0383 0967
0383 0968
0383 0969
0383 0970
0383 0971
0383 0972
0383 0973
0383 0974
0383 0975
0383 0976
0383 0977
0383 0978
0383 0979
0383 0981
0383 0982
0383 0983
0383 0984
0383 0985
0383 0986
0383 0987
0383 0988
0383 0990
0383 0991
0383 0992
0383 0993
0383 0994
0383 0995
0383 0997
0383 0998
0383 0999
0383 1000
0384 0385
0384 0386
0384 0387
0384 0388
0384 0389
0384 0390
0384 0391
0384 0392
0384 0393
0384 0394
0384 0396
0384 0397
0384 0399
0384 0400
0384 0401
0384 0402
0384 0403
0384 0404
0384 0405
0384 0406
0384 0407
0384 0408
0384 0409
0384 0410
0384 0412
0384 0413
0384 0414
0384 0415
0384 0416
0384 0417
0384 0418
0384 0419
0384 0420
0384 0421
0384 0422
0384 0423
0384 0424
0384 0425
0384 0426
0384 0427
0384 0428
0384 0429
0384 0430
0384 0431
0384 0432
0384 0433
0384 0434
0384 0435
0384 0436
0384 0437
0384 0438
0384 0439
0384 0440
0384 0442
0384 0443
0384 0444
0384 0445
0384 0446
0384 0447
0384 0448
0384 0449
0384 0450
0384 0451
0384 0452
0384 0453
0384 0454
0384 0455
0384 0456
0384 0457
0384 0458
0384 0459
0384 0460
0384 0461
0384 0462
0384 0463
0384 0464
0384 0465
0384 0466
0384 0467
0384 0468
0384 0469
0384 0471
0384 0472
0384 0473
0384 0474
0384 0475
0384 0476
0384 0477
0384 0478
0384 0479
0384 0480
0384 0481
0384 0482
0384 0483
0384 0484
0384 0485
0384 0486
0384 0487
0384 0488
0384 0489
0384 0490
0384 0491
0384 0493
0384 0495
0384 0496
0384 0497
0384 0498
0384 0499
0384 0500
0384 0501
0384 0502
0384 0503
0384 0504
0384 0505
0384 0506
0384 0507
0384 0508
0384 0509
0384 0510
0384 0511
0384 0512
0384 0513
0384 0514
0384 0515
0384 0516
0384 0517
0384 0518
0384 0519
0384 0520
0384 0521
0384 0522
0384 0523
0384 0524
0384 0525
0384 0526
0384 0527
0384 0528
0384 0529
0384 0530
0384 0531
0384 0532
0384 0533
0384 0534
0384 0535
0384 0536
0384 0537
0384 0539
0384 0540
0384 0541
0384 0542
0384 0543
0384 0544
0384 0545
0384 0546
0384 0547
0384 0548
0384 0549
0384 0551
0384 0552
0384 0553
0384 0554
0384 0555
0384 0556
0384 0557
0384 0558
0384 0559
0384 0560
0384 0561
0384 0563
0384 0564
0384 0565
0384 0566
0384 0567
0384 0568
0384 0569
0384 0570
0384 0571
0384 0572
0384 0573
0384 0574
0384 0575
0384 0576
0384 0577
0384 0579
0384 0580
0384 0581
0384 0583
0384 0584
0384 0585
0384 0586
0384 0587
0384 0588
0384 0589
0384 0591
0384 0592
0384 0593
0384 0594
0384 0595
0384 0596
0384 0597
0384 0598
0384 0600
0384 0601
0384 0602
0384 0603
0384 0604
0384 0605
0384 0606
0384 0607
0384 0608
0384 0609
0384 0610
0384 0611
0384 0612
0384 0613
0384 0614
0384 0615
0384 0616
0384 0617
0384 0618
0384 0619
0384 0620
0384 0621
0384 0622
0384 0623
0384 0624
0384 0625
0384 0626
0384 0628
0384 0629
0384 0630
0384 0632
0384 0633
0384 0634
0384 0635
0384 0636
0384 0637
0384 0638
0384 0639
0384 0640
0384 0641
0384 0642
0384 0643
0384 0644
0384 0646
0384 0647
0384 0648
0384 0649
0384 0650
0384 0651
0384 0652
0384 0654
0384 0657
0384 0658
0384 0659
0384 0660
0384 0661
0384 0662
0384 0663
0384 0664
0384 0665
0384 0666
0384 0667
0384 0668
0384 0669
0384 0670
0384 0671
0384 0672
0384 0674
0384 0675
0384 0676
0384 0677
0384 0679
0384 0680
0384 0681
0384 0682
0384 0683
0384 0684
0384 0685
0384 0686
0384 0687
0384 0688
0384 0689
0384 0690
0384 0691
0384 0692
0384 0693
0384 0694
0384 0695
0384 0696
0384 0697
0384 0698
0384 0699
0384 0700
0384 0701
0384 0702
0384 0703
0384 0704
0384 0705
0384 0706
0384 0707
0384 0708
0384 0709
0384 0710
0384 0711
0384 0712
0384 0713
0384 0714
0384 0715
0384 0716
0384 0717
0384 0718
0384 0719
0384 0720
0384 0721
0384 0722
0384 0723
0384 0724
0384 0725
0384 0726
0384 0727
0384 0728
0384 0729
0384 0731
0384 0732
0384 0733
0384 0734
0384 0735
0384 0736
0384 0738
0384 0739
0384 0740
0384 0741
0384 0742
0384 0743
0384 0744
0384 0745
0384 0746
0384 0747
0384 0748
0384 0749
0384 0750
0384 0751
0384 0752
0384 0754
0384 0755
0384 0757
0384 0758
0384 0759
0384 0760
0384 0761
0384 0763
0384 0764
0384 0765
0384 0766
0384 0767
0384 0768
0384 0770
0384 0771
0384 0772
0384 0773
0384 0774
0384 0775
0384 0776
0384 0777
0384 0778
0384 0779
0384 0780
0384 0781
0384 0782
0384 0783
0384 0784
0384 0785
0384 0786
0384 0787
0384 0788
0384 0789
0384 0790
0384 0791
0384 0792
0384 0793
0384 0794
0384 0796
0384 0797
0384 0798
0384 0799
0384 0800
0384 0801
0384 0802
0384 0803
0384 0804
0384 0805
0384 0807
0384 0808
0384 0810
0384 0811
0384 0812
0384 0813
0384 0815
0384 0816
0384 0817
0384 0818
0384 0819
0384 0820
0384 0822
0384 0823
0384 0824
0384 0825
0384 0826
0384 0827
0384 0829
0384 0830
0384 0831
0384 0832
0384 0833
0384 0834
0384 0835
0384 0836
0384 0837
0384 0838
0384 0840
0384 0841
0384 0842
0384 0843
0384 0844
0384 0845
0384 0846
0384 0847
0384 0848
0384 0849
0384 0850
0384 0851
0384 0852
0384 0853
0384 0854
0384 0855
0384 0856
0384 0857
0384 0858
0384 0859
0384 0861
0384 0862
0384 0863
0384 0864
0384 0865
0384 0866
0384 0867
0384 0869
0384 0870
0384 0871
0384 0872
0384 0874
0384 0875
0384 0876
0384 0877
0384 0878
0384 0880
0384 0881
0384 0882
0384 0883
0384 0884
0384 0885
0384 0886
0384 0887
0384 0888
0384 0889
0384 0890
0384 0892
0384 0894
0384 0895
0384 0896
0384 0897
0384 0898
0384 0899
0384 0900
0384 0901
0384 0902
0384 0905
0384 0906
0384 0907
0384 0908
0384 0909
0384 0910
0384 0911
0384 0912
0384 0913
0384 0914
0384 0915
0384 0916
0384 0917
0384 0918
0384 0919
0384 0920
0384 0921
0384 0923
0384 0924
0384 0925
0384 0926
0384 0927
0384 0928
0384 0929
0384 0930
0384 0931
0384 0932
0384 0933
0384 0934
0384 0935
0384 0936
0384 0937
0384 0938
0384 0939
0384 0940
0384 0941
0384 0942
0384 0943
0385 0386
0385 0387
0385 0388
0385 0389
0385 0391
0385 0392
0385 0393
0385 0395
0385 0396
0385 0397
0385 0398
0385 0399
0385 0400
0385 0401
0385 0402
0385 0403
0385 0404
0385 0405
0385 0406
0385 0407
0385 0408
0385 0409
0385 0410
0385 0411
0385 0412
0385 0413
0385 0414
0385 0415
0385 0416
0385 0418
0385 0419
0385 0420
0385 0421
0385 0422
0385 0423
0385 0424
0385 0425
0385 0426
0385 0427
0385 0428
0385 0429
0385 0430
0385 0431
0385 0432
0385 0433
0385 0435
0385 0436
0385 0437
0385 0438
0385 0439
0385 0440
0385 0441
0385 0442
0385 0443
0385 0444
0385 0445
0385 0446
0385 0447
0385 0448
0385 0449
0385 0450
0385 0451
0385 0452
0385 0453
0385 0454
0385 0455
0385 0456
0385 0458
0385 0459
0385 0460
0385 0461
0385 0462
0385 0463
0385 0464
0385 0465
0385 0466
0385 0467
0385 0468
0385 0469
0385 0470
0385 0471
0385 0473
0385 0474
0385 0475
0385 0476
0385 0477
0385 0478
0385 0479
0385 0480
0385 0481
0385 0482
0385 0483
0385 0484
0385 0485
0385 0486
0385 0487
0385 0488
0385 0489
0385 0490
0385 0491
0385 0492
0385 0493
0385 0494
0385 0495
0385 0496
0385 0498
0385 0500
0385 0502
0385 0504
0385 0505
0385 0506
0385 0507
0385 0508
0385 0509
0385 0510
0385 0511
0385 0512
0385 0514
0385 0515
0385 0516
0385 0517
0385 0518
0385 0520
0385 0522
0385 0523
0385 0524
0385 0525
0385 0526
0385 0527
0385 0528
0385 0529
0385 0530
0385 0531
0385 0532
0385 0533
0385 0534
0385 0535
0385 0537
0385 0538
0385 0539
0385 0540
0385 0541
0385 0542
0385 0543
0385 0544
0385 0546
0385 0547
0385 0548
0385 0549
0385 0550
0385 0551
0385 0552
0385 0553
0385 0554
0385 0555
0385 0556
0385 0557
0385 0560
0385 0561
0385 0563
0385 0564
0385 0566
0385 0567
0385 0569
0385 0570
0385 0571
0385 0572
0385 0573
0385 0574
0385 0575
0385 0577
0385 0578
0385 0579
0385 0580
0385 0581
0385 0582
0385 0583
0385 0584
0385 0586
0385 0587
0385 0589
0385 0590
0385 0591
0385 0592
0385 0593
0385 0594
0385 0595
0385 0596
0385 0597
0385 0598
0385 0599
0385 0600
0385 0601
0385 0602
0385 0603
0385 0604
0385 0605
0385 0606
0385 0608
0385 0609
0385 0610
0385 0611
0385 0612
0385 0613
0385 0615
0385 0616
0385 0617
0385 0619
0385 0620
0385 0622
0385 0623
0385 0624
0385 0625
0385 0627
0385 0628
0385 0629
0385 0630
0385 0631
0385 0632
0385 0633
0385 0634
0385 0635
0385 0636
0385 0637
0385 0638
0385 0639
0385 0640
0385 0641
0385 0642
0385 0643
0385 0644
0385 0645
0385 0646
0385 0647
0385 0648
0385 0649
0385 0650
0385 0651
0385 0652
0385 0653
0385 0654
0385 0655
0385 0656
0385 0657
0385 0659
0385 0660
0385 0661
0385 0662
0385 0663
0385 0664
0385 0665
0385 0666
0385 0667
0385 0668
0385 0669
0385 0671
0385 0672
0385 0673
0385 0674
0385 0677
0385 0678
0385 0679
0385 0680
0385 0681
0385 0682
0385 0683
0385 0684
0385 0685
0385 0686
0385 0687
0385 0688
0385 0689
0385 0690
0385 0691
0385 0692
0385 0693
0385 0694
0385 0696
0385 0697
0385 0698
0385 0699
0385 0700
0385 0701
0385 0702
0385 0703
0385 0704
0385 0705
0385 0706
0385 0707
0385 0709
0385 0710
0385 0711
0385 0712
0385 0713
0385 0714
0385 0715
0385 0716
0385 0718
0385 0719
0385 0721
0385 0722
0385 0723
0385 0725
0385 0726
0385 0727
0385 0728
0385 0729
0385 0730
0385 0731
0385 0732
0385 0733
0385 0734
0385 0735
0385 0736
0385 0737
0385 0739
0385 0740
0385 0741
0385 0743
0385 0744
0385 0745
0385 0746
0385 0747
0385 0748
0385 0749
0385 0750
0385 0752
0385 0754
0385 0756
0385 0757
0385 0758
0385 0760
0385 0761
0385 0762
0385 0763
0385 0764
0385 0765
0385 0766
0385 0767
0385 0770
0385 0771
0385 0772
0385 0773
0385 0774
0385 0775
0385 0776
0385 0777
0385 0778
0385 0779
0385 0780
0385 0781
0385 0782
0385 0783
0385 0784
0385 0785
0385 0786
0385 0787
0385 0788
0385 0790
0385 0791
0385 0792
0385 0793
0385 0794
0385 0795
0385 0796
0385 0797
0385 0798
0385 0799
0385 0800
0385 0801
0385 0802
0385 0803
0385 0804
0385 0805
0385 0806
0385 0807
0385 0808
0385 0809
0385 0810
0385 0811
0385 0812
0385 0813
0385 0814
0385 0816
0385 0817
0385 0818
0385 0819
0385 0820
0385 0821
0385 0822
0385 0823
0385 0824
0385 0825
0385 0826
0385 0827
0385 0828
0385 0830
0385 0831
0385 0832
0385 0833
0385 0834
0385 0835
0385 0836
0385 0837
0385 0839
0385 0840
0385 0841
0385 0842
0385 0843
0385 0844
0385 0845
0385 0846
0385 0847
0385 0848
0385 0849
0385 0850
0385 0851
0385 0852
0385 0853
0385 0855
0385 0856
0385 0857
0385 0858
0385 0859
0385 0861
0385 0862
0385 0863
0385 0864
0385 0865
0385 0866
0385 0867
0385 0868
0385 0870
0385 0871
0385 0872
0385 0873
0385 0874
0385 0875
0385 0876
0385 0877
0385 0878
0385 0880
0385 0881
0385 0882
0385 0883
0385 0885
0385 0886
0385 0887
0385 0888
0385 0889
0385 0890
0385 0891
0385 0892
0385 0912
0385 0973
0386 0387
0386 0388
0386 0389
0386 0390
0386 0392
0386 0393
0386 0394
0386 0395
0386 0396
0386 0397
0386 0398
0386 0399
0386 0401
0386 0403
0386 0404
0386 0405
0386 0406
0386 0407
0386 0408
0386 0409
0386 0410
0386 0411
0386 0412
0386 0413
0386 0414
0386 0415
0386 0416
0386 0417
0386 0418
0386 0419
0386 0420
0386 0421
0386 0422
0386 0423
0386 0424
0386 0425
0386 0426
0386 0427
0386 0428
0386 0429
0386 0431
0386 0432
0386 0433
0386 0434
0386 0435
0386 0436
0386 0437
0386 0438
0386 0439
0386 0443
0386 0444
0386 0445
0386 0446
0386 0447
0386 0448
0386 0449
0386 0450
0386 0451
0386 0452
0386 0453
0386 0454
0386 0455
0386 0456
0386 0457
0386 0458
0386 0459
0386 0460
0386 0461
0386 0462
0386 0463
0386 0464
0386 0465
0386 0466
0386 0467
0386 0468
0386 0469
0386 0470
0386 0471
0386 0472
0386 0473
0386 0474
0386 0475
0386 0476
0386 0477
0386 0478
0386 0479
0386 0480
0386 0481
0386 0482
0386 0483
0386 0484
0386 0486
0386 0487
0386 0488
0386 0489
0386 0490
0386 0491
0386 0492
0386 0493
0386 0494
0386 0495
0386 0496
0386 0497
0386 0498
0386 0499
0386 0500
0386 0501
0386 0502
0386 0503
0386 0504
0386 0505
0386 0506
0386 0508
0386 0509
0386 0511
0386 0513
0386 0515
0386 0516
0386 0518
0386 0519
0386 0520
0386 0521
0386 0523
0386 0524
0386 0525
0386 0526
0386 0527
0386 0528
0386 0530
0386 0531
0386 0532
0386 0533
0386 0534
0386 0535
0386 0536
0386 0537
0386 0538
0386 0539
0386 0540
0386 0541
0386 0542
0386 0543
0386 0544
0386 0546
0386 0547
0386 0548
0386 0549
0386 0550
0386 0552
0386 0553
0386 0554
0386 0555
0386 0556
0386 0558
0386 0559
0386 0560
0386 0563
0386 0564
0386 0566
0386 0567
0386 0568
0386 0569
0386 0570
0386 0571
0386 0572
0386 0573
0386 0574
0386 0575
0386 0576
0386 0577
0386 0578
0386 0579
0386 0581
0386 0582
0386 0583
0386 0584
0386 0585
0386 0588
0386 0590
0386 0592
0386 0593
0386 0594
0386 0595
0386 0596
0386 0597
0386 0598
0386 0599
0386 0600
0386 0601
0386 0602
0386 0604
0386 0605
0386 0606
0386 0608
0386 0609
0386 0610
0386 0612
0386 0613
0386 0614
0386 0615
0386 0616
0386 0617
0386 0618
0386 0619
0386 0620
0386 0621
0386 0622
0386 0623
0386 0624
0386 0625
0386 0626
0386 0627
0386 0628
0386 0629
0386 0630
0386 0631
0386 0632
0386 0633
0386 0634
0386 0635
0386 0636
0386 0637
0386 0638
0386 0639
0386 0641
0386 0642
0386 0643
0386 0644
0386 0645
0386 0646
0386 0647
0386 0648
0386 0649
0386 0650
0386 0651
0386 0652
0386 0654
0386 0655
0386 0656
0386 0657
0386 0658
0386 0659
0386 0660
0386 0661
0386 0662
0386 0663
0386 0665
0386 0666
0386 0667
0386 0668
0386 0669
0386 0671
0386 0672
0386 0674
0386 0675
0386 0676
0386 0677
0386 0678
0386 0679
0386 0680
0386 0682
0386 0684
0386 0685
0386 0686
0386 0687
0386 0688
0386 0689
0386 0690
0386 0691
0386 0692
0386 0693
0386 0694
0386 0695
0386 0696
0386 0697
0386 0698
0386 0699
0386 0701
0386 0702
0386 0703
0386 0704
0386 0705
0386 0706
0386 0707
0386 0708
0386 0709
0386 0710
0386 0711
0386 0712
0386 0713
0386 0714
0386 0715
0386 0717
0386 0718
0386 0719
0386 0720
0386 0721
0386 0722
0386 0723
0386 0725
0386 0726
0386 0727
0386 0728
0386 0729
0386 0730
0386 0731
0386 0732
0386 0733
0386 0734
0386 0735
0386 0736
0386 0737
0386 0738
0386 0739
0386 0740
0386 0741
0386 0742
0386 0743
0386 0744
0386 0747
0386 0748
0386 0749
0386 0750
0386 0751
0386 0752
0386 0753
0386 0754
0386 0755
0386 0756
0386 0757
0386 0758
0386 0759
0386 0761
0386 0762
0386 0763
0386 0764
0386 0765
0386 0767
0386 0770
0386 0771
0386 0772
0386 0773
0386 0774
0386 0775
0386 0777
0386 0778
0386 0779
0386 0780
0386 0781
0386 0782
0386 0783
0386 0784
0386 0785
0386 0786
0386 0788
0386 0789
0386 0790
0386 0791
0386 0792
0386 0793
0386 0794
0386 0795
0386 0796
0386 0797
0386 0798
0386 0799
0386 0800
0386 0801
0386 0802
0386 0803
0386 0804
0386 0805
0386 0806
0386 0807
0386 0808
0386 0809
0386 0810
0386 0811
0386 0812
0386 0813
0386 0814
0386 0815
0386 0816
0386 0817
0386 0818
0386 0819
0386 0820
0386 0821
0386 0822
0386 0823
0386 0825
0386 0826
0386 0827
0386 0828
0386 0829
0386 0830
0386 0831
0386 0832
0386 0833
0386 0834
0386 0835
0386 0836
0386 0837
0386 0838
0386 0839
0386 0840
0386 0841
0386 0842
0386 0843
0386 0844
0386 0845
0386 0873
0386 0886
0386 0893
0386 0899
0386 0940
0386 0943
0387 0388
0387 0389
0387 0390
0387 0391
0387 0392
0387 0394
0387 0395
0387 0397
0387 0398
0387 0400
0387 0401
0387 0402
0387 0403
0387 0404
0387 0405
0387 0406
0387 0407
0387 0408
0387 0409
0387 0410
0387 0411
0387 0412
0387 0413
0387 0414
0387 0415
0387 0416
0387 0417
0387 0418
0387 0419
0387 0420
0387 0421
0387 0422
0387 0423
0387 0425
0387 0427
0387 0429
0387 0430
0387 0431
0387 0432
0387 0433
0387 0435
0387 0436
0387 0437
0387 0438
0387 0439
0387 0440
0387 0442
0387 0443
0387 0444
0387 0445
0387 0446
0387 0447
0387 0448
0387 0449
0387 0450
0387 0451
0387 0452
0387 0453
0387 0454
0387 0455
0387 0456
0387 0457
0387 0458
0387 0459
0387 0460
0387 0461
0387 0462
0387 0463
0387 0464
0387 0465
0387 0466
0387 0467
0387 0468
0387 0469
0387 0470
0387 0471
0387 0472
0387 0473
0387 0474
0387 0475
0387 0476
0387 0477
0387 0479
0387 0480
0387 0481
0387 0482
0387 0483
0387 0484
0387 0485
0387 0486
0387 0487
0387 0488
0387 0489
0387 0491
0387 0492
0387 0493
0387 0495
0387 0496
0387 0497
0387 0498
0387 0499
0387 0500
0387 0502
0387 0503
0387 0504
0387 0505
0387 0506
0387 0507
0387 0508
0387 0509
0387 0510
0387 0511
0387 0512
0387 0513
0387 0514
0387 0515
0387 0516
0387 0517
0387 0518
0387 0519
0387 0520
0387 0521
0387 0522
0387 0523
0387 0524
0387 0525
0387 0526
0387 0527
0387 0528
0387 0529
0387 0530
0387 0531
0387 0532
0387 0533
0387 0534
0387 0535
0387 0536
0387 0537
0387 0538
0387 0539
0387 0540
0387 0541
0387 0542
0387 0543
0387 0545
0387 0546
0387 0547
0387 0548
0387 0549
0387 0550
0387 0551
0387 0552
0387 0554
0387 0555
0387 0556
0387 0557
0387 0558
0387 0559
0387 0560
0387 0561
0387 0562
0387 0563
0387 0564
0387 0565
0387 0566
0387 0567
0387 0568
0387 0569
0387 0570
0387 0571
0387 0572
0387 0573
0387 0574
0387 0575
0387 0576
0387 0577
0387 0578
0387 0579
0387 0580
0387 0581
0387 0582
0387 0583
0387 0584
0387 0585
0387 0586
0387 0587
0387 0588
0387 0589
0387 0590
0387 0591
0387 0592
0387 0593
0387 0594
0387 0595
0387 0596
0387 0597
0387 0598
0387 0599
0387 0600
0387 0601
0387 0602
0387 0603
0387 0604
0387 0605
0387 0607
0387 0608
0387 0609
0387 0610
0387 0611
0387 0612
0387 0613
0387 0614
0387 0615
0387 0616
0387 0617
0387 0618
0387 0619
0387 0620
0387 0621
0387 0622
0387 0623
0387 0624
0387 0625
0387 0626
0387 0627
0387 0628
0387 0629
0387 0630
0387 0631
0387 0632
0387 0633
0387 0634
0387 0635
0387 0636
0387 0637
0387 0638
0387 0639
0387 0640
0387 0641
0387 0643
0387 0644
0387 0645
0387 0646
0387 0647
0387 0648
0387 0649
0387 0650
0387 0651
0387 0652
0387 0654
0387 0655
0387 0656
0387 0657
0387 0658
0387 0659
0387 0660
0387 0661
0387 0662
0387 0663
0387 0664
0387 0665
0387 0666
0387 0667
0387 0668
0387 0669
0387 0671
0387 0672
0387 0673
0387 0674
0387 0675
0387 0676
0387 0677
0387 0678
0387 0679
0387 0680
0387 0681
0387 0682
0387 0683
0387 0684
0387 0685
0387 0686
0387 0687
0387 0688
0387 0689
0387 0690
0387 0691
0387 0692
0387 0693
0387 0694
0387 0695
0387 0696
0387 0697
0387 0698
0387 0699
0387 0700
0387 0701
0387 0702
0387 0705
0387 0706
0387 0707
0387 0708
0387 0709
0387 0710
0387 0711
0387 0712
0387 0713
0387 0714
0387 0715
0387 0716
0387 0717
0387 0718
0387 0719
0387 0720
0387 0721
0387 0722
0387 0724
0387 0725
0387 0726
0387 0727
0387 0728
0387 0729
0387 0730
0387 0731
0387 0732
0387 0733
0387 0734
0387 0735
0387 0736
0387 0737
0387 0738
0387 0739
0387 0741
0387 0742
0387 0743
0387 0744
0387 0745
0387 0746
0387 0747
0387 0748
0387 0750
0387 0751
0387 0753
0387 0754
0387 0755
0387 0756
0387 0757
0387 0758
0387 0760
0387 0761
0387 0762
0387 0763
0387 0764
0387 0765
0387 0766
0387 0767
0387 0768
0387 0769
0387 0770
0387 0771
0387 0772
0387 0773
0387 0774
0387 0775
0387 0776
0387 0778
0387 0779
0387 0780
0387 0781
0387 0782
0387 0783
0387 0784
0387 0785
0387 0786
0387 0787
0387 0789
0387 0790
0387 0792
0387 0793
0387 0794
0387 0796
0387 0797
0387 0799
0387 0800
0387 0801
0387 0802
0387 0803
0387 0804
0387 0925
0387 0930
0388 0389
0388 0390
0388 0391
0388 0392
0388 0393
0388 0394
0388 0395
0388 0396
0388 0397
0388 0398
0388 0399
0388 0400
0388 0401
0388 0402
0388 0403
0388 0404
0388 0406
0388 0407
0388 0408
0388 0409
0388 0410
0388 0411
0388 0412
0388 0413
0388 0414
0388 0415
0388 0416
0388 0417
0388 0418
0388 0419
0388 0420
0388 0421
0388 0422
0388 0423
0388 0424
0388 0425
0388 0426
0388 0427
0388 0428
0388 0429
0388 0430
0388 0431
0388 0432
0388 0433
0388 0434
0388 0435
0388 0437
0388 0439
0388 0440
0388 0441
0388 0442
0388 0443
0388 0444
0388 0445
0388 0446
0388 0447
0388 0448
0388 0449
0388 0450
0388 0451
0388 0452
0388 0453
0388 0454
0388 0455
0388 0456
0388 0457
0388 0458
0388 0459
0388 0460
0388 0462
0388 0463
0388 0464
0388 0465
0388 0466
0388 0467
0388 0468
0388 0469
0388 0470
0388 0471
0388 0473
0388 0474
0388 0475
0388 0476
0388 0477
0388 0478
0388 0479
0388 0480
0388 0481
0388 0482
0388 0484
0388 0485
0388 0486
0388 0487
0388 0488
0388 0489
0388 0490
0388 0491
0388 0492
0388 0493
0388 0494
0388 0495
0388 0496
0388 0497
0388 0498
0388 0499
0388 0500
0388 0501
0388 0502
0388 0503
0388 0505
0388 0506
0388 0507
0388 0508
0388 0509
0388 0510
0388 0511
0388 0512
0388 0513
0388 0514
0388 0515
0388 0516
0388 0517
0388 0518
0388 0519
0388 0520
0388 0521
0388 0522
0388 0523
0388 0524
0388 0525
0388 0527
0388 0528
0388 0529
0388 0530
0388 0531
0388 0532
0388 0533
0388 0534
0388 0535
0388 0536
0388 0537
0388 0538
0388 0539
0388 0540
0388 0541
0388 0543
0388 0544
0388 0545
0388 0546
0388 0547
0388 0549
0388 0551
0388 0552
0388 0553
0388 0554
0388 0555
0388 0556
0388 0557
0388 0559
0388 0560
0388 0561
0388 0562
0388 0563
0388 0564
0388 0565
0388 0566
0388 0567
0388 0568
0388 0570
0388 0571
0388 0572
0388 0574
0388 0575
0388 0576
0388 0577
0388 0578
0388 0579
0388 0580
0388 0582
0388 0583
0388 0584
0388 0585
0388 0586
0388 0587
0388 0588
0388 0589
0388 0590
0388 0591
0388 0592
0388 0593
0388 0594
0388 0595
0388 0596
0388 0597
0388 0598
0388 0599
0388 0600
0388 0601
0388 0602
0388 0603
0388 0604
0388 0606
0388 0607
0388 0608
0388 0610
0388 0611
0388 0612
0388 0613
0388 0614
0388 0615
0388 0616
0388 0617
0388 0618
0388 0619
0388 0620
0388 0621
0388 0622
0388 0623
0388 0624
0388 0625
0388 0626
0388 0627
0388 0629
0388 0630
0388 0631
0388 0633
0388 0634
0388 0635
0388 0636
0388 0637
0388 0638
0388 0640
0388 0641
0388 0642
0388 0643
0388 0644
0388 0645
0388 0646
0388 0647
0388 0648
0388 0649
0388 0650
0388 0651
0388 0652
0388 0653
0388 0654
0388 0655
0388 0656
0388 0657
0388 0658
0388 0659
0388 0660
0388 0661
0388 0662
0388 0663
0388 0664
0388 0666
0388 0667
0388 0668
0388 0669
0388 0671
0388 0672
0388 0673
0388 0674
0388 0676
0388 0677
0388 0678
0388 0679
0388 0680
0388 0681
0388 0682
0388 0684
0388 0685
0388 0686
0388 0688
0388 0689
0388 0690
0388 0692
0388 0693
0388 0694
0388 0696
0388 0697
0388 0698
0388 0699
0388 0701
0388 0702
0388 0703
0388 0704
0388 0705
0388 0706
0388 0707
0388 0708
0388 0709
0388 0710
0388 0711
0388 0712
0388 0713
0388 0714
0388 0715
0388 0716
0388 0717
0388 0718
0388 0719
0388 0720
0388 0721
0388 0722
0388 0723
0388 0724
0388 0725
0388 0726
0388 0728
0388 0729
0388 0730
0388 0731
0388 0732
0388 0733
0388 0734
0388 0735
0388 0736
0388 0737
0388 0738
0388 0739
0388 0740
0388 0741
0388 0742
0388 0744
0388 0745
0388 0746
0388 0748
0388 0749
0388 0750
0388 0751
0388 0752
0388 0753
0388 0754
0388 0755
0388 0756
0388 0757
0388 0758
0388 0759
0388 0760
0388 0761
0388 0762
0388 0763
0388 0764
0388 0765
0388 0769
0388 0985
0389 0390
0389 0391
0389 0392
0389 0393
0389 0394
0389 0395
0389 0396
0389 0397
0389 0398
0389 0400
0389 0401
0389 0404
0389 0406
0389 0407
0389 0408
0389 0410
0389 0411
0389 0412
0389 0414
0389 0415
0389 0416
0389 0417
0389 0418
0389 0419
0389 0420
0389 0421
0389 0422
0389 0423
0389 0424
0389 0425
0389 0426
0389 0427
0389 0428
0389 0429
0389 0430
0389 0431
0389 0432
0389 0433
0389 0434
0389 0435
0389 0436
0389 0437
0389 0439
0389 0440
0389 0441
0389 0442
0389 0443
0389 0445
0389 0446
0389 0447
0389 0448
0389 0449
0389 0450
0389 0451
0389 0452
0389 0454
0389 0455
0389 0457
0389 0460
0389 0461
0389 0463
0389 0464
0389 0466
0389 0467
0389 0468
0389 0469
0389 0470
0389 0471
0389 0472
0389 0473
0389 0474
0389 0475
0389 0476
0389 0478
0389 0479
0389 0480
0389 0481
0389 0482
0389 0483
0389 0484
0389 0486
0389 0487
0389 0489
0389 0490
0389 0491
0389 0492
0389 0493
0389 0495
0389 0496
0389 0497
0389 0498
0389 0499
0389 0501
0389 0502
0389 0503
0389 0504
0389 0505
0389 0506
0389 0507
0389 0508
0389 0509
0389 0510
0389 0511
0389 0512
0389 0513
0389 0514
0389 0515
0389 0516
0389 0517
0389 0518
0389 0520
0389 0521
0389 0522
0389 0523
0389 0524
0389 0525
0389 0526
0389 0528
0389 0529
0389 0530
0389 0531
0389 0532
0389 0533
0389 0534
0389 0535
0389 0536
0389 0537
0389 0538
0389 0539
0389 0541
0389 0542
0389 0543
0389 0544
0389 0545
0389 0547
0389 0548
0389 0549
0389 0550
0389 0551
0389 0552
0389 0553
0389 0554
0389 0555
0389 0556
0389 0557
0389 0559
0389 0560
0389 0561
0389 0562
0389 0563
0389 0564
0389 0565
0389 0566
0389 0567
0389 0568
0389 0569
0389 0571
0389 0572
0389 0573
0389 0574
0389 0575
0389 0577
0389 0578
0389 0580
0389 0582
0389 0583
0389 0584
0389 0585
0389 0586
0389 0587
0389 0588
0389 0589
0389 0590
0389 0591
0389 0592
0389 0593
0389 0594
0389 0595
0389 0596
0389 0597
0389 0598
0389 0599
0389 0600
0389 0601
0389 0602
0389 0603
0389 0604
0389 0605
0389 0606
0389 0607
0389 0608
0389 0609
0389 0610
0389 0611
0389 0612
0389 0613
0389 0614
0389 0615
0389 0616
0389 0617
0389 0619
0389 0620
0389 0621
0389 0622
0389 0623
0389 0624
0389 0625
0389 0626
0389 0627
0389 0628
0389 0629
0389 0630
0389 0631
0389 0632
0389 0633
0389 0634
0389 0635
0389 0636
0389 0637
0389 0638
0389 0639
0389 0640
0389 0641
0389 0642
0389 0643
0389 0644
0389 0645
0389 0646
0389 0647
0389 0648
0389 0649
0389 0650
0389 0651
0389 0653
0389 0654
0389 0655
0389 0657
0389 0658
0389 0659
0389 0660
0389 0661
0389 0662
0389 0665
0389 0666
0389 0667
0389 0668
0389 0669
0389 0671
0389 0672
0389 0673
0389 0674
0389 0676
0389 0677
0389 0678
0389 0679
0389 0680
0389 0681
0389 0682
0389 0683
0389 0684
0389 0685
0389 0686
0389 0687
0389 0688
0389 0689
0389 0690
0389 0691
0389 0692
0389 0693
0389 0694
0389 0695
0389 0696
0389 0697
0389 0698
0389 0699
0389 0700
0389 0702
0389 0703
0389 0704
0389 0705
0389 0707
0389 0708
0389 0709
0389 0710
0389 0711
0389 0712
0389 0714
0389 0715
0389 0716
0389 0717
0389 0718
0389 0719
0389 0720
0389 0721
0389 0722
0389 0723
0389 0724
0389 0725
0389 0726
0389 0727
0389 0728
0389 0729
0389 0730
0389 0788
0389 0826
0389 0888
0389 0901
0390 0391
0390 0392
0390 0393
0390 0394
0390 0395
0390 0396
0390 0399
0390 0400
0390 0402
0390 0403
0390 0404
0390 0405
0390 0406
0390 0407
0390 0408
0390 0409
0390 0410
0390 0411
0390 0412
0390 0413
0390 0414
0390 0415
0390 0416
0390 0417
0390 0418
0390 0419
0390 0420
0390 0421
0390 0422
0390 0423
0390 0424
0390 0426
0390 0427
0390 0428
0390 0429
0390 0430
0390 0431
0390 0432
0390 0433
0390 0434
0390 0435
0390 0436
0390 0437
0390 0439
0390 0440
0390 0441
0390 0442
0390 0443
0390 0444
0390 0445
0390 0446
0390 0447
0390 0448
0390 0449
0390 0450
0390 0451
0390 0452
0390 0454
0390 0455
0390 0456
0390 0457
0390 0458
0390 0460
0390 0462
0390 0463
0390 0464
0390 0465
0390 0467
0390 0468
0390 0469
0390 0472
0390 0473
0390 0474
0390 0475
0390 0476
0390 0477
0390 0479
0390 0481
0390 0482
0390 0483
0390 0484
0390 0485
0390 0486
0390 0487
0390 0488
0390 0489
0390 0490
0390 0491
0390 0492
0390 0493
0390 0494
0390 0495
0390 0496
0390 0497
0390 0498
0390 0499
0390 0500
0390 0501
0390 0502
0390 0503
0390 0504
0390 0505
0390 0506
0390 0507
0390 0508
0390 0509
0390 0510
0390 0511
0390 0512
0390 0513
0390 0515
0390 0516
0390 0517
0390 0518
0390 0519
0390 0520
0390 0521
0390 0522
0390 0523
0390 0524
0390 0525
0390 0526
0390 0527
0390 0529
0390 0530
0390 0531
0390 0532
0390 0533
0390 0536
0390 0537
0390 0539
0390 0540
0390 0542
0390 0543
0390 0545
0390 0546
0390 0547
0390 0548
0390 0549
0390 0550
0390 0551
0390 0552
0390 0553
0390 0555
0390 0556
0390 0557
0390 0558
0390 0559
0390 0560
0390 0561
0390 0562
0390 0563
0390 0564
0390 0565
0390 0566
0390 0567
0390 0568
0390 0569
0390 0570
0390 0572
0390 0573
0390 0574
0390 0575
0390 0576
0390 0577
0390 0578
0390 0579
0390 0580
0390 0581
0390 0583
0390 0584
0390 0585
0390 0586
0390 0587
0390 0588
0390 0589
0390 0590
0390 0591
0390 0592
0390 0593
0390 0594
0390 0595
0390 0596
0390 0597
0390 0598
0390 0599
0390 0600
0390 0601
0390 0603
0390 0604
0390 0605
0390 0606
0390 0608
0390 0609
0390 0611
0390 0612
0390 0613
0390 0614
0390 0615
0390 0616
0390 0617
0390 0619
0390 0620
0390 0621
0390 0622
0390 0623
0390 0624
0390 0625
0390 0626
0390 0627
0390 0628
0390 0629
0390 0631
0390 0633
0390 0634
0390 0635
0390 0636
0390 0637
0390 0638
0390 0641
0390 0642
0390 0643
0390 0645
0390 0646
0390 0647
0390 0648
0390 0649
0390 0650
0390 0651
0390 0652
0390 0653
0390 0654
0390 0655
0390 0656
0390 0657
0390 0658
0390 0659
0390 0660
0390 0661
0390 0662
0390 0663
0390 0664
0390 0665
0390 0666
0390 0667
0390 0668
0390 0669
0390 0670
0390 0671
0390 0672
0390 0673
0390 0674
0390 0675
0390 0676
0390 0677
0390 0678
0390 0679
0390 0681
0390 0682
0390 0683
0390 0685
0390 0686
0390 0687
0390 0688
0390 0690
0390 0691
0390 0692
0390 0693
0390 0694
0390 0696
0390 0698
0390 0699
0390 0770
0390 0850
0390 0900
0390 0946
0390 0955
0391 0392
0391 0394
0391 0395
0391 0396
0391 0397
0391 0398
0391 0399
0391 0400
0391 0402
0391 0403
0391 0404
0391 0405
0391 0406
0391 0407
0391 0408
0391 0409
0391 0410
0391 0411
0391 0412
0391 0415
0391 0416
0391 0417
0391 0418
0391 0420
0391 0421
0391 0422
0391 0424
0391 0425
0391 0426
0391 0427
0391 0428
0391 0429
0391 0430
0391 0432
0391 0433
0391 0434
0391 0435
0391 0436
0391 0437
0391 0438
0391 0439
0391 0441
0391 0442
0391 0443
0391 0444
0391 0445
0391 0446
0391 0447
0391 0448
0391 0449
0391 0451
0391 0452
0391 0453
0391 0454
0391 0455
0391 0456
0391 0457
0391 0458
0391 0459
0391 0460
0391 0461
0391 0462
0391 0463
0391 0465
0391 0466
0391 0467
0391 0468
0391 0469
0391 0470
0391 0471
0391 0472
0391 0473
0391 0474
0391 0475
0391 0476
0391 0477
0391 0478
0391 0479
0391 0481
0391 0483
0391 0484
0391 0485
0391 0486
0391 0487
0391 0488
0391 0489
0391 0490
0391 0491
0391 0492
0391 0494
0391 0495
0391 0496
0391 0497
0391 0498
0391 0499
0391 0500
0391 0501
0391 0502
0391 0505
0391 0506
0391 0507
0391 0508
0391 0509
0391 0510
0391 0511
0391 0512
0391 0513
0391 0514
0391 0515
0391 0516
0391 0517
0391 0518
0391 0519
0391 0520
0391 0521
0391 0522
0391 0523
0391 0524
0391 0525
0391 0526
0391 0527
0391 0530
0391 0531
0391 0532
0391 0533
0391 0534
0391 0535
0391 0536
0391 0539
0391 0540
0391 0541
0391 0542
0391 0543
0391 0544
0391 0545
0391 0547
0391 0548
0391 0549
0391 0551
0391 0552
0391 0553
0391 0554
0391 0555
0391 0556
0391 0557
0391 0558
0391 0559
0391 0561
0391 0563
0391 0564
0391 0565
0391 0566
0391 0567
0391 0568
0391 0569
0391 0571
0391 0573
0391 0574
0391 0575
0391 0576
0391 0577
0391 0578
0391 0579
0391 0580
0391 0582
0391 0583
0391 0584
0391 0585
0391 0586
0391 0587
0391 0588
0391 0589
0391 0590
0391 0591
0391 0592
0391 0593
0391 0594
0391 0595
0391 0596
0391 0597
0391 0598
0391 0599
0391 0600
0391 0601
0391 0602
0391 0603
0391 0604
0391 0605
0391 0607
0391 0608
0391 0609
0391 0610
0391 0612
0391 0613
0391 0614
0391 0616
0391 0617
0391 0618
0391 0619
0391 0620
0391 0621
0391 0622
0391 0623
0391 0624
0391 0625
0391 0626
0391 0627
0391 0628
0391 0629
0391 0630
0391 0631
0391 0632
0391 0633
0391 0634
0391 0635
0391 0636
0391 0637
0391 0638
0391 0639
0391 0640
0391 0641
0391 0642
0391 0643
0391 0644
0391 0645
0391 0646
0391 0647
0391 0648
0391 0649
0391 0650
0391 0652
0391 0653
0391 0654
0391 0656
0391 0657
0391 0658
0391 0659
0391 0660
0391 0661
0391 0662
0391 0663
0391 0664
0391 0665
0391 0666
0391 0667
0391 0668
0391 0669
0391 0670
0391 0692
0391 0873
0391 0886
0391 0956
0391 0992
0392 0393
0392 0394
0392 0396
0392 0397
0392 0398
0392 0399
0392 0400
0392 0401
0392 0402
0392 0403
0392 0404
0392 0405
0392 0406
0392 0407
0392 0408
0392 0409
0392 0410
0392 0411
0392 0412
0392 0414
0392 0415
0392 0416
0392 0417
0392 0418
0392 0419
0392 0421
0392 0422
0392 0423
0392 0424
0392 0425
0392 0426
0392 0427
0392 0428
0392 0429
0392 0430
0392 0431
0392 0432
0392 0433
0392 0434
0392 0435
0392 0436
0392 0437
0392 0438
0392 0439
0392 0440
0392 0441
0392 0442
0392 0443
0392 0444
0392 0445
0392 0447
0392 0448
0392 0449
0392 0450
0392 0452
0392 0453
0392 0454
0392 0455
0392 0456
0392 0457
0392 0458
0392 0459
0392 0460
0392 0461
0392 0462
0392 0463
0392 0464
0392 0465
0392 0467
0392 0469
0392 0470
0392 0471
0392 0473
0392 0474
0392 0475
0392 0476
0392 0477
0392 0478
0392 0479
0392 0480
0392 0481
0392 0482
0392 0483
0392 0484
0392 0486
0392 0487
0392 0488
0392 0489
0392 0490
0392 0491
0392 0492
0392 0493
0392 0494
0392 0495
0392 0496
0392 0497
0392 0498
0392 0500
0392 0501
0392 0502
0392 0503
0392 0504
0392 0505
0392 0508
0392 0509
0392 0510
0392 0511
0392 0512
0392 0513
0392 0514
0392 0515
0392 0516
0392 0518
0392 0519
0392 0520
0392 0521
0392 0522
0392 0524
0392 0525
0392 0527
0392 0528
0392 0529
0392 0530
0392 0531
0392 0532
0392 0533
0392 0534
0392 0535
0392 0536
0392 0537
0392 0538
0392 0539
0392 0540
0392 0541
0392 0542
0392 0543
0392 0544
0392 0545
0392 0546
0392 0547
0392 0549
0392 0550
0392 0551
0392 0553
0392 0554
0392 0555
0392 0556
0392 0557
0392 0559
0392 0560
0392 0561
0392 0562
0392 0563
0392 0564
0392 0565
0392 0566
0392 0567
0392 0568
0392 0569
0392 0570
0392 0571
0392 0572
0392 0573
0392 0574
0392 0575
0392 0576
0392 0577
0392 0578
0392 0579
0392 0580
0392 0581
0392 0582
0392 0583
0392 0584
0392 0586
0392 0587
0392 0588
0392 0589
0392 0590
0392 0591
0392 0592
0392 0593
0392 0594
0392 0595
0392 0596
0392 0597
0392 0598
0392 0599
0392 0600
0392 0601
0392 0602
0392 0603
0392 0604
0392 0605
0392 0606
0392 0607
0392 0608
0392 0609
0392 0610
0392 0611
0392 0612
0392 0614
0392 0615
0392 0616
0392 0617
0392 0618
0392 0620
0392 0621
0392 0622
0392 0623
0392 0624
0392 0626
0392 0628
0392 0629
0392 0630
0392 0631
0392 0632
0392 0633
0392 0634
0392 0635
0392 0636
0392 0637
0392 0638
0392 0639
0392 0640
0392 0643
0392 0644
0392 0822
0392 0833
0393 0394
0393 0395
0393 0396
0393 0397
0393 0398
0393 0399
0393 0402
0393 0403
0393 0404
0393 0405
0393 0407
0393 0408
0393 0410
0393 0411
0393 0412
0393 0413
0393 0414
0393 0416
0393 0417
0393 0418
0393 0419
0393 0420
0393 0421
0393 0422
0393 0423
0393 0424
0393 0425
0393 0427
0393 0428
0393 0429
0393 0430
0393 0431
0393 0432
0393 0434
0393 0436
0393 0437
0393 0438
0393 0439
0393 0440
0393 0441
0393 0442
0393 0443
0393 0444
0393 0445
0393 0446
0393 0448
0393 0449
0393 0450
0393 0451
0393 0452
0393 0453
0393 0454
0393 0455
0393 0456
0393 0458
0393 0459
0393 0460
0393 0461
0393 0462
0393 0463
0393 0464
0393 0465
0393 0466
0393 0467
0393 0468
0393 0469
0393 0470
0393 0472
0393 0473
0393 0475
0393 0476
0393 0477
0393 0478
0393 0479
0393 0480
0393 0483
0393 0484
0393 0485
0393 0486
0393 0487
0393 0488
0393 0489
0393 0490
0393 0491
0393 0492
0393 0493
0393 0494
0393 0495
0393 0496
0393 0497
0393 0499
0393 0500
0393 0501
0393 0502
0393 0503
0393 0504
0393 0505
0393 0506
0393 0507
0393 0508
0393 0509
0393 0510
0393 0511
0393 0512
0393 0513
0393 0514
0393 0515
0393 0516
0393 0517
0393 0518
0393 0519
0393 0520
0393 0521
0393 0522
0393 0523
0393 0524
0393 0525
0393 0526
0393 0527
0393 0528
0393 0529
0393 0530
0393 0531
0393 0532
0393 0533
0393 0534
0393 0535
0393 0536
0393 0537
0393 0538
0393 0540
0393 0541
0393 0542
0393 0543
0393 0544
0393 0545
0393 0546
0393 0547
0393 0548
0393 0549
0393 0550
0393 0551
0393 0552
0393 0553
0393 0554
0393 0555
0393 0556
0393 0557
0393 0558
0393 0561
0393 0562
0393 0563
0393 0564
0393 0565
0393 0566
0393 0567
0393 0568
0393 0569
0393 0570
0393 0572
0393 0573
0393 0574
0393 0575
0393 0576
0393 0577
0393 0578
0393 0579
0393 0580
0393 0581
0393 0582
0393 0584
0393 0585
0393 0587
0393 0588
0393 0590
0393 0591
0393 0592
0393 0594
0393 0596
0393 0597
0393 0598
0393 0599
0393 0600
0393 0601
0393 0602
0393 0603
0393 0604
0393 0605
0393 0606
0393 0608
0393 0609
0393 0610
0393 0611
0393 0613
0393 0615
0393 0616
0393 0618
0393 0619
0393 0620
0393 0641
0393 0734
0393 0766
0393 0791
0393 0850
0393 0856
0393 0874
0394 0395
0394 0396
0394 0397
0394 0399
0394 0400
0394 0401
0394 0402
0394 0403
0394 0404
0394 0405
0394 0406
0394 0407
0394 0408
0394 0409
0394 0410
0394 0411
0394 0413
0394 0414
0394 0415
0394 0417
0394 0418
0394 0420
0394 0421
0394 0422
0394 0423
0394 0424
0394 0425
0394 0426
0394 0427
0394 0428
0394 0429
0394 0430
0394 0431
0394 0432
0394 0433
0394 0434
0394 0435
0394 0436
0394 0439
0394 0440
0394 0441
0394 0442
0394 0443
0394 0444
0394 0446
0394 0447
0394 0448
0394 0449
0394 0450
0394 0451
0394 0452
0394 0453
0394 0454
0394 0455
0394 0456
0394 0457
0394 0458
0394 0459
0394 0460
0394 0461
0394 0462
0394 0464
0394 0465
0394 0466
0394 0467
0394 0468
0394 0469
0394 0470
0394 0471
0394 0473
0394 0474
0394 0475
0394 0476
0394 0477
0394 0478
0394 0479
0394 0480
0394 0481
0394 0482
0394 0483
0394 0484
0394 0485
0394 0486
0394 0487
0394 0488
0394 0489
0394 0490
0394 0491
0394 0492
0394 0493
0394 0495
0394 0496
0394 0497
0394 0498
0394 0499
0394 0500
0394 0501
0394 0502
0394 0503
0394 0504
0394 0505
0394 0506
0394 0507
0394 0508
0394 0509
0394 0510
0394 0511
0394 0512
0394 0513
0394 0515
0394 0516
0394 0517
0394 0518
0394 0519
0394 0520
0394 0522
0394 0523
0394 0524
0394 0525
0394 0526
0394 0527
0394 0528
0394 0529
0394 0530
0394 0531
0394 0532
0394 0534
0394 0535
0394 0536
0394 0538
0394 0539
0394 0540
0394 0541
0394 0542
0394 0543
0394 0544
0394 0545
0394 0546
0394 0547
0394 0548
0394 0549
0394 0550
0394 0551
0394 0552
0394 0553
0394 0554
0394 0555
0394 0556
0394 0557
0394 0558
0394 0559
0394 0560
0394 0561
0394 0562
0394 0563
0394 0565
0394 0566
0394 0567
0394 0568
0394 0569
0394 0570
0394 0571
0394 0572
0394 0573
0394 0575
0394 0576
0394 0577
0394 0578
0394 0579
0394 0580
0394 0581
0394 0582
0394 0583
0394 0584
0394 0585
0394 0586
0394 0587
0394 0588
0394 0589
0394 0590
0394 0591
0394 0592
0394 0593
0394 0594
0394 0595
0394 0596
0394 0597
0394 0598
0394 0617
0394 0699
0394 0728
0394 0841
0394 0886
0395 0396
0395 0397
0395 0398
0395 0399
0395 0400
0395 0402
0395 0403
0395 0404
0395 0405
0395 0406
0395 0407
0395 0408
0395 0409
0395 0410
0395 0411
0395 0412
0395 0413
0395 0414
0395 0415
0395 0416
0395 0417
0395 0418
0395 0419
0395 0420
0395 0421
0395 0422
0395 0423
0395 0424
0395 0425
0395 0427
0395 0428
0395 0429
0395 0430
0395 0431
0395 0432
0395 0433
0395 0434
0395 0435
0395 0436
0395 0437
0395 0438
0395 0439
0395 0440
0395 0441
0395 0442
0395 0444
0395 0445
0395 0446
0395 0447
0395 0448
0395 0449
0395 0451
0395 0452
0395 0453
0395 0454
0395 0456
0395 0457
0395 0458
0395 0459
0395 0460
0395 0461
0395 0462
0395 0463
0395 0464
0395 0465
0395 0466
0395 0467
0395 0468
0395 0469
0395 0471
0395 0473
0395 0474
0395 0475
0395 0476
0395 0477
0395 0478
0395 0479
0395 0480
0395 0481
0395 0482
0395 0483
0395 0484
0395 0485
0395 0486
0395 0487
0395 0488
0395 0489
0395 0490
0395 0491
0395 0492
0395 0493
0395 0494
0395 0496
0395 0497
0395 0498
0395 0499
0395 0501
0395 0504
0395 0505
0395 0506
0395 0507
0395 0508
0395 0509
0395 0510
0395 0511
0395 0512
0395 0513
0395 0514
0395 0515
0395 0516
0395 0517
0395 0518
0395 0519
0395 0520
0395 0521
0395 0522
0395 0523
0395 0524
0395 0525
0395 0526
0395 0528
0395 0529
0395 0530
0395 0531
0395 0532
0395 0533
0395 0535
0395 0538
0395 0539
0395 0540
0395 0541
0395 0542
0395 0543
0395 0544
0395 0545
0395 0546
0395 0547
0395 0548
0395 0549
0395 0550
0395 0551
0395 0552
0395 0553
0395 0555
0395 0556
0395 0557
0395 0558
0395 0559
0395 0560
0395 0561
0395 0562
0395 0563
0395 0564
0395 0565
0395 0566
0395 0568
0395 0569
0395 0570
0395 0571
0395 0573
0395 0574
0395 0575
0395 0576
0395 0577
0395 0578
0395 0676
0395 0848
0395 0926
0396 0397
0396 0398
0396 0399
0396 0400
0396 0401
0396 0402
0396 0405
0396 0406
0396 0407
0396 0408
0396 0409
0396 0410
0396 0411
0396 0413
0396 0414
0396 0415
0396 0417
0396 0418
0396 0419
0396 0420
0396 0421
0396 0422
0396 0423
0396 0424
0396 0425
0396 0426
0396 0427
0396 0428
0396 0429
0396 0430
0396 0432
0396 0434
0396 0435
0396 0436
0396 0437
0396 0438
0396 0440
0396 0441
0396 0442
0396 0443
0396 0445
0396 0446
0396 0447
0396 0449
0396 0450
0396 0451
0396 0452
0396 0453
0396 0454
0396 0455
0396 0457
0396 0458
0396 0459
0396 0460
0396 0461
0396 0462
0396 0463
0396 0464
0396 0465
0396 0466
0396 0467
0396 0468
0396 0469
0396 0470
0396 0471
0396 0472
0396 0473
0396 0474
0396 0475
0396 0476
0396 0477
0396 0478
0396 0479
0396 0480
0396 0481
0396 0482
0396 0483
0396 0484
0396 0485
0396 0486
0396 0487
0396 0488
0396 0489
0396 0490
0396 0491
0396 0492
0396 0493
0396 0494
0396 0495
0396 0496
0396 0497
0396 0499
0396 0500
0396 0501
0396 0502
0396 0503
0396 0504
0396 0505
0396 0506
0396 0507
0396 0508
0396 0509
0396 0510
0396 0511
0396 0512
0396 0513
0396 0514
0396 0515
0396 0516
0396 0517
0396 0518
0396 0519
0396 0520
0396 0521
0396 0522
0396 0523
0396 0524
0396 0525
0396 0526
0396 0528
0396 0529
0396 0530
0396 0531
0396 0532
0396 0533
0396 0534
0396 0535
0396 0536
0396 0537
0396 0538
0396 0539
0396 0540
0396 0541
0396 0542
0396 0544
0396 0545
0396 0546
0396 0547
0396 0548
0396 0549
0396 0550
0396 0551
0396 0552
0396 0553
0396 0554
0396 0555
0396 0556
0396 0557
0396 0560
0396 0561
0396 0583
0396 0724
0396 0777
0396 0957
0397 0398
0397 0399
0397 0400
0397 0401
0397 0403
0397 0404
0397 0405
0397 0406
0397 0407
0397 0408
0397 0409
0397 0410
0397 0412
0397 0413
0397 0414
0397 0415
0397 0416
0397 0417
0397 0418
0397 0419
0397 0420
0397 0421
0397 0422
0397 0424
0397 0425
0397 0426
0397 0428
0397 0429
0397 0432
0397 0433
0397 0434
0397 0436
0397 0437
0397 0438
0397 0439
0397 0440
0397 0441
0397 0442
0397 0443
0397 0444
0397 0445
0397 0446
0397 0447
0397 0448
0397 0449
0397 0450
0397 0451
0397 0452
0397 0453
0397 0454
0397 0455
0397 0456
0397 0459
0397 0460
0397 0461
0397 0462
0397 0463
0397 0464
0397 0465
0397 0466
0397 0467
0397 0468
0397 0469
0397 0470
0397 0471
0397 0472
0397 0473
0397 0474
0397 0475
0397 0476
0397 0477
0397 0478
0397 0479
0397 0480
0397 0481
0397 0483
0397 0485
0397 0486
0397 0487
0397 0488
0397 0489
0397 0490
0397 0491
0397 0492
0397 0493
0397 0494
0397 0495
0397 0496
0397 0497
0397 0498
0397 0499
0397 0500
0397 0502
0397 0503
0397 0504
0397 0505
0397 0506
0397 0507
0397 0508
0397 0509
0397 0510
0397 0511
0397 0512
0397 0513
0397 0514
0397 0515
0397 0516
0397 0517
0397 0518
0397 0519
0397 0520
0397 0521
0397 0522
0397 0523
0397 0524
0397 0526
0397 0527
0397 0528
0397 0529
0397 0530
0397 0531
0397 0532
0397 0533
0397 0534
0397 0535
0397 0536
0397 0537
0397 0538
0397 0539
0397 0540
0397 0541
0397 0542
0397 0543
0397 0544
0397 0658
0397 0675
0397 0898
0398 0399
0398 0400
0398 0401
0398 0402
0398 0404
0398 0405
0398 0406
0398 0407
0398 0408
0398 0409
0398 0410
0398 0411
0398 0412
0398 0413
0398 0414
0398 0415
0398 0416
0398 0417
0398 0418
0398 0419
0398 0420
0398 0421
0398 0422
0398 0423
0398 0424
0398 0425
0398 0426
0398 0427
0398 0428
0398 0429
0398 0430
0398 0431
0398 0432
0398 0433
0398 0434
0398 0435
0398 0436
0398 0437
0398 0438
0398 0439
0398 0440
0398 0441
0398 0442
0398 0443
0398 0444
0398 0445
0398 0446
0398 0447
0398 0448
0398 0449
0398 0450
0398 0451
0398 0452
0398 0453
0398 0454
0398 0455
0398 0456
0398 0457
0398 0458
0398 0459
0398 0460
0398 0461
0398 0462
0398 0463
0398 0464
0398 0465
0398 0466
0398 0467
0398 0468
0398 0469
0398 0470
0398 0471
0398 0472
0398 0473
0398 0474
0398 0475
0398 0476
0398 0477
0398 0478
0398 0480
0398 0481
0398 0483
0398 0484
0398 0485
0398 0486
0398 0487
0398 0489
0398 0491
0398 0492
0398 0493
0398 0494
0398 0495
0398 0496
0398 0497
0398 0498
0398 0499
0398 0500
0398 0501
0398 0503
0398 0504
0398 0505
0398 0506
0398 0507
0398 0508
0398 0509
0398 0511
0398 0512
0398 0513
0398 0516
0398 0517
0398 0518
0398 0519
0398 0520
0398 0521
0398 0522
0398 0523
0398 0524
0398 0525
0398 0526
0398 0527
0398 0528
0398 0529
0398 0743
0398 0965
0399 0400
0399 0401
0399 0402
0399 0403
0399 0404
0399 0405
0399 0406
0399 0407
0399 0408
0399 0409
0399 0410
0399 0411
0399 0412
0399 0413
0399 0414
0399 0415
0399 0417
0399 0418
0399 0419
0399 0420
0399 0421
0399 0422
0399 0423
0399 0424
0399 0425
0399 0426
0399 0427
0399 0428
0399 0429
0399 0430
0399 0431
0399 0432
0399 0433
0399 0436
0399 0437
0399 0438
0399 0439
0399 0442
0399 0443
0399 0445
0399 0446
0399 0447
0399 0448
0399 0449
0399 0451
0399 0452
0399 0453
0399 0454
0399 0455
0399 0456
0399 0457
0399 0458
0399 0459
0399 0460
0399 0461
0399 0462
0399 0464
0399 0465
0399 0466
0399 0467
0399 0468
0399 0469
0399 0470
0399 0471
0399 0472
0399 0473
0399 0476
0399 0477
0399 0478
0399 0479
0399 0480
0399 0481
0399 0482
0399 0483
0399 0484
0399 0486
0399 0488
0399 0489
0399 0490
0399 0491
0399 0492
0399 0493
0399 0495
0399 0496
0399 0497
0399 0498
0399 0499
0399 0500
0399 0501
0399 0502
0399 0503
0399 0504
0399 0505
0399 0506
0399 0507
0399 0508
0399 0509
0399 0510
0399 0511
0399 0512
0399 0513
0399 0515
0399 0516
0399 0518
0399 0578
0399 0771
0399 0842
0399 0888
0399 0918
0400 0401
0400 0403
0400 0404
0400 0406
0400 0407
0400 0408
0400 0409
0400 0410
0400 0412
0400 0413
0400 0414
0400 0415
0400 0416
0400 0417
0400 0418
0400 0419
0400 0420
0400 0422
0400 0423
0400 0424
0400 0426
0400 0428
0400 0429
0400 0430
0400 0431
0400 0432
0400 0433
0400 0434
0400 0435
0400 0436
0400 0438
0400 0439
0400 0440
0400 0441
0400 0442
0400 0443
0400 0444
0400 0445
0400 0446
0400 0447
0400 0448
0400 0450
0400 0451
0400 0453
0400 0454
0400 0455
0400 0456
0400 0457
0400 0459
0400 0460
0400 0461
0400 0462
0400 0463
0400 0464
0400 0465
0400 0466
0400 0467
0400 0468
0400 0469
0400 0470
0400 0471
0400 0472
0400 0473
0400 0474
0400 0475
0400 0476
0400 0477
0400 0478
0400 0479
0400 0480
0400 0481
0400 0482
0400 0483
0400 0484
0400 0485
0400 0486
0400 0487
0400 0488
0400 0489
0400 0490
0400 0491
0400 0492
0400 0493
0400 0494
0400 0495
0400 0496
0400 0497
0400 0498
0400 0499
0400 0500
0400 0501
0400 0502
0400 0503
0400 0504
0400 0589
0400 0730
0401 0402
0401 0403
0401 0404
0401 0405
0401 0406
0401 0407
0401 0408
0401 0409
0401 0410
0401 0413
0401 0414
0401 0415
0401 0417
0401 0418
0401 0419
0401 0420
0401 0421
0401 0422
0401 0423
0401 0424
0401 0425
0401 0426
0401 0427
0401 0428
0401 0429
0401 0430
0401 0431
0401 0432
0401 0433
0401 0434
0401 0435
0401 0437
0401 0438
0401 0439
0401 0440
0401 0441
0401 0442
0401 0443
0401 0444
0401 0445
0401 0446
0401 0447
0401 0448
0401 0449
0401 0450
0401 0452
0401 0453
0401 0454
0401 0455
0401 0457
0401 0458
0401 0459
0401 0460
0401 0461
0401 0462
0401 0463
0401 0464
0401 0465
0401 0466
0401 0467
0401 0468
0401 0469
0401 0470
0401 0471
0401 0472
0401 0473
0401 0474
0401 0475
0401 0476
0401 0477
0401 0478
0401 0479
0401 0480
0401 0481
0401 0482
0401 0483
0401 0484
0401 0485
0401 0486
0401 0487
0401 0488
0401 0489
0401 0490
0401 0491
0401 0492
0401 0493
0401 0691
0401 0698
0401 0860
0401 0907
0402 0404
0402 0405
0402 0406
0402 0407
0402 0408
0402 0409
0402 0410
0402 0411
0402 0413
0402 0414
0402 0415
0402 0416
0402 0417
0402 0418
0402 0419
0402 0420
0402 0421
0402 0422
0402 0423
0402 0424
0402 0426
0402 0427
0402 0428
0402 0429
0402 0431
0402 0432
0402 0434
0402 0435
0402 0436
0402 0437
0402 0438
0402 0439
0402 0441
0402 0442
0402 0443
0402 0444
0402 0445
0402 0446
0402 0447
0402 0448
0402 0449
0402 0450
0402 0451
0402 0452
0402 0453
0402 0454
0402 0455
0402 0456
0402 0457
0402 0458
0402 0459
0402 0460
0402 0461
0402 0462
0402 0463
0402 0465
0402 0467
0402 0468
0402 0469
0402 0470
0402 0472
0402 0473
0402 0474
0402 0475
0402 0476
0402 0477
0402 0478
0402 0479
0402 0481
0402 0482
0402 0483
0402 0604
0402 0828
0403 0404
0403 0405
0403 0406
0403 0407
0403 0408
0403 0409
0403 0411
0403 0412
0403 0413
0403 0414
0403 0415
0403 0416
0403 0417
0403 0418
0403 0419
0403 0420
0403 0421
0403 0422
0403 0423
0403 0424
0403 0425
0403 0426
0403 0427
0403 0428
0403 0429
0403 0430
0403 0431
0403 0432
0403 0433
0403 0434
0403 0435
0403 0436
0403 0437
0403 0438
0403 0439
0403 0440
0403 0441
0403 0442
0403 0443
0403 0444
0403 0445
0403 0446
0403 0448
0403 0449
0403 0450
0403 0451
0403 0452
0403 0453
0403 0454
0403 0456
0403 0457
0403 0458
0403 0459
0403 0460
0403 0461
0403 0464
0403 0465
0403 0467
0403 0468
0403 0469
0403 0470
0403 0471
0403 0472
0403 0473
0403 0792
0403 0810
0403 0994
0404 0405
0404 0406
0404 0407
0404 0408
0404 0409
0404 0410
0404 0411
0404 0412
0404 0413
0404 0414
0404 0415
0404 0416
0404 0417
0404 0418
0404 0419
0404 0420
0404 0421
0404 0423
0404 0424
0404 0425
0404 0426
0404 0427
0404 0428
0404 0429
0404 0430
0404 0431
0404 0432
0404 0433
0404 0434
0404 0435
0404 0436
0404 0437
0404 0438
0404 0439
0404 0440
0404 0441
0404 0442
0404 0445
0404 0446
0404 0447
0404 0448
0404 0449
0404 0450
0404 0451
0404 0452
0404 0453
0404 0454
0404 0455
0404 0456
0404 0457
0404 0458
0404 0459
0404 0460
0404 0461
0404 0462
0404 0463
0404 0464
0404 0465
0405 0406
0405 0407
0405 0408
0405 0409
0405 0410
0405 0412
0405 0413
0405 0414
0405 0415
0405 0416
0405 0417
0405 0418
0405 0419
0405 0420
0405 0422
0405 0423
0405 0424
0405 0425
0405 0426
0405 0427
0405 0428
0405 0429
0405 0430
0405 0431
0405 0432
0405 0434
0405 0435
0405 0437
0405 0438
0405 0439
0405 0440
0405 0442
0405 0443
0405 0444
0405 0445
0405 0446
0405 0448
0405 0449
0405 0450
0405 0451
0405 0452
0405 0453
0405 0454
0405 0455
0405 0456
0405 0457
0405 0630
0405 0645
0406 0408
0406 0409
0406 0410
0406 0411
0406 0412
0406 0413
0406 0414
0406 0415
0406 0416
0406 0417
0406 0418
0406 0419
0406 0420
0406 0421
0406 0422
0406 0423
0406 0425
0406 0426
0406 0427
0406 0428
0406 0430
0406 0431
0406 0432
0406 0433
0406 0434
0406 0435
0406 0436
0406 0437
0406 0438
0406 0439
0406 0440
0406 0442
0406 0443
0406 0444
0406 0445
0406 0446
0406 0447
0406 0448
0406 0449
0406 0450
0406 0451
0406 0731
0406 0995
0407 0408
0407 0409
0407 0410
0407 0411
0407 0412
0407 0413
0407 0414
0407 0415
0407 0416
0407 0418
0407 0419
0407 0420
0407 0421
0407 0422
0407 0423
0407 0424
0407 0425
0407 0426
0407 0427
0407 0430
0407 0431
0407 0432
0407 0433
0407 0434
0407 0435
0407 0437
0407 0438
0407 0439
0407 0440
0407 0441
0407 0442
0407 0443
0407 0444
0408 0409
0408 0410
0408 0411
0408 0412
0408 0413
0408 0414
0408 0415
0408 0416
0408 0417
0408 0418
0408 0419
0408 0420
0408 0422
0408 0423
0408 0424
0408 0425
0408 0426
0408 0427
0408 0428
0408 0429
0408 0430
0408 0434
0408 0435
0408 0436
0408 0437
0408 0438
0408 0439
0408 0752
0409 0410
0409 0411
0409 0413
0409 0414
0409 0415
0409 0417
0409 0418
0409 0419
0409 0420
0409 0421
0409 0422
0409 0423
0409 0424
0409 0425
0409 0426
0409 0427
0409 0428
0409 0429
0409 0430
0409 0431
0409 0432
0409 0433
0409 0464
0409 0481
0409 0607
0410 0411
0410 0412
0410 0413
0410 0414
0410 0415
0410 0416
0410 0417
0410 0418
0410 0419
0410 0420
0410 0421
0410 0422
0410 0423
0410 0424
0410 0426
0410 0428
0410 0429
0411 0412
0411 0413
0411 0414
0411 0415
0411 0416
0411 0417
0411 0418
0411 0419
0411 0420
0411 0421
0411 0422
0411 0423
0411 0424
0411 0561
0411 0725
0412 0413
0412 0416
0412 0417
0412 0418
0412 0419
0412 0420
0412 0654
0412 0948
0413 0414
0413 0415
0413 0416
0413 0417
0413 0596
0415 0603
0416 0484
0416 0637
0416 0728
0417 0532
0420 0639
0424 0745
0424 0778
0425 0431
0426 0658
0427 0562
0427 0629
0428 0846
0431 0441
0431 0724
0431 0865
0432 0631
0433 0850
0434 0470
0436 0458
0436 0528
0436 0545
0437 0637
0437 0925
0438 0554
0438 0681
0438 0986
0440 0659
0440 0914
0442 0746
0442 0966
0443 0487
0443 0931
0445 0944
0450 0558
0450 0965
0455 0495
0455 0670
0456 0583
0457 0544
0457 0939
0458 0878
0460 0749
0461 0630
0463 0565
0465 0950
0466 0550
0470 0636
0470 0852
0472 0486
0474 0786
0477 0706
0478 0745
0480 0492
0480 0618
0482 0538
0482 0752
0482 0855
0483 0777
0485 0587
0486 0795
0492 0500
0495 0699
0497 0731
0501 0918
0503 0775
0503 0887
0504 0624
0508 0854
0510 0585
0514 0641
0514 0744
0514 0928
0519 0987
0522 0720
0522 0953
0526 0564
0526 0581
0527 0561
0529 0544
0529 0777
0534 0811
0538 0555
0546 0845
0548 0767
0550 0642
0553 0585
0553 0689
0554 0777
0554 0947
0557 0885
0558 0745
0558 0851
0559 0581
0559 0705
0561 0628
0562 0690
0564 0645
0565 0731
0567 0625
0572 0715
0580 0658
0587 0705
0595 0742
0603 0904
0607 0741
0610 0830
0611 0811
0612 0751
0614 0732
0614 0914
0635 0720
0639 0824
0640 0919
0642 0980
0644 0844
0651 0962
0653 0685
0655 0736
0663 0760
0670 0864
0678 0849
0691 0704
0698 0982
0700 0932
0708 0821
0711 0835
0712 0978
0723 0880
0728 0757
0752 0991
0784 0955
0787 0912
0794 0807
0802 0847
0803 0996
0828 0951
0859 0918
0866 0987
0870 0929
0874 0879
0928 0941
0933 0948
0943 0978
