# Supplementary material for: Revealing biases in the sampling of ecological interaction networks
Source: PeerJ. 2019 Sep 2;7:e7566. doi: 10.7717/peerj.7566 (PMC6727833; doi:10.7717/peerj.7566)
Supplement: Supplemental Information 6 [file peerj-07-7566-s006.zip › Python-Package/FortranNetGen.f90]

! Program FortranNetGen.f90

! f2py -c --fcompiler=gnu95 -m FortranNetGen FortranNetGen.f90

!!!!!!!!!!!!!!!!!!!!!!!!!!!!!!!!!!!!!!!!!!!!!!!!!!!!!!!!!!
! module defining global variables
MODULE globals
  INTEGER(4), ALLOCATABLE, SAVE :: a(:,:)
  REAL, SAVE :: avk
  INTEGER, SAVE :: nmod,mmod,kmod,ntri1,ntri2,ntri3,nbi1,nbi2
  INTEGER, SAVE :: submodcut
END MODULE globals
!!!!!!!!!!!!!!!!!!!!!!!!!!!!!!!!!!!!!!!!!!!!!!!!!!!!!!!!!!


SUBROUTINE subnetgen(namenet,n_modav,cutoffs,nettype,avkk,rewindprobs,mod_probs)
USE globals
INTEGER, INTENT(IN), DIMENSION(2) :: n_modav
INTEGER, INTENT(IN), DIMENSION(2) :: cutoffs
INTEGER, INTENT(IN) :: nettype
REAL, INTENT(IN) :: avkk
REAL, INTENT(IN), DIMENSION(2) :: rewindprobs
REAL, INTENT(IN), DIMENSION(7) :: mod_probs
INTEGER, ALLOCATABLE :: degree(:)
INTEGER, DIMENSION(200) :: modsize_sav
!INTEGER :: iseed(12)
CHARACTER*4 node1,node2
CHARACTER*20 namenet
CHARACTER*50 name_network,prop_network,adj_network

n = n_modav(1)
modav = n_modav(2)
mcutoff = cutoffs(1)
submodcut = cutoffs(2)
p1 = mod_probs(1)
p2 = mod_probs(2)
p3 = mod_probs(3)
p41 = mod_probs(4)
p42 = mod_probs(5)
p51 = mod_probs(6)
p52 = mod_probs(7)
avk = avkk
prew = rewindprobs(1)
prewloc = rewindprobs(2)

! Set names for output files in the output_gen sub-directory:
! namenet_net.txt
! namenet_prop.txt
! namenet_adj.txt

name_network = "./output_gen/"//trim(namenet)//trim('_net.txt')
prop_network = "./output_gen/"//trim(namenet)//trim('_prop.txt')
adj_network = "./output_gen/"//trim(namenet)//trim('_adj.txt')

! initialize random number generator
!OPEN(UNIT=50,FILE='./input/seed.in',STATUS='OLD')
!    READ(50,*) iseed
!CLOSE(50)
CALL init_random_seed()
!CALL RANDOM_SEED(put=iseed)


! cummulative probabilies
pc1 = p1
pc2 = p1 + p2
pc3 = pc2 + p3
pc41 = pc3 + p41
pc42 = pc41 + p42
pc51 = pc42 + p51
pc52 = pc51 + p52

an = float(n)

ALLOCATE (a(n,n),degree(n))

! open file to save network properties
OPEN(UNIT=15,FILE=prop_network,STATUS='UNKNOWN')

! Generate the Modular Network

a=0                  ! adjacency matrix
modtot = 0           ! keep track of network size as new modules are added
modtotold = 0        ! aux variable
modcount = 0         ! count number of modules
modsize_sav = 0      ! save size of each module

write(6,*) '      module size','     module type'
write(6,*) '----------------------------------------- '

do while(modtot < n)

    CALL RANDOM_NUMBER(aux)
    modsize = modav*log(1.0/aux)
    if( modav == n) modsize = n    !if modsize = n build a single network

	if(modsize < mcutoff) then
		cycle                      !if modsize < mcutoff try again
	else if(n-modsize-modtot < mcutoff) then 
		modsize = n - modtot       !last module is adjusted to be larger than mcutoff
	end if


	modtotold = modtot                 ! network size before adding module
    modtot = modtot + modsize          ! current network size
    modcount = modcount + 1            ! count modules
    modsize_sav(modcount) = modsize    ! save module size
    ini = modtot - modsize             ! initial position in the module is ini+1

    ! build network according to nettype
    !
    IF(nettype == 0) THEN
        CALL RANDOM_NUMBER(aux)   !choose module type
        IF(aux < pc1) THEN
            p = avk/float(modsize-1)
            CALL RANDOMMOD(ini,modtot)
            write(6,*) modsize,'         random '
            write(15,*) modsize,'random module   '
        ELSE IF(aux < pc2) THEN
            CALL SFMOD(ini,modtot)
            write(6,*) modsize,'         scalefree '
            write(15,*) modsize,'scalefree module'
        ELSE IF(aux < pc3) THEN
            CALL NESTEDMOD(ini,modtot,prewloc)
            write(6,*) modsize,'         nested '
            write(15,*) modsize,'nested module   '
        ELSE IF(aux < pc41) THEN
            CALL BINESTEDMOD(ini,modtot,prewloc)
            write(6,*) modsize,'         bipartite  nested      ','    sub-modules -->',nbi1,nbi2
            write(15,*) nbi1,'bipartite nested module 1'
            write(15,*) nbi2,'bipartite nested module 2'
        ELSE IF(aux < pc42) THEN
            CALL BIRANDMOD(ini,modtot,prewloc)
            write(6,*) modsize,'         bipartite random       ','    sub-modules -->',nbi1,nbi2
            write(15,*) nbi1,'bipartite random module 1'
            write(15,*) nbi2,'bipartite random module 2'
        ELSE IF(aux < pc51) THEN
            CALL TRIMOD(ini,modtot,1,prewloc)
            write(6,*) modsize,'         tri-trophic random     ','    sub-modules -->',ntri1,ntri2,ntri3
            write(15,*) ntri1,'tri-trophic random module 1'
            write(15,*) ntri2,'tri-trophic random module 2'
            write(15,*) ntri3,'tri-trophic random module 3'
        ELSE IF(aux < pc52) THEN
            CALL TRIMOD(ini,modtot,2,prewloc)
            write(6,*) modsize,'         tri-trophic bipartite  ','    sub-modules -->',ntri1,ntri2,ntri3
            write(15,*) ntri1,'tri-trophic bipartite module 1'
            write(15,*) ntri2,'tri-trophic bipartite module 2'
            write(15,*) ntri3,'tri-trophic bipartite module 3'
        END IF
    ELSE IF(nettype == 1) THEN
        CALL RANDOMMOD(ini,modtot)
		write(6,*) modsize,'         random '
        write(15,*) modsize,'random module   '
    ELSE IF(nettype == 2) THEN
        CALL SFMOD(ini,modtot)
		write(6,*) modsize,'         scalefree '
        write(15,*) modsize,'scalefree module'
    ELSE IF(nettype == 3) THEN
        CALL NESTEDMOD(ini,modtot,prewloc)
		write(6,*) modsize,'         nested '
        write(15,*) modsize,'nested module   '
    ELSE IF(nettype == 41) THEN
        CALL BINESTEDMOD(ini,modtot,prewloc)
		write(6,*) modsize,'   bipartite nested','    sub-modules -->',nbi1,nbi2
        write(15,*) modsize,'bipartite module'
    ELSE IF(nettype == 42) THEN
        CALL BIRANDMOD(ini,modtot,prewloc)
        write(6,*) modsize,'   bipartite random','    sub-modules -->',nbi1,nbi2
        write(15,*) modsize,'bipartite module'
    ELSE IF(nettype == 51) THEN
        CALL TRIMOD(ini,modtot,1,prewloc)
        write(6,*) modsize,'         tri-trophic random,','    sub-modules -->',ntri1,ntri2,ntri3
        write(15,*) ntri1,'tri-trophic random module 1'
        write(15,*) ntri2,'tri-trophic random module 2'
        write(15,*) ntri3,'tri-trophic random module 3'
    ELSE IF(nettype == 52) THEN
        CALL TRIMOD(ini,modtot,2,prewloc)
        write(6,*) modsize,'         tri-trophic bipartite,','    sub-modules -->',ntri1,ntri2,ntri3
        write(15,*) ntri1,'tri-trophic bipartite module 1'
        write(15,*) ntri2,'tri-trophic bipartite module 2'
        write(15,*) ntri3,'tri-trophic bipartite module 3'
    END IF
end do

! reconnect links within modules with probability prewloc
ini = 0
do k=1,modcount
    do i=1,modsize_sav(k)
        ii = i + ini
        do j=i+1,modsize_sav(k)
            jj = j + ini
            if(a(ii,jj) == 1) then
                CALL RANDOM_NUMBER(aux)
                IF(aux < prewloc) THEN
                    a(ii,jj) = 0
                    a(jj,ii) = 0
                    call RANDOM_NUMBER(aux)
                    ijp = int(modsize_sav(k)*aux)+1
                    ijpp = ijp + ini
                    call RANDOM_NUMBER(aux)
                    if(aux < 0.5) then
                        a(ii,ijpp) = 1
                        a(ijpp,ii) = 1
                    else
                        a(ijpp,jj) = 1
                        a(jj,ijpp) = 1
                    end if
                END IF
            end if
        end do
    end do
    ini = ini + modsize_sav(k)
end do

! reconnect overall links to connect the modules with prew
do i=1,n
	do j=i+1,n
    	if(a(i,j) == 1) then
        	CALL RANDOM_NUMBER(aux)
          	IF(aux < prew) THEN
                a(i,j) = 0
                a(j,i) = 0
                call RANDOM_NUMBER(aux)
                ijp = int(n*aux)+1
                call RANDOM_NUMBER(aux)
                if(aux < 0.5) then
                    a(i,ijp) = 1
                    a(ijp,i) = 1
                else
                    a(ijp,j) = 1
                    a(j,ijp) = 1
                end if
            END IF
        end if
    end do
end do

! check for disconnected nodes and randomly reconnect them
degree = sum(a,dim=1)
do i=1,n
	if(degree(i) == 0) then
		jp = i
		do while (jp == i)
			CALL RANDOM_NUMBER(aux)
			jp = int(n*aux)+1
    		a(i,jp) = 1
    		a(jp,i) = 1
		end do
    end if
end do

! save network to file
OPEN(UNIT=10,FILE=name_network,STATUS='UNKNOWN')
do i=1,n
	CALL NUMBSTR(4,i,node1)
	do j=i+1,n
		if(a(i,j)==1) then
			CALL NUMBSTR(4,j,node2)
        		write(10,110) node1,node2
    		end if
 	end do
end do
CLOSE(10)
110 FORMAT(A4,1x,A4)


write(6,*) '----------------------------------------- '
! average connectivity
icon = SUM(a)
write(6,*) 'average degree =',icon/an
write(6,*) 'average module size =',an/float(modcount)

call clusters(a,n,maxsize,nclusters)
write(6,*) 'number of components =',nclusters
write(6,*) 'size of largest component =',maxsize

write(15,*) ' '
write(15,*) 'average degree =',icon/an
write(15,*) 'average module size =',an/float(modcount)
write(15,*) 'number of components =',nclusters
write(15,*) 'size of largest component =',maxsize

if (nclusters /= 1) then
    write(6,*)
    write(6,*) 'WARNING: THE NETWORK HAS MORE THAN ONE CONNECTED COMPONENT'
    write(6,*) 'RUN THE PROGRAM AGAIN UNTIL A SINGLE COMPONENT IS OBTAINED'
    write(6,*) 'TRY INCREASING THE REWIRING PROBABILIES'
    write(6,*)
end if


!CALL RANDOM_SEED(get=iseed)
!OPEN(UNIT=50,FILE='./input/seed.in',STATUS='OLD', POSITION='REWIND')
!WRITE (50,*) iseed
!close(50)

write(6,*) '----------------------------------------- '
! write adjacency matrix
OPEN(UNIT=11,FILE=adj_network,STATUS='unknown')
do i=1,n
    write(11,900) (a(i,j),j=1,n)
end do
CLOSE(11)
900 FORMAT(2000(i1,1x))
DEALLOCATE(a,degree)
CLOSE(15)

! save info on log file
OPEN(UNIT=20,FILE='./output_gen/log_gen.txt',STATUS='OLD', POSITION='APPEND')
WRITE(20,901) namenet,nettype,n,modav,avk,prew,prewloc
CLOSE(20)
901 FORMAT(A15,2x,i3,5x,i5,5x,i5,7x,F6.2,5x,F6.2,8x,F6.2)

end subroutine SubNetGen

!!!!!!!!!!!!!!!!!!!!!!!!!!!!!!!!!!!!!!!!!!!!
SUBROUTINE RANDOMMOD(ini,modtot)
USE globals
iini = ini + 1
ifin = modtot
modsize = ifin - ini
p = avk/float(modsize-1)
do i=iini,ifin
	do j=i+1,ifin
		CALL RANDOM_NUMBER(aux)
			if( aux < p) then
                a(i,j) = 1
                a(j,i) = 1
            end if
	end do
end do
return
end

!!!!!!!!!!!!!!!!!!!!!!!!!!!!!!!!!!!!!!!!!!!!
SUBROUTINE SFMOD(ini,modtot)
USE globals
INTEGER, ALLOCATABLE ::  co(:),sco(:),id(:),b(:,:)
modsize = modtot - ini
m = int(avk)
m0 = m+1
ALLOCATE (b(modsize,modsize))
ALLOCATE (co(modsize),sco(modsize),id(m))
! generate initially fully connected cluster
co=0; b=0;
pinit = 1.0
do i=1,m0-1
    do k=i+1,m0
        call random_number(aux2)
        if(aux2 < pinit) then
            b(i,k) = 1
        end if
    end do
end do
b(1:m0,1:m0) = b(1:m0,1:m0) + transpose(b(1:m0,1:m0))
co(1:m0) = sum(b(1:m0,1:m0),1)
!  START ADDING NODES
do l=m0,modsize-1
!--------------- Preference ---------------
    sm = 0 ; sco = 0
    do i=1,l
        sm = co(i) + sm
        sco(i) = sm  ! vector of partial sums of con/vities
    end do
    k = 1
3	do
        call random_number(aux2)
        j = int(aux2*sco(l)) + 1  ! Random integer in [1, sum of all cone/ties]
        id(k:k) = minloc(abs(sco - j))
        if ( sco(id(k)) < j )  id(k) = id(k) + 1
        if ( id(k) > modsize) go to 3
        do i=1,k-1
            if (id(i) == id(k)) go to 3
        end do
        k = k + 1
        if (k > m) exit
    end do
!--------------- Attachment -----------------
    do j=1,m
        i = id(j)
        IF(aux2 < 0.5) THEN
            i1=i;l1=l+1
        ELSE
            i1=l+1;l1=i
        END IF
        co(i1) = co(i1) + 1
        b(i1,l1) = 1
        b(l1,i1) = 1
        co(l1) = co(l1) + 1
    end do
end do
! place network b as a block in network a
do i=1,modsize
	do j=1,modsize
		a(ini+i,ini+j) = b(i,j)
	end do
end do
DEALLOCATE(b,co,sco,id)
return
end

!!!!!!!!!!!!!!!!!!!!!!!!!!!!!!!!!!!!!!!!!!!!
SUBROUTINE NESTEDMOD(ini,modtot,prewloc)
USE globals
ifin = modtot
modsize = ifin-ini
alpha = log(1.0+1.0/avk)  ! populate module
do i=1,modsize
	n1 = modsize*exp(-alpha*(i-1))
	do j=i+1,n1
		a(ini+i,ini+j) = 1
		a(ini+j,ini+i) = 1
	end do
end do

return
end

!!!!!!!!!!!!!!!!!!!!!!!!!!!!!!!!!!!!!!!!!!!!
SUBROUTINE BINESTEDMOD(ini,modtot,prewloc)
USE globals
modsize = modtot-ini
nmod = 0
DO while(nmod < submodcut)
	CALL RANDOM_NUMBER(aux)   !split module in two similar blocks
	eps = 0.5 + 0.2*(aux-0.5)
	nmod = int(eps*modsize)
	mmod = modsize - nmod
END DO
alpha = log(1.0+1.0/(avk-1.0))
do i=1,nmod
	n1 = mmod*exp(-alpha*(i-1)) 
	do j=1,n1
		a(ini+i,ini+j+nmod) = 1
		a(ini+j+nmod,ini+i) = 1
	end do
end do
nbi1 = nmod
nbi2 = mmod
return
end


!!!!!!!!!!!!!!!!!!!!!!!!!!!!!!!!!!!!!!!!!!!!
SUBROUTINE BIRANDMOD(ini,modtot,prewloc)
USE globals
modsize = modtot-ini
nmod = 0
DO while(nmod < submodcut)
    CALL RANDOM_NUMBER(aux)   !split module in two similar blocks
    eps = 0.5 + 0.2*(aux-0.5)
    nmod = int(eps*modsize)
    mmod = modsize - nmod
END DO
ini1 = ini + 1
ifin1 = ini1 + nmod
p = 2.0*avk/float(modsize-1)
do i=ini1,ifin1
    do j=ifin1+1,modtot
        CALL RANDOM_NUMBER(aux)
        if( aux < p) then
            a(i,j) = 1
            a(j,i) = 1
        end if
    end do
end do
nbi1 = nmod
nbi2 = mmod
return
end


!!!!!!!!!!!!!!!!!!!!!!!!!!!!!!!!!!!!!!!!!!!!
SUBROUTINE TRIMOD(ini,modtot,nett,prewloc)
USE globals
modsize = modtot-ini
! define block sizes
CALL RANDOM_NUMBER(aux)   !split network in two parts 2/3 + 1/3
eps = 0.66 + 0.2*(aux-0.5)
imod = int(eps*modsize)
kmod = modsize - imod
! first module is a bi-partite network with sizes nmod, mmod
CALL BINESTEDMOD(ini,modtot-kmod,prewloc)
ntri1 = nmod
ntri2 = mmod
ntri3 = kmod
! last module connects with second module (ini = nmod)
IF(nett == 1) THEN
    CALL BIRANDMOD(ini+nmod,modtot,prewloc)
ELSE IF(nett == 2) THEN
    CALL BINESTEDMOD(ini+nmod,modtot,prewloc)
END IF
return
end


!!!!!!!!!!!!!!!!!!!!!!!!!!!!!!!!!!!!!!!!!!!!
SUBROUTINE NUMBSTR(ID,NUMBER,STR)
CHARACTER*(*) STR
INTEGER*4 ID,NUMBER
CHARACTER*1 B
INTEGER*4 IA0,N,I,IT
IA0 = ICHAR('0')
N = NUMBER
DO I=1,ID
   J = ID + 1 - I
   IT = MOD(N,10)
   B = CHAR(IA0 + IT)
   STR(J:J) = B
   N = (N - IT)/10
END DO
RETURN
END

!!!!!!!!!!!!!!!!!!!!!!!!!!!!!!!!!!!!!!!!!!!!!!
SUBROUTINE clusters(jj,nf,maxsize,icount)
INTEGER nf,i,j,nvm(1)
INTEGER jj(nf,nf),vm(nf+1)
INTEGER, ALLOCATABLE :: csizes(:)

ALLOCATE (csizes(0:nf))
nvm(1) = 1
icount = 0
csizes = 0
itot = 0

do while (nvm(1) /= nf+1)
if(itot == 0) then
vm = 0
vm(1) = 1
i = 1
else
loop1: do i=1,nf
do j=1,nvm(1)-1
if(i == vm(j)) cycle loop1
end do
vm(nvm(1)) = i
exit loop1
end do loop1
end if
CALL findtree(jj,vm,vm(nvm(1)),nf,nvm)
nvm(1:1) = minloc(vm)
icount = icount + 1
csizes(icount) = nvm(1)-1 - itot
itot = itot + csizes(icount)
end do
maxsize = maxval(csizes)
END SUBROUTINE clusters


!!!!!!!!!!!!!!!!!!!!!!!!!!!!!!!!!!!!!!!!!!!!!!
RECURSIVE SUBROUTINE findtree(jj,vm,n,nf,nvm)
INTEGER, INTENT(IN) :: n
INTEGER i,j,nvm(1),m
INTEGER jj(nf,nf),v(nf),vm(nf+1)
! find neighbors of node n
CALL findneighbors (jj,n,nf,v,m)
nvm(1:1) = minloc(vm) - 1
loop1: DO i=1,m
DO j=1,nvm(1)
IF(v(i) == vm(j)) THEN
CYCLE loop1
END IF
END DO
IF(nvm(1)==nf) EXIT loop1
nvm(1) = nvm(1) + 1
vm(nvm(1)) = v(i)
CALL findtree(jj,vm,v(i),nf,nvm)
END DO loop1
RETURN
END


!!!!!!!!!!!!!!!!!!!!!!!!!!!!!!!!!!!!!!!!!!!!!!
SUBROUTINE findneighbors (jj,n,nf,v,m)
INTEGER n,nf,i,m
INTEGER jj(nf,nf),v(nf)
m = 0
DO i=1,nf
IF(jj(n,i)==1) THEN   !find neighbors of node n
m = m + 1         !add 1 to counter
v(m) = i          !store neighbor
END IF
END DO
RETURN
END

!!!!!!!!!!!!!!!!!!!!!!!!!!!!!!!!!!!!!!!!!!!!!!
SUBROUTINE init_random_seed()
INTEGER :: i, n, clock
INTEGER, DIMENSION(:), ALLOCATABLE :: seed
CALL RANDOM_SEED(size = n)
ALLOCATE(seed(n))
CALL SYSTEM_CLOCK(COUNT=clock)
seed = clock + 37 * (/ (i - 1, i = 1, n) /)
CALL RANDOM_SEED(PUT = seed)
DEALLOCATE(seed)
END SUBROUTINE
