# Supplementary material for: Revealing biases in the sampling of ecological interaction networks
Source: PeerJ. 2019 Sep 2;7:e7566. doi: 10.7717/peerj.7566 (PMC6727833; doi:10.7717/peerj.7566)
Supplement: Supplemental Information 6 [file peerj-07-7566-s006.zip › Python-Package/FortranSampling.f90]

! Program SampleNet.f90

! 1 - Reads a network from file
!
! 2 - Constructs subnetworks by sampling nodes:
!  (a) - Samples m 'key' nodes: randomly, according to degree, abundances (see (d)) or module
!  (b) - Adds to the basic nodes some of their first neighbors:
!        at most nfn (a parameter)  or
!        a fraction anfn of its neighbors
!  (c) - Neighbors are added: randomly or according to weights assigned to
!        the links following an exponential distribution
!  (d) - Abundances can be assigned from a lognormal, Fisher or exponential distributions
!        In this version the distributions are assigned per module
!
! 3 - For each sub-network, consisting of the key nodes, the added neighbors and
!     the links between the key nodes and their added neighbors, finds all connected
!     components and calculates the size of largest component
!
! 4 - For each value of m (number of key nodes) in the interval mi < m < mf and 
!     nfn (number of first neighbors) the program repeats the sampling
!     nr times and calculates average values and variance of number of components 
!     and size of largest component
!
! Calls the following subroutines
!
! FINDNEIGHBORS (a,k,n,v,m)
! Finds the neighbors of node k in the n x n adjacency matrix a
! m = number of neighbors
! v = vector containing the neighbors
!
! CLUSTERS (a,n,maxsize,icount)
! Finds all connected components of the adjacency matrix a
! icount = number of connected components
! maxsize = size of largest component
! csizes = contains the sizes of all clusters
!  found and can be printed if a histogram of cluster sizes is needed.

! FINDTREE (a,vm,i,n,nvm)
! Finds the component (tree of connections) of node i
! This is a recursive routine, that calls itself and findneighbors

! FISHERLOG
! generates a Fisher log-series distribution

! LOGNORMAL
! generates a log-normal distribution

! NUMBSTR(I,N,S)
! transform number N into a string S of size ID

! SAMPLING_CRITERION(icrit)
! computed the probability of sampling nodes according to specified criterion


! Parameters of NetSample are:
!   m = number of key nodes to be sampled:
!       mi = initial m
!       mf = final m
!       mstep: m = mi + i*mstep until m > mf
!   nfn = number of first neighbors to be added
!   nr = number of replicas for each m


! Marcus A.M. de Aguiar - 29/ago/2016

! To compile in linux or Mac:
! f2py -c --fcompiler=gnu95 -m FortranSampling FortranSampling.f90 


!!!!!!!!!!!!!!!!!!!!!!!!!!!!!!!!!!!!!!!!!!!!!!!!!!!!!!!!!!
! module defining global variables
MODULE globalvar
REAL, ALLOCATABLE, SAVE :: key_prob(:)
INTEGER, ALLOCATABLE, SAVE :: a(:,:),jj(:,:)
INTEGER, ALLOCATABLE, SAVE :: a_aux(:,:)
INTEGER, ALLOCATABLE, SAVE :: module_status(:),modsize(:),idx(:)
INTEGER, SAVE :: n,imods,mnew
CHARACTER*60, SAVE :: name_links,name_nodes,name_sampled

END MODULE globalvar
!!!!!!!!!!!!!!!!!!!!!!!!!!!!!!!!!!!!!!!!!!!!!!!!!!!!!!!!!!

SUBROUTINE subsampling(net_name,out_name,crit,key_nodes,anfn,numb_hidden,hidden_modules)
USE globalvar
CHARACTER*40, INTENT(IN) :: net_name
CHARACTER*40, INTENT(IN) :: out_name
INTEGER, INTENT(IN), DIMENSION(2) :: crit
INTEGER, INTENT(IN), DIMENSION(4) :: key_nodes
INTEGER, INTENT(IN) :: numb_hidden
INTEGER, INTENT(IN) :: hidden_modules(10)
REAL, INTENT(IN) :: anfn
INTEGER, ALLOCATABLE :: v(:)
INTEGER, ALLOCATABLE :: vk(:),row(:),col(:)
INTEGER, ALLOCATABLE :: maxsizev(:),nclustersv(:),mnewv(:),hiddenv(:)
INTEGER, ALLOCATABLE :: degori(:),degsamp(:)
REAL, ALLOCATABLE :: w(:,:),vw(:),vwaux(:),prob_aux(:)
INTEGER :: js(1),hidden,hiddentot
CHARACTER*4 node1,node2
CHARACTER*60 name_network,prop_network,out_file

icrit = crit(1)
neigh_crit = crit(2)

mi = key_nodes(1)
mf = key_nodes(2)
mstep = key_nodes(3)
nr = key_nodes(4)


anr = float(nr)
nfn = int(anfn)

! Set names for input and output files in sub-directories 
! output_gen and output_sampled
!
! name_net_net.txt  --  input network file
! name_net_prop.txt  --  input properties file
! name_net_out_name.txt  -- output file with sampled data
! name_net_out_name_links.txt -- links with colors
! name_net_out_name_nodes.txt  --  nodes with colors
! name_net_out_name_sampled.txt  --  sampled network

name_network = "./output_gen/"//trim(net_name)//"_net.txt"
prop_network = "./output_gen/"//trim(net_name)//"_prop.txt"
out_file = "./output_sampled/"//trim(net_name)//"_"//trim(out_name)//".txt"
name_links = "./output_sampled/"//trim(net_name)//"_"//trim(out_name)//"_links.txt"
name_nodes = "./output_sampled/"//trim(net_name)//"_"//trim(out_name)//"_nodes.txt"
name_sampled = "./output_sampled/"//trim(net_name)//"_"//trim(out_name)//"_sampled.txt"

! read network
OPEN(UNIT=10,FILE=name_network,STATUS='old')

k = 0
n = 0
! find network size
do while (k == 0)
	read(10,*,iostat=k) i,j
	if(i > n) n = i
	if(j > n) n = j	
end do

ALLOCATE (a_aux(n,n))
ALLOCATE (v(n),vk(n))
ALLOCATE (a(n,n))
ALLOCATE (idx(n))

if(neigh_crit == 1) then
    ALLOCATE (w(n,n))
    w = 0.0
end if

! initialize random number generator
!OPEN(UNIT=50,FILE='./input/seed.in',STATUS='OLD')
!READ(50,*) iseed
!CLOSE(50)
!CALL RANDOM_SEED(put=iseed)
CALL init_random_seed()


REWIND(UNIT=10)
k = 0
a = 0
do while (k == 0)
	read(10,*,iostat=k) i,j
    a(i,j) = 1
	a(j,i) = 1
    if(neigh_crit == 1) then
        CALL RANDOM_NUMBER(aux)  ! assign weights to links
        auxw = log(1.0/aux)      ! following exponential distribution
        w(i,j) = auxw
        w(j,i) = auxw
    end if
end do
CLOSE(10)

ALLOCATE(degori(n))
degori = sum(a,DIM=1)

ALLOCATE (key_prob(n),prob_aux(n))
key_prob = 0.0

! read modules information
OPEN(UNIT=15,FILE=prop_network,STATUS='OLD')
imods = 0
k = 0
do while (k == 0)
    read(15,*,iostat=k) i
    imods = imods + 1
end do
imods = imods - 1


ALLOCATE(module_status(imods),modsize(imods))
modsize = 0
REWIND(UNIT=15)
do i=1,imods
    read(15,*) modsize(i)
end do
CLOSE(15)


module_status = 0
if (numb_hidden /= 0) then
    DO im=1,imods
        DO iml=1,numb_hidden            ! mark modules to be excluded (hidden modules)
            if(im == hidden_modules(iml)) module_status(im) = 1
        END DO
    END DO
end if

! calcule total number of hidden nodes
hiddentot = sum(modsize*module_status)

! average connectivity
icon = SUM(a)
av_degree = float(icon)/float(n)

! find connected clusters of the initial network
call clusters(a,n,maxsize,nclusters)


! print basic info on screen
print *,
print *, 'network size =',n
print *, 'average degree =',av_degree
print *, 'total number of clusters =',nclusters
print *, 'size of largest cluster =',maxsize
print *,
print *, 'hidden modules are      ',(hidden_modules(i),i=1,numb_hidden)
if(numb_hidden /= 0) then
    print *, 'number of hidden nodes = ',(modsize(hidden_modules(i)),'  +',i=1,numb_hidden-1), &
                modsize(hidden_modules(numb_hidden)),'    = ',hiddentot
end if
print *,

! Calculate probabilities according to sampling criterion
!
CALL SAMPLING_CRITERION(icrit)
!
! The output of this subroutine is the vector "key_prob" containing the
! cummulative probability that nodes will be sampled.
! For random sampling key_prob(i) = i/n (if no modules are skipped)


print *,
print *, '   m       size    rms      larg-comp rms      rel-larg-comp rms    #-comps rms     hidden-nodes  rms'
print *, ' -------------------------------------------------------------------------------------------------------'
print *,


! loop over m from mi to mf at steps of mstep
m = mi
OPEN(UNIT=10,FILE=out_file,STATUS='unknown')

write(10,*) '   m       size    rms      larg-comp rms      rel-larg-comp rms    #-comps rms     hidden-nodes rms'
write(10,*) ' -------------------------------------------------------------------------------------------------------'
write(10,*)


ALLOCATE (maxsizev(nr),nclustersv(nr),mnewv(nr),hiddenv(nr))

OPEN(UNIT=27,FILE='degree-correlation-key.dat',STATUS='UNKNOWN')
OPEN(UNIT=28,FILE='degree-correlation-added.dat',STATUS='UNKNOWN')

do while (m <= mf)
    avmaxcluster = 0.0    ! average value of max component size
    avnumbcluster = 0.0   ! average value of number of components
	amtot = 0.0           ! average value of subnetwork size
    avhiddentot = 0.0     ! average number of hidden nodes found
    maxsizev = 0
    nclustersv = 0
    mnewv = 0
    if(anfn > 1.0) then
        nsize = m*nfn     ! maximum size when all nfn neighbors are added
    else
        nsize = 5.0*m*av_degree*anfn  ! estimated size times 5 for safety
    end if
    a_aux = a
    ALLOCATE (row(nsize),col(nsize))  ! index of nodes in subnetwork

	! loop over different realizations for fixed m
    do j=1,nr  
        v = 0
        idx = 0

        ! try m times to select key nodes from the network and put nodes in v
        ! actual number of selected nodes is mm and may be smaller than m
        do k=1,m
            call random_number(aux)
            ! sample according to criterion
            prob_aux = key_prob - aux
            js = minloc(prob_aux,MASK=prob_aux.GT.0.0)
            if(k == 1) then
                v(k) = js(1)
                idx(js) = 1
                mm = 1     ! count nodes in subnetwork
            else
                it = 0     !check if node has already been selected
                do l=1,k-1
                    if(js(1) == v(l)) it = 1
                end do
                if(it == 0) then   !it=0 means node is new
                    mm = mm + 1
                    v(mm) = js(1)
                    idx(js) = mm
                end if
            end if
        end do

		! add up to nfn or the fraction anfn of first neighbors to all mm key nodes
		vk = 0
		mnew = mm
        linkc = 0
        row = 0
        col = 0
		do k=1,mm
            ! find neighbors of node v(k) and put them in the vector vk
            ! mk = total number of neighbors = degree of node v(k)
            ! mkk = min[mk,nfn] if nfn > 0
            ! mkk = mk*anfn if nfn = 0
			call findneighbors(a,v(k),n,vk,mk) ! get neighbors
            if(anfn > 1.0) then
                mkk = mk
                if(mk > nfn) mkk = nfn             ! add at most nfn
            else
                mkk = mk*anfn                      ! add the fraction anfn
            end if
            ! add neighbors randomly
            if(neigh_crit == 0) then
                do l=1,mkk        
                    call random_number(aux)
                    jsr = int(aux*mk) + 1          ! select random neighbor
                    do ll=1,mnew
                        if(vk(jsr) == v(ll)) then  ! check if the neighbor has already been added
                            linkc = linkc + 1      ! node is there, just add a link
                            row(linkc) = v(k)
                            col(linkc) = vk(jsr)
                            a_aux(v(k),vk(jsr)) = 2    ! mark link in the matrix
                            a_aux(vk(jsr),v(k)) = 2
                            exit
                        end if
                    end do
                    if(ll == mnew+1) then     ! if neighbor is new
                        mnew = mnew + 1       ! subnetwork size increases by 1
                        v(mnew) = vk(jsr)     ! neighbor is saved in v and becomes part of the subnetwork
                        idx(vk(jsr)) = mnew
                        linkc = linkc + 1     ! add link between v(k) and the selected neighbor
                        row(linkc) = v(k)
                        col(linkc) = vk(jsr)
                        a_aux(v(k),vk(jsr)) = 2    ! mark link in the matrix
                        a_aux(vk(jsr),v(k)) = 2
                    end if
                end do
            else
                ! add neighbors according to chosen criterion 
                ! w(i,j) = weight for link i-j according to exponential distribution
                ! vw = vector containing the cummulative weights for the links v(k)-neighbors
                ALLOCATE(vw(mk),vwaux(mk))
                vw = 0.0
                vw(1) = w(v(k),vk(1))
                do iik=2,mk
                    vw(iik) = vw(iik-1) + w(v(k),vk(iik))
                end do
                anorm = vw(mk)
                vw = vw/anorm
                do l=1,mkk
                    call RANDOM_NUMBER(aux)
                    vwaux = vw - aux
                    js = minloc(vwaux,MASK=vwaux.GT.0.0)  ! select neighbor according to weight
                    do ll=1,mnew
                        if(vk(js(1)) == v(ll)) then   ! check if the neighbor has already been added
                            linkc = linkc + 1         ! node is there, just add a link
                            row(linkc) = v(k)
                            col(linkc) = vk(js(1))
                            a_aux(v(k),vk(js(1))) = 2    ! mark link in the matrix
                            a_aux(vk(js(1)),v(k)) = 2
                            exit
                        end if
                    end do
                    if(ll == mnew+1) then     ! if neighbour is new
                        mnew = mnew + 1       ! subnetwork size increases by 1
                        v(mnew) = vk(js(1))   ! neighbor is saved in v and becomes part of the subnetwork
                        idx(vk(js(1))) = mnew
                        linkc = linkc + 1     ! add link between v(k) and the selected neighbor
                        row(linkc) = v(k)
                        col(linkc) = vk(js(1))
                        a_aux(v(k),vk(js(1))) = 2    ! mark link in the matrix
                        a_aux(vk(js(1)),v(k)) = 2
                    end if
                end do
                DEALLOCATE(vw,vwaux)
            end if
		end do


        ! all nodes of subnetwork are stored in v -> construct adjacency matrix jj
		ALLOCATE (jj(mnew,mnew))
        jj = 0
        do k=1,linkc
            jj(idx(row(k)),idx(col(k))) = 1
            jj(idx(col(k)),idx(row(k))) = 1
        end do

        ALLOCATE(degsamp(mnew))
        degsamp = sum(jj,DIM=1)

        ! print sampled nodes, their degree in the original network and in the sampled network
        ! print only for m=mf (the last value of m on the list)
        if( m == mf) then
            do k=1,mm
                degreeori = sum(a(:,v(k)))
                degreesampled = sum(jj(:,k))
                write(27,*) k,v(k),degori(v(k)),degsamp(k)
            end do
            do k=mm+1,mnew
                degreeori = sum(a(:,v(k)))
                degreesampled = sum(jj(:,k))
                write(28,*) k,v(k),degori(v(k)),degsamp(k)
            end do
        end if


        DEALLOCATE(degsamp)

	    ! find connected clusters
        call clusters(jj,mnew,maxsize,nclusters)

        ! calculate how many nodes of hidden modules have been found
        hidden = 0
        k = 0
        do l=1,imods
            il = 1
            if( module_status(l) == 0) il = 0
                do ll=1,modsize(l)
                    k = k + 1
                    if(idx(k) /= 0) hidden = hidden + il
                end do
        end do

        ! add results of each realization to calculate averages
        avmaxcluster = avmaxcluster + float(maxsize)
        avnumbcluster = avnumbcluster + float(nclusters)
		amtot = amtot + float(mnew)
        avhiddentot = avhiddentot + float(hidden)

        ! save info to calcule variance
        maxsizev(j) = maxsize
        nclustersv(j) = nclusters
        mnewv(j) = mnew
        hiddenv(j) = hidden

		! save the subnetwork obtained in the first realization as an example
		IF(j == 1) CALL SAVE_SUB_NET

		DEALLOCATE (jj)
    end do

    CLOSE(27)
    CLOSE(28)
    ! normalize average values
    avmaxcluster = avmaxcluster/anr
    avnumbcluster = avnumbcluster/anr
	amtot = amtot/anr
    avhiddentot = avhiddentot/anr

    ! calcule variances
    varmax = 0.0
    varnumb = 0.0
    varm = 0.0
    varhidden = 0.0
    do j=1,nr
        varmax = varmax + (maxsizev(j)-avmaxcluster)**2
        varnumb = varnumb + (nclustersv(j)-avnumbcluster)**2
        varm = varm + (mnewv(j)-amtot)**2
        varhidden = varhidden + (hiddenv(j)-avhiddentot)**2
    end do
    varmax = sqrt(varmax/anr)
    varnumb = sqrt(varnumb/anr)
    varm = sqrt(varm/anr)
    varquo = (varmax*amtot+varm*avmaxcluster)/(amtot**2)
    varhidden = sqrt(varhidden/anr)

    ! print results on screen and file
    print 112, m,amtot,varm,avmaxcluster,varmax,avmaxcluster/amtot,varquo,avnumbcluster,varnumb,avhiddentot,varhidden
    write(10,112) m,amtot,varm,avmaxcluster,varmax,avmaxcluster/amtot,varquo,avnumbcluster,varnumb,avhiddentot,varhidden
    m = m + mstep
	DEALLOCATE (row,col)
end do


close(10)

!CALL RANDOM_SEED(get=iseed)
!OPEN(UNIT=50,FILE='./input/seed.in',STATUS='OLD', POSITION='REWIND')
!WRITE (50,*) iseed
!close(50)

DEALLOCATE(v,vk,prob_aux,key_prob,maxsizev,nclustersv,mnewv,hiddenv)
DEALLOCATE(a,a_aux,idx,modsize,module_status)

110 FORMAT(A4,1x,A4)
112 FORMAT(i5,5(6x,F6.2,1x,F6.2))


! save info on log file
OPEN(UNIT=20,FILE='./output_sampled/log_sampled.txt',STATUS='OLD', POSITION='APPEND')
WRITE(20,901) net_name,out_name,icrit,neigh_crit,anfn,nr,numb_hidden
CLOSE(20)
901 FORMAT(A15,2x,A15,2x,i4,8x,i4,10x,F6.2,8x,i7,8x,i3)

END SUBROUTINE subsampling


!!!!!!!!!!!!!!!!!!!!!!!!!!!!!!!!!!!!!!!!!!!!!!!!!!!!!!!!!!!!!!!!!!!!!!!!!!!!!!!!!!!!!!!!!!
SUBROUTINE SAMPLING_CRITERION(icrit)
USE globalvar
REAL, ALLOCATABLE :: prob(:),prob_aux(:),x(:),rhoc(:)
INTEGER :: js(1)
ALLOCATE (prob(n))

prob = 0.0
IF(icrit <= 2) THEN     ! sampling is Random, Lognormal or Fisher
    OPEN(UNIT=30,FILE='./output_sampled/abund.txt',STATUS='UNKNOWN')
    IF(icrit > 0) THEN
        np = 10000
        ALLOCATE (x(0:np),rhoc(0:np),prob_aux(0:np))
        IF(icrit == 1)  THEN
            av=1.0
            sigma = 0.2
            CALL lognormal(np,av,sigma,x,rhoc)   ! generate log-normal distribution
            print *, 'Sampling key nodes according to lognormal abundance distribution'
        ELSE
            y = 0.5
            CALL fisherlog(np,y,x,rhoc)          ! generate fisher distribution
            print *, 'Sampling key nodes according to Fisher abundance distribution'
        END IF
    ELSE
        print *, 'Sampling key nodes randomly'
    END IF

    do im=1,imods
        if(im == 1) then
            ijump = 0
        else
            ijump = ijump + modsize(im-1)   ! move from module to module
        end if

        do i=1,modsize(im)
            if(module_status(im) == 1) then
                prob(1+ijump) = 0.0
            else
                IF(icrit > 0) THEN
                    CALL RANDOM_NUMBER(aux)
                    prob_aux = rhoc - aux
                    js = minloc(prob_aux,MASK=prob_aux.GT.0.0)
                    j = js(1)
                    prob(i+ijump) = x(j)     ! lognormal or fisher
                ELSE
                    prob(i+ijump) = 1.0      ! random (uniform)
                END IF
            end if
            if(im == 1 .and. i == 1) then
                key_prob(i+ijump) = prob(i+ijump)
            else
                key_prob(i+ijump) = key_prob(i-1+ijump) + prob(i+ijump)
            end if
            write(30,*) i,prob(i+ijump)
        end do
    end do
    CLOSE(30)

    ELSE IF(icrit == 3) THEN     ! exponential abundance distribution
        OPEN(UNIT=30,FILE='./output_sampled/abund.txt',STATUS='UNKNOWN')
        print *, 'Sampling key nodes according to exponential abundance distribution'
        do im=1,imods
            if(im == 1) then
                ijump = 0
            else
                ijump = ijump + modsize(im-1)   ! move from module to module
        end if

        do i=1,modsize(im)
            if(module_status(im) == 1) then
                prob(1+ijump) = 0.0
            else
                CALL RANDOM_NUMBER(aux)
                prob(i+ijump) = log(1.0/aux)
                key_prob(i+ijump) = key_prob(i-1+ijump) + prob(i+ijump)
            end if
            if(im == 1 .and. i == 1) then
                key_prob(i+ijump) = prob(i+ijump)
            else
                key_prob(i+ijump) = key_prob(i-1+ijump) + prob(i+ijump)
            end if
            write(30,*) i,prob(i+ijump)
        end do
    end do
    CLOSE(30)

    ELSE IF(icrit == 4) THEN                        ! sample according to degree
        OPEN(UNIT=20,FILE='./output_sampled/degree.txt',STATUS='UNKNOWN')
        print *, 'Sampling key nodes according to degree'
        prob = sum(a,DIM=1)
        DO im=1,imods
            if(im == 1) then
                ijump = 0
            else
                ijump = ijump + modsize(im-1)   ! move from module to module
            end if

            if(module_status(im) == 1) then
                DO i=1,modsize(im)
                    prob(i+ijump) = 0.0
                END DO
            end if
        END DO
        key_prob(1) = prob(1)
        write(20,*) 1,prob(1)
        do i=2,n
            key_prob(i) = key_prob(i-1) + prob(i)
            write(20,*) i,prob(i)
        end do
    CLOSE(20)

    ELSE IF(icrit == 5) THEN                        ! sample according to module
        OPEN(UNIT=20,FILE='./output_sampled/module.txt',STATUS='UNKNOWN')
        print *, 'Sampling key nodes according to module probabilities'
        do im=1,imods
            if(im == 1) then
                ijump = 0
            else
                ijump = ijump + modsize(im-1)      ! move from module to module
            end if
            if(module_status(im) == 1) then
                prob(1+ijump) = 0.0
            else
                CALL RANDOM_NUMBER(aux)
                prob(1+ijump) = log(1.0/aux)/float(modsize(im))
            end if
            if(im == 1) then
                key_prob(1) = prob(1)
            else
                key_prob(1+ijump) = key_prob(ijump) + prob(1+ijump)
            end if
            write(20,*) 1,prob(1+ijump)
            do i=2,modsize(im)
                prob(i+ijump) = prob(1+ijump)
                key_prob(i+ijump) = key_prob(i-1+ijump) + prob(i+ijump)
                write(20,*) i,prob(i+ijump)
            end do
    end do
    CLOSE(20)

END IF

anorm = key_prob(n)
key_prob = key_prob/anorm
! key_prob is a vector with entries between 0 and 1
! and contains the cummulative probability of sampling the  nodes
RETURN
END SUBROUTINE SAMPLING_CRITERION


!!!!!!!!!!!!!!!!!!!!!!!!!!!!!!!!!!!!!!!!!!!!!!!!!!!!!!!!!!!!!!!!!!!!!!!!!!!!!!!!!!!!!!!!!!
SUBROUTINE SAVE_SUB_NET
USE globalvar
CHARACTER*4 node1,node2

! save subnetwork
OPEN(UNIT=21,FILE=name_sampled,STATUS='UNKNOWN')
    do iw=1,mnew
        CALL NUMBSTR(4,iw,node1)
        do jw=iw+1,mnew
            if(jj(iw,jw)==1) then
                CALL NUMBSTR(4,jw,node2)
                write(21,110) node1,node2
            end if
        end do
    end do
CLOSE(21)

! save node color = red if belonging to subnetwork or blue if it does not
! idx(iw) = 0 if iw is not in subnetwork
OPEN(UNIT=21,FILE=name_nodes,STATUS='UNKNOWN')
    do iw=1,n
        CALL NUMBSTR(4,iw,node1)
        if(idx(iw) == 0) then
            write(21,110) node1,'blue'
        else
            write(21,110) node1,'red '
        end if
    end do
CLOSE(21)

! save link color = red if belonging to subnetwork or blue if it does not
OPEN(UNIT=21,FILE=name_links,STATUS='UNKNOWN')
    do iw=1,n
        CALL NUMBSTR(4,iw,node1)
        do jw=iw+1,n
            if(a_aux(iw,jw) /= 0) then
                CALL NUMBSTR(4,jw,node2)
                if(a_aux(iw,jw) == 2) then
                    write(21,111) node1,node2,'red '
                else
                    write(21,111) node1,node2,'blue'
                end if
            end if
        end do
    end do
CLOSE(21)

110 FORMAT(A4,1x,A4)
111 FORMAT(A4,1x,A4,1x,A4)

END SUBROUTINE SAVE_SUB_NET


!!!!!!!!!!!!!!!!!!!!!!!!!!!!!!!!!!!!!!!!!!!!!!!!!!!!!!!!!!!!!!!!!!!!!!!!!!!!!!!!!!!!!!!!!!
! generates a log-normal distribution with mean av and variace sigma
! rho(x) = 1/(sqrt(2*pi)*sigma*x) * exp( -(ln(x)-ln(av))^2/(2*sigma^2) )
SUBROUTINE lognormal(np,av,sigma,x,rhoc)
REAL rho(np),rhoc(0:np),x(0:np)
xmax = av + 5.0*sigma
xstep = xmax/float(np)
x = 0.0
rhoc = 0.0
aux1 = 1.0/(sigma*sqrt(2.0*3.1415926))
aux2 = 0.5/(sigma**2)
avlog = log(av)

do i=1,np
x(i) = x(i-1) + xstep
rho(i) = (aux1/x(i))*exp(-aux2*( log(x(i)) - avlog )**2)
rhoc(i) = rhoc(i-1) + rho(i)
end do
anorm = rhoc(np)
rhoc = rhoc/anorm

OPEN(UNIT=20,FILE='./output_sampled/lognormal.txt',STATUS='UNKNOWN')
do i=1,np
write(20,*) x(i),rho(i),rhoc(i)
end do
close(20)
END SUBROUTINE lognormal


!!!!!!!!!!!!!!!!!!!!!!!!!!!!!!!!!!!!!!!!!!!!!!!!!!!!!!!!!!!!!!!!!!!!!!!!!!!!!!!!!!!!!!!!!!
! generates a Fisher log-series distribution with parameter y
!
! Sn = alpha*y^n/n  = number of species with n individuals
! S = sum_n Sn = alpha*ln(1/(1-y)) =  total number of species
! Sn/S = - y^n/(n*ln(1-y)) = probability of picking a species with n individuals
!
! N = sum n*Sn = alpha*y/(1-y) = total number of individuals
! y = (N/alpha)/(1+N/alpha) -> 1-y = 1/(1+N/alpha) -> S = alpha*ln(1+N/alpha)
SUBROUTINE fisherlog(np,y,x,rhoc)
REAL rho(np),rhoc(0:np),x(0:np)

xmax = 10.0
xstep = xmax/float(np)
x = 0.0
rhoc = 0.0
aux1 = -1.0/log(1-y)
x(0) = 1.0

do i=1,np
x(i) = x(i-1) + xstep
rho(i) = aux1*(y**x(i))/x(i)
rhoc(i) = rhoc(i-1) + rho(i)
end do
anorm = rhoc(np)
rhoc = rhoc/anorm

OPEN(UNIT=20,FILE='./output_sampled/logfisher.txt',STATUS='UNKNOWN')
do i=1,np
write(20,*) x(i),rho(i),rhoc(i)
end do
close(20)
END SUBROUTINE fisherlog


!!!!!!!!!!!!!!!!!!!!!!!!!!!!!!!!!!!!!!!!!!!!!!!!!!!!!!!!!!!!!!!!!!!!!!!!!!!!!!!!!!!!!!!!!!
SUBROUTINE NUMBSTR(ID,NUMBER,STR)
CHARACTER*(*) STR
INTEGER*4 ID,NUMBER
CHARACTER*1 B
INTEGER*4 IA0,N,I,IT
IA0 = ICHAR('0')
N = NUMBER
DO I=1,ID
J = ID + 1 - I
IT = MOD(N,10)
B = CHAR(IA0 + IT)
STR(J:J) = B
N = (N - IT)/10
END DO
RETURN
END


!!!!!!!!!!!!!!!!!!!!!!!!!!!!!!!!!!!!!!!!!!!!!!
SUBROUTINE clusters(jj,nf,maxsize,icount)
INTEGER nf,i,j,nvm(1)
INTEGER jj(nf,nf),vm(nf+1)
INTEGER, ALLOCATABLE :: csizes(:)

ALLOCATE (csizes(0:nf))
nvm(1) = 1
icount = 0
csizes = 0
itot = 0

do while (nvm(1) /= nf+1)
    if(itot == 0) then
        vm = 0
        vm(1) = 1
        i = 1
    else
        loop1: do i=1,nf
            do j=1,nvm(1)-1
                if(i == vm(j)) cycle loop1
            end do
            vm(nvm(1)) = i
            exit loop1
        end do loop1
    end if
    CALL findtree(jj,vm,vm(nvm(1)),nf,nvm)
    nvm(1:1) = minloc(vm)
    icount = icount + 1
    csizes(icount) = nvm(1)-1 - itot
    itot = itot + csizes(icount)
end do
maxsize = maxval(csizes)
END SUBROUTINE clusters


!!!!!!!!!!!!!!!!!!!!!!!!!!!!!!!!!!!!!!!!!!!!!!
RECURSIVE SUBROUTINE findtree(jj,vm,n,nf,nvm)
INTEGER, INTENT(IN) :: n
INTEGER i,j,nvm(1),m
INTEGER jj(nf,nf),v(nf),vm(nf+1)
! find neighbors of node n
CALL findneighbors (jj,n,nf,v,m)
nvm(1:1) = minloc(vm) - 1
loop1: DO i=1,m
    DO j=1,nvm(1)
        IF(v(i) == vm(j)) THEN
            CYCLE loop1
        END IF
    END DO
    IF(nvm(1)==nf) EXIT loop1
        nvm(1) = nvm(1) + 1
        vm(nvm(1)) = v(i)
        CALL findtree(jj,vm,v(i),nf,nvm)
END DO loop1
RETURN
END


!!!!!!!!!!!!!!!!!!!!!!!!!!!!!!!!!!!!!!!!!!!!!!
SUBROUTINE findneighbors (jj,n,nf,v,m)
INTEGER n,nf,i,m
INTEGER jj(nf,nf),v(nf)
m = 0
DO i=1,nf
    IF(jj(n,i)==1) THEN   !find neighbors of node n
        m = m + 1         !add 1 to counter
        v(m) = i          !store neighbor
    END IF
END DO
RETURN
END

!!!!!!!!!!!!!!!!!!!!!!!!!!!!!!!!!!!!!!!!!!!!!!
SUBROUTINE init_random_seed()
INTEGER :: i, n, clock
INTEGER, DIMENSION(:), ALLOCATABLE :: seed
CALL RANDOM_SEED(size = n)
ALLOCATE(seed(n))
CALL SYSTEM_CLOCK(COUNT=clock)
seed = clock + 37 * (/ (i - 1, i = 1, n) /)
CALL RANDOM_SEED(PUT = seed)
DEALLOCATE(seed)
END SUBROUTINE
