# Supplementary material for: Revealing biases in the sampling of ecological interaction networks
Source: PeerJ. 2019 Sep 2;7:e7566. doi: 10.7717/peerj.7566 (PMC6727833; doi:10.7717/peerj.7566)
Supplement: Supplemental Information 6 [file peerj-07-7566-s006.zip › Python-Package/output_sampled/mixed_modnfn10-degree_nodes.txt]

0001 red 
0002 red 
0003 red 
0004 red 
0005 red 
0006 red 
0007 red 
0008 red 
0009 red 
0010 red 
0011 red 
0012 red 
0013 red 
0014 red 
0015 red 
0016 red 
0017 red 
0018 red 
0019 red 
0020 red 
0021 red 
0022 red 
0023 red 
0024 red 
0025 red 
0026 red 
0027 red 
0028 red 
0029 blue
0030 red 
0031 blue
0032 red 
0033 red 
0034 red 
0035 red 
0036 red 
0037 red 
0038 red 
0039 red 
0040 red 
0041 red 
0042 red 
0043 red 
0044 red 
0045 red 
0046 red 
0047 blue
0048 red 
0049 red 
0050 blue
0051 red 
0052 red 
0053 red 
0054 red 
0055 red 
0056 red 
0057 red 
0058 red 
0059 red 
0060 red 
0061 red 
0062 red 
0063 red 
0064 red 
0065 red 
0066 red 
0067 red 
0068 red 
0069 blue
0070 red 
0071 red 
0072 red 
0073 red 
0074 red 
0075 red 
0076 red 
0077 red 
0078 red 
0079 red 
0080 red 
0081 red 
0082 red 
0083 red 
0084 red 
0085 red 
0086 red 
0087 blue
0088 blue
0089 red 
0090 blue
0091 blue
0092 blue
0093 blue
0094 blue
0095 blue
0096 blue
0097 blue
0098 blue
0099 blue
0100 blue
0101 blue
0102 blue
0103 blue
0104 blue
0105 red 
0106 red 
0107 red 
0108 red 
0109 red 
0110 red 
0111 red 
0112 blue
0113 red 
0114 red 
0115 red 
0116 blue
0117 red 
0118 red 
0119 red 
0120 blue
0121 red 
0122 red 
0123 red 
0124 red 
0125 red 
0126 red 
0127 red 
0128 red 
0129 red 
0130 red 
0131 red 
0132 red 
0133 red 
0134 red 
0135 blue
0136 blue
0137 red 
0138 blue
0139 blue
0140 red 
0141 red 
0142 red 
0143 red 
0144 red 
0145 blue
0146 blue
0147 red 
0148 red 
0149 red 
0150 red 
0151 red 
0152 red 
0153 red 
0154 red 
0155 red 
0156 red 
0157 red 
0158 blue
0159 red 
0160 red 
0161 blue
0162 blue
0163 red 
0164 red 
0165 red 
0166 red 
0167 blue
0168 red 
0169 blue
0170 blue
0171 blue
0172 blue
0173 blue
0174 red 
0175 blue
0176 blue
0177 blue
0178 blue
0179 blue
0180 blue
0181 blue
0182 blue
0183 blue
0184 blue
0185 blue
0186 blue
0187 blue
0188 blue
0189 blue
0190 blue
0191 blue
0192 blue
0193 blue
0194 blue
0195 blue
0196 blue
0197 blue
0198 blue
0199 blue
0200 red 
0201 blue
0202 red 
0203 red 
0204 red 
0205 blue
0206 blue
0207 blue
0208 blue
0209 blue
0210 red 
0211 blue
0212 red 
0213 blue
0214 blue
0215 blue
0216 blue
0217 blue
0218 blue
0219 red 
0220 red 
0221 red 
0222 red 
0223 red 
0224 red 
0225 red 
0226 red 
0227 red 
0228 red 
0229 red 
0230 blue
0231 red 
0232 red 
0233 red 
0234 red 
0235 red 
0236 blue
0237 red 
0238 blue
0239 red 
0240 red 
0241 red 
0242 blue
0243 red 
0244 red 
0245 red 
0246 red 
0247 blue
0248 blue
0249 blue
0250 blue
0251 red 
0252 red 
0253 red 
0254 red 
0255 red 
0256 red 
0257 red 
0258 red 
0259 red 
0260 red 
0261 red 
0262 red 
0263 red 
0264 red 
0265 red 
0266 red 
0267 blue
0268 red 
0269 blue
0270 red 
0271 red 
0272 red 
0273 red 
0274 red 
0275 red 
0276 red 
0277 blue
0278 red 
0279 blue
0280 red 
0281 red 
0282 red 
0283 red 
0284 red 
0285 red 
0286 red 
0287 blue
0288 blue
0289 blue
0290 red 
0291 blue
0292 blue
0293 blue
0294 red 
0295 red 
0296 red 
0297 blue
0298 blue
0299 blue
0300 red 
0301 red 
0302 red 
0303 red 
0304 red 
0305 red 
0306 red 
0307 blue
0308 red 
0309 red 
0310 red 
0311 red 
0312 red 
0313 red 
0314 red 
0315 red 
0316 red 
0317 red 
0318 red 
0319 red 
0320 red 
0321 red 
0322 red 
0323 red 
0324 blue
0325 blue
0326 red 
0327 red 
0328 blue
0329 red 
0330 blue
0331 red 
0332 red 
0333 red 
0334 red 
0335 red 
0336 red 
0337 red 
0338 red 
0339 blue
0340 red 
0341 blue
0342 red 
0343 red 
0344 red 
0345 red 
0346 blue
0347 blue
0348 blue
0349 red 
0350 blue
0351 red 
0352 blue
0353 blue
0354 blue
0355 blue
0356 blue
0357 red 
0358 blue
0359 red 
0360 blue
0361 red 
0362 blue
0363 red 
0364 blue
0365 blue
0366 red 
0367 blue
0368 red 
0369 blue
0370 red 
0371 red 
0372 red 
0373 red 
0374 red 
0375 red 
0376 blue
0377 red 
0378 red 
0379 red 
0380 red 
0381 blue
0382 red 
0383 red 
0384 red 
0385 red 
0386 red 
0387 red 
0388 red 
0389 red 
0390 red 
0391 red 
0392 red 
0393 red 
0394 red 
0395 red 
0396 red 
0397 red 
0398 red 
0399 red 
0400 red 
0401 red 
0402 red 
0403 red 
0404 blue
0405 red 
0406 blue
0407 blue
0408 red 
0409 red 
0410 red 
0411 red 
0412 blue
0413 blue
0414 blue
0415 red 
0416 blue
0417 blue
0418 red 
0419 red 
0420 red 
0421 red 
0422 red 
0423 blue
0424 red 
0425 blue
0426 blue
0427 blue
0428 red 
0429 blue
0430 red 
0431 red 
0432 red 
0433 blue
0434 red 
0435 red 
0436 red 
0437 blue
0438 red 
0439 blue
0440 blue
0441 red 
0442 red 
0443 blue
0444 blue
0445 red 
0446 red 
0447 blue
0448 red 
0449 blue
0450 blue
0451 red 
0452 blue
0453 blue
0454 red 
0455 blue
0456 blue
0457 blue
0458 blue
0459 blue
0460 red 
0461 red 
0462 red 
0463 red 
0464 red 
0465 red 
0466 red 
0467 red 
0468 red 
0469 red 
0470 red 
0471 red 
0472 red 
0473 red 
0474 red 
0475 red 
0476 red 
0477 red 
0478 red 
0479 red 
0480 red 
0481 blue
0482 red 
0483 red 
0484 blue
0485 red 
0486 blue
0487 blue
0488 blue
0489 blue
0490 blue
0491 red 
0492 blue
0493 blue
0494 blue
0495 blue
0496 blue
0497 blue
0498 blue
0499 blue
0500 blue
