# Supplementary material for: Revealing biases in the sampling of ecological interaction networks
Source: PeerJ. 2019 Sep 2;7:e7566. doi: 10.7717/peerj.7566 (PMC6727833; doi:10.7717/peerj.7566)
Supplement: Supplemental Information 6 [file peerj-07-7566-s006.zip › Python-Package/output_sampled/mixed3_modnfn10-degree_nodes.txt]

0001 red 
0002 blue
0003 blue
0004 red 
0005 blue
0006 blue
0007 red 
0008 blue
0009 blue
0010 blue
0011 blue
0012 blue
0013 blue
0014 red 
0015 blue
0016 blue
0017 red 
0018 red 
0019 blue
0020 red 
0021 blue
0022 red 
0023 blue
0024 blue
0025 blue
0026 blue
0027 blue
0028 blue
0029 red 
0030 blue
0031 red 
0032 blue
0033 red 
0034 red 
0035 red 
0036 blue
0037 blue
0038 blue
0039 red 
0040 blue
0041 red 
0042 blue
0043 blue
0044 blue
0045 red 
0046 blue
0047 blue
0048 blue
0049 blue
0050 blue
0051 blue
0052 red 
0053 blue
0054 red 
0055 blue
0056 blue
0057 blue
0058 blue
0059 blue
0060 blue
0061 blue
0062 blue
0063 blue
0064 blue
0065 red 
0066 blue
0067 blue
0068 red 
0069 blue
0070 blue
0071 red 
0072 blue
0073 blue
0074 red 
0075 blue
0076 blue
0077 red 
0078 red 
0079 red 
0080 blue
0081 red 
0082 red 
0083 red 
0084 red 
0085 red 
0086 red 
0087 red 
0088 red 
0089 red 
0090 red 
0091 red 
0092 red 
0093 red 
0094 red 
0095 red 
0096 red 
0097 red 
0098 red 
0099 red 
0100 red 
0101 red 
0102 red 
0103 red 
0104 blue
0105 red 
0106 red 
0107 red 
0108 red 
0109 red 
0110 blue
0111 blue
0112 red 
0113 blue
0114 red 
0115 red 
0116 red 
0117 red 
0118 red 
0119 red 
0120 red 
0121 blue
0122 red 
0123 blue
0124 red 
0125 blue
0126 red 
0127 red 
0128 red 
0129 red 
0130 red 
0131 blue
0132 red 
0133 red 
0134 red 
0135 red 
0136 blue
0137 red 
0138 red 
0139 red 
0140 blue
0141 blue
0142 red 
0143 blue
0144 blue
0145 blue
0146 red 
0147 blue
0148 blue
0149 red 
0150 red 
0151 red 
0152 red 
0153 blue
0154 blue
0155 blue
0156 red 
0157 red 
0158 blue
0159 red 
0160 blue
0161 red 
0162 blue
0163 blue
0164 blue
0165 blue
0166 red 
0167 red 
0168 red 
0169 blue
0170 blue
0171 red 
0172 blue
0173 red 
0174 red 
0175 red 
0176 red 
0177 blue
0178 red 
0179 blue
0180 blue
0181 red 
0182 blue
0183 blue
0184 red 
0185 blue
0186 blue
0187 red 
0188 red 
0189 red 
0190 red 
0191 blue
0192 blue
0193 blue
0194 blue
0195 blue
0196 red 
0197 red 
0198 red 
0199 blue
0200 red 
0201 blue
0202 blue
0203 blue
0204 red 
0205 blue
0206 red 
0207 blue
0208 blue
0209 blue
0210 blue
0211 blue
0212 blue
0213 blue
0214 blue
0215 blue
0216 blue
0217 red 
0218 red 
0219 blue
0220 red 
0221 red 
0222 red 
0223 blue
0224 blue
0225 blue
0226 blue
0227 blue
0228 blue
0229 blue
0230 blue
0231 blue
0232 blue
0233 blue
0234 blue
0235 red 
0236 red 
0237 red 
0238 blue
0239 blue
0240 blue
0241 red 
0242 blue
0243 blue
0244 blue
0245 blue
0246 blue
0247 blue
0248 red 
0249 blue
0250 blue
0251 blue
0252 blue
0253 blue
0254 blue
0255 red 
0256 red 
0257 blue
0258 red 
0259 red 
0260 blue
0261 blue
0262 red 
0263 blue
0264 blue
0265 blue
0266 blue
0267 blue
0268 red 
0269 blue
0270 blue
0271 blue
0272 blue
0273 blue
0274 blue
0275 red 
0276 blue
0277 blue
0278 blue
0279 blue
0280 blue
0281 blue
0282 blue
0283 blue
0284 blue
0285 blue
0286 blue
0287 red 
0288 blue
0289 blue
0290 red 
0291 blue
0292 blue
0293 blue
0294 red 
0295 blue
0296 blue
0297 red 
0298 blue
0299 red 
0300 blue
0301 blue
0302 blue
0303 blue
0304 blue
0305 blue
0306 blue
0307 blue
0308 blue
0309 blue
0310 blue
0311 blue
0312 blue
0313 blue
0314 blue
0315 blue
0316 blue
0317 blue
0318 blue
0319 blue
0320 blue
0321 blue
0322 red 
0323 red 
0324 red 
0325 red 
0326 red 
0327 blue
0328 red 
0329 red 
0330 red 
0331 red 
0332 red 
0333 red 
0334 blue
0335 blue
0336 red 
0337 red 
0338 red 
0339 blue
0340 blue
0341 blue
0342 blue
0343 red 
0344 blue
0345 red 
0346 red 
0347 red 
0348 blue
0349 red 
0350 red 
0351 red 
0352 blue
0353 blue
0354 blue
0355 blue
0356 blue
0357 red 
0358 blue
0359 blue
0360 red 
0361 red 
0362 blue
0363 blue
0364 blue
0365 blue
0366 red 
0367 blue
0368 red 
0369 red 
0370 red 
0371 blue
0372 red 
0373 red 
0374 red 
0375 blue
0376 red 
0377 blue
0378 blue
0379 red 
0380 red 
0381 red 
0382 red 
0383 red 
0384 red 
0385 blue
0386 red 
0387 red 
0388 red 
0389 blue
0390 red 
0391 blue
0392 red 
0393 blue
0394 blue
0395 blue
0396 blue
0397 blue
0398 blue
0399 red 
0400 blue
0401 blue
0402 blue
0403 blue
0404 red 
0405 blue
0406 blue
0407 blue
0408 red 
0409 blue
0410 blue
0411 red 
0412 blue
0413 blue
0414 blue
0415 blue
0416 blue
0417 red 
0418 blue
0419 red 
0420 blue
0421 blue
0422 red 
0423 red 
0424 blue
0425 blue
0426 red 
0427 red 
0428 red 
0429 blue
0430 blue
0431 blue
0432 blue
0433 red 
0434 red 
0435 red 
0436 blue
0437 red 
0438 blue
0439 red 
0440 red 
0441 red 
0442 red 
0443 blue
0444 red 
0445 blue
0446 blue
0447 blue
0448 blue
0449 blue
0450 red 
0451 red 
0452 blue
0453 blue
0454 blue
0455 blue
0456 blue
0457 blue
0458 red 
0459 red 
0460 red 
0461 red 
0462 red 
0463 red 
0464 red 
0465 blue
0466 blue
0467 red 
0468 red 
0469 blue
0470 blue
0471 blue
0472 blue
0473 blue
0474 red 
0475 red 
0476 blue
0477 blue
0478 red 
0479 red 
0480 blue
0481 blue
0482 blue
0483 blue
0484 blue
0485 blue
0486 blue
0487 blue
0488 blue
0489 blue
0490 blue
0491 red 
0492 red 
0493 blue
0494 red 
0495 red 
0496 red 
0497 red 
0498 blue
0499 red 
0500 red 
0501 red 
0502 blue
0503 blue
0504 blue
0505 red 
0506 blue
0507 blue
0508 blue
0509 blue
0510 blue
0511 red 
0512 blue
0513 blue
0514 blue
0515 red 
0516 red 
0517 red 
0518 red 
0519 blue
0520 blue
0521 red 
0522 blue
0523 red 
0524 blue
0525 red 
0526 blue
0527 red 
0528 red 
0529 red 
0530 blue
0531 red 
0532 red 
0533 blue
0534 blue
0535 red 
0536 blue
0537 blue
0538 blue
0539 red 
0540 blue
0541 blue
0542 blue
0543 blue
0544 blue
0545 red 
0546 blue
0547 blue
0548 blue
0549 blue
0550 blue
0551 blue
0552 blue
0553 red 
0554 red 
0555 blue
0556 blue
0557 red 
0558 red 
0559 blue
0560 red 
0561 red 
0562 red 
0563 red 
0564 blue
0565 blue
0566 blue
0567 red 
0568 red 
0569 red 
0570 red 
0571 blue
0572 red 
0573 red 
0574 blue
0575 blue
0576 blue
0577 blue
0578 red 
0579 red 
0580 blue
0581 blue
0582 red 
0583 blue
0584 blue
0585 red 
0586 blue
0587 blue
0588 blue
0589 blue
0590 blue
0591 red 
0592 red 
0593 blue
0594 red 
0595 blue
0596 blue
0597 red 
0598 red 
0599 red 
0600 red 
0601 red 
0602 red 
0603 red 
0604 red 
0605 red 
0606 red 
0607 blue
0608 blue
0609 red 
0610 blue
0611 red 
0612 red 
0613 red 
0614 red 
0615 blue
0616 blue
0617 red 
0618 blue
0619 blue
0620 red 
0621 blue
0622 red 
0623 red 
0624 blue
0625 blue
0626 blue
0627 blue
0628 blue
0629 blue
0630 red 
0631 red 
0632 blue
0633 red 
0634 blue
0635 blue
0636 red 
0637 blue
0638 blue
0639 blue
0640 red 
0641 red 
0642 red 
0643 red 
0644 red 
0645 red 
0646 red 
0647 red 
0648 red 
0649 red 
0650 red 
0651 red 
0652 red 
0653 red 
0654 red 
0655 red 
0656 red 
0657 red 
0658 red 
0659 red 
0660 red 
0661 red 
0662 red 
0663 red 
0664 red 
0665 red 
0666 red 
0667 red 
0668 red 
0669 blue
0670 blue
0671 red 
0672 red 
0673 red 
0674 red 
0675 red 
0676 red 
0677 blue
0678 blue
0679 red 
0680 red 
0681 red 
0682 blue
0683 red 
0684 red 
0685 red 
0686 blue
0687 red 
0688 red 
0689 red 
0690 blue
0691 blue
0692 red 
0693 blue
0694 red 
0695 blue
0696 red 
0697 red 
0698 blue
0699 red 
0700 red 
0701 blue
0702 red 
0703 blue
0704 red 
0705 red 
0706 blue
0707 blue
0708 blue
0709 blue
0710 red 
0711 red 
0712 blue
0713 red 
0714 red 
0715 red 
0716 red 
0717 blue
0718 red 
0719 red 
0720 blue
0721 blue
0722 blue
0723 red 
0724 blue
0725 red 
0726 red 
0727 blue
0728 blue
0729 red 
0730 red 
0731 blue
0732 blue
0733 red 
0734 blue
0735 blue
0736 blue
0737 blue
0738 blue
0739 blue
0740 blue
0741 blue
0742 blue
0743 blue
0744 blue
0745 blue
0746 blue
0747 blue
0748 blue
0749 blue
0750 blue
0751 blue
0752 red 
0753 blue
0754 blue
0755 blue
0756 blue
0757 blue
0758 blue
0759 blue
0760 red 
0761 blue
0762 blue
0763 blue
0764 blue
0765 red 
0766 blue
0767 blue
0768 blue
0769 blue
0770 blue
0771 red 
0772 blue
0773 red 
0774 blue
0775 red 
0776 blue
0777 red 
0778 blue
0779 blue
0780 blue
0781 blue
0782 blue
0783 blue
0784 blue
0785 blue
0786 blue
0787 red 
0788 blue
0789 blue
0790 red 
0791 blue
0792 blue
0793 red 
0794 blue
0795 red 
0796 blue
0797 blue
0798 blue
0799 blue
0800 blue
0801 blue
0802 blue
0803 blue
0804 blue
0805 blue
0806 red 
0807 blue
0808 blue
0809 blue
0810 blue
0811 blue
0812 blue
0813 blue
0814 red 
0815 red 
0816 blue
0817 blue
0818 red 
0819 blue
0820 red 
0821 blue
0822 blue
0823 red 
0824 blue
0825 blue
0826 blue
0827 blue
0828 blue
0829 blue
0830 blue
0831 blue
0832 blue
0833 blue
0834 blue
0835 blue
0836 blue
0837 blue
0838 blue
0839 blue
0840 blue
0841 red 
0842 blue
0843 red 
0844 red 
0845 blue
0846 blue
0847 red 
0848 blue
0849 blue
0850 blue
0851 red 
0852 red 
0853 blue
0854 blue
0855 red 
0856 red 
0857 red 
0858 blue
0859 blue
0860 red 
0861 blue
0862 blue
0863 blue
0864 blue
0865 blue
0866 blue
0867 blue
0868 blue
0869 blue
0870 red 
0871 red 
0872 red 
0873 red 
0874 red 
0875 red 
0876 red 
0877 red 
0878 red 
0879 blue
0880 red 
0881 blue
0882 blue
0883 blue
0884 blue
0885 red 
0886 red 
0887 blue
0888 blue
0889 red 
0890 blue
0891 blue
0892 blue
0893 red 
0894 red 
0895 blue
0896 blue
0897 blue
0898 blue
0899 red 
0900 blue
0901 blue
0902 blue
0903 blue
0904 blue
0905 blue
0906 blue
0907 blue
0908 blue
0909 blue
0910 blue
0911 red 
0912 blue
0913 blue
0914 blue
0915 blue
0916 blue
0917 blue
0918 red 
0919 red 
0920 red 
0921 blue
0922 blue
0923 blue
0924 red 
0925 red 
0926 red 
0927 red 
0928 blue
0929 red 
0930 red 
0931 red 
0932 red 
0933 blue
0934 blue
0935 red 
0936 red 
0937 red 
0938 blue
0939 red 
0940 red 
0941 red 
0942 red 
0943 red 
0944 red 
0945 blue
0946 red 
0947 red 
0948 blue
0949 red 
0950 blue
0951 blue
0952 red 
0953 red 
0954 red 
0955 blue
0956 blue
0957 red 
0958 blue
0959 red 
0960 blue
0961 blue
0962 red 
0963 red 
0964 red 
0965 blue
0966 red 
0967 blue
0968 red 
0969 red 
0970 red 
0971 blue
0972 red 
0973 blue
0974 blue
0975 blue
0976 red 
0977 blue
0978 red 
0979 red 
0980 blue
0981 red 
0982 blue
0983 blue
0984 red 
0985 blue
0986 blue
0987 blue
0988 blue
0989 blue
0990 red 
0991 blue
0992 red 
0993 red 
0994 blue
0995 blue
0996 blue
0997 blue
0998 red 
0999 red 
1000 red 
