# Supplementary material for: Revealing biases in the sampling of ecological interaction networks
Source: PeerJ. 2019 Sep 2;7:e7566. doi: 10.7717/peerj.7566 (PMC6727833; doi:10.7717/peerj.7566)
Supplement: Supplemental Information 6 [file peerj-07-7566-s006.zip › Python-Package/output_sampled/mixed3_modnfn10-degree_links.txt]

0001 0015 blue
0001 0016 blue
0001 0017 blue
0001 0018 blue
0001 0019 blue
0001 0020 blue
0001 0021 blue
0001 0022 red 
0001 0023 blue
0001 0024 blue
0001 0077 blue
0001 0122 blue
0002 0014 blue
0002 0015 blue
0002 0016 blue
0002 0019 blue
0002 0020 blue
0002 0021 blue
0002 0393 blue
0003 0014 blue
0003 0015 blue
0003 0016 blue
0003 0017 blue
0003 0018 blue
0003 0019 blue
0003 0020 blue
0003 0085 blue
0003 0856 blue
0004 0015 blue
0004 0016 blue
0004 0017 red 
0004 0018 red 
0004 0019 blue
0004 0020 red 
0004 0021 blue
0004 0790 red 
0005 0014 blue
0005 0015 blue
0005 0016 blue
0005 0017 blue
0005 0018 blue
0005 0019 blue
0005 0020 blue
0005 0652 blue
0006 0014 blue
0006 0015 blue
0006 0016 blue
0006 0017 blue
0006 0018 blue
0006 0019 blue
0007 0015 blue
0007 0016 blue
0007 0017 blue
0007 0018 blue
0007 0369 red 
0008 0014 blue
0008 0015 blue
0008 0016 blue
0008 0017 blue
0008 0018 blue
0009 0014 blue
0009 0015 blue
0009 0016 blue
0009 0017 blue
0010 0015 blue
0010 0016 blue
0011 0014 blue
0011 0015 blue
0011 0016 blue
0012 0014 blue
0012 0015 blue
0012 0016 blue
0013 0014 blue
0013 0015 blue
0013 0016 blue
0014 0029 blue
0014 0030 blue
0014 0032 blue
0014 0033 blue
0014 0034 blue
0014 0037 blue
0014 0038 blue
0014 0040 blue
0014 0041 blue
0014 0097 red 
0014 0142 blue
0014 0570 blue
0015 0029 blue
0015 0030 blue
0015 0031 blue
0015 0032 blue
0015 0033 blue
0015 0034 blue
0015 0035 blue
0015 0037 blue
0015 0038 blue
0015 0039 blue
0015 0040 blue
0015 0881 blue
0016 0030 blue
0016 0031 blue
0016 0032 blue
0016 0033 blue
0016 0036 blue
0016 0037 blue
0016 0040 blue
0017 0029 blue
0017 0032 blue
0017 0034 blue
0017 0035 blue
0017 0036 blue
0017 0037 blue
0017 0038 blue
0017 0039 blue
0017 0040 blue
0017 0041 blue
0017 0095 blue
0017 0128 blue
0017 0659 blue
0017 0679 blue
0018 0029 blue
0018 0031 blue
0018 0032 blue
0018 0033 blue
0018 0035 blue
0018 0036 blue
0018 0038 blue
0018 0040 blue
0018 0125 blue
0018 0863 blue
0019 0029 blue
0019 0030 blue
0019 0031 blue
0019 0033 blue
0019 0034 blue
0019 0035 blue
0019 0041 blue
0020 0029 blue
0020 0030 blue
0020 0031 blue
0020 0033 blue
0020 0037 blue
0020 0040 blue
0020 0149 blue
0020 0206 blue
0020 0688 blue
0020 0909 blue
0021 0029 blue
0021 0031 blue
0021 0032 blue
0021 0033 blue
0021 0034 blue
0021 0037 blue
0021 0040 blue
0021 0041 blue
0021 0899 blue
0022 0029 red 
0022 0030 blue
0022 0031 red 
0022 0032 blue
0022 0033 red 
0022 0034 red 
0022 0035 red 
0022 0039 red 
0022 0040 blue
0022 0041 red 
0022 0685 blue
0022 0930 red 
0023 0029 blue
0023 0030 blue
0023 0031 blue
0023 0032 blue
0023 0033 blue
0023 0034 blue
0023 0035 blue
0023 0036 blue
0023 0037 blue
0023 0038 blue
0023 0146 blue
0023 0260 blue
0024 0030 blue
0024 0031 blue
0024 0032 blue
0024 0035 blue
0024 0037 blue
0024 0038 blue
0024 0041 blue
0025 0029 blue
0025 0030 blue
0025 0034 blue
0025 0035 blue
0025 0037 blue
0025 0038 blue
0025 0039 blue
0025 0040 blue
0025 0041 blue
0025 0671 blue
0025 0944 blue
0026 0029 blue
0026 0031 blue
0026 0033 blue
0026 0034 blue
0026 0035 blue
0026 0037 blue
0026 0039 blue
0026 0041 blue
0026 0905 blue
0027 0029 blue
0027 0030 blue
0027 0031 blue
0027 0032 blue
0027 0037 blue
0027 0038 blue
0027 0039 blue
0027 0041 blue
0027 0400 blue
0027 0901 blue
0027 0966 blue
0028 0030 blue
0028 0032 blue
0028 0033 blue
0028 0034 blue
0028 0036 blue
0028 0038 blue
0028 0039 blue
0028 0040 blue
0028 0041 blue
0028 0082 blue
0030 0763 blue
0032 0863 blue
0033 0318 blue
0034 0372 blue
0035 0084 blue
0035 0091 blue
0036 0798 blue
0036 0817 blue
0038 0519 blue
0038 0778 blue
0041 0152 blue
0042 0043 blue
0042 0046 blue
0042 0049 blue
0042 0052 blue
0042 0054 blue
0042 0071 blue
0042 0072 blue
0042 0073 blue
0042 0077 blue
0042 0080 blue
0042 0384 blue
0043 0051 blue
0043 0054 blue
0043 0055 blue
0043 0057 blue
0043 0061 blue
0043 0069 blue
0043 0070 blue
0043 0075 blue
0043 0078 blue
0043 0081 blue
0043 0203 blue
0043 0801 blue
0044 0053 blue
0044 0060 blue
0044 0061 blue
0044 0069 blue
0044 0073 blue
0044 0179 blue
0044 0958 blue
0045 0054 red 
0045 0059 blue
0045 0065 red 
0045 0067 blue
0045 0068 red 
0045 0071 red 
0045 0077 red 
0045 0078 red 
0045 0079 red 
0046 0048 blue
0046 0049 blue
0046 0052 blue
0046 0054 blue
0046 0059 blue
0046 0060 blue
0046 0063 blue
0046 0065 blue
0046 0077 blue
0046 0078 blue
0046 0079 blue
0046 0086 blue
0046 0611 blue
0046 0794 blue
0047 0049 blue
0047 0051 blue
0047 0053 blue
0047 0054 blue
0047 0057 blue
0047 0066 blue
0047 0079 blue
0047 0898 blue
0048 0052 blue
0048 0057 blue
0048 0062 blue
0048 0064 blue
0048 0066 blue
0048 0067 blue
0048 0069 blue
0048 0072 blue
0048 0078 blue
0049 0054 blue
0049 0060 blue
0049 0063 blue
0049 0071 blue
0049 0077 blue
0049 0346 blue
0049 0902 blue
0050 0051 blue
0050 0053 blue
0050 0058 blue
0050 0060 blue
0050 0062 blue
0050 0065 blue
0050 0066 blue
0050 0068 blue
0050 0129 blue
0050 0278 blue
0050 0335 blue
0051 0058 blue
0051 0063 blue
0051 0064 blue
0051 0066 blue
0051 0067 blue
0051 0074 blue
0051 0080 blue
0051 0697 blue
0051 0752 blue
0051 0832 blue
0052 0057 blue
0052 0075 blue
0052 0076 blue
0052 0078 blue
0052 0120 blue
0052 0440 red 
0052 0602 blue
0053 0058 blue
0053 0062 blue
0053 0073 blue
0053 0075 blue
0053 0077 blue
0054 0055 blue
0054 0057 blue
0054 0059 blue
0054 0067 blue
0055 0057 blue
0055 0058 blue
0055 0061 blue
0055 0062 blue
0055 0063 blue
0055 0064 blue
0055 0070 blue
0055 0321 blue
0056 0057 blue
0056 0058 blue
0056 0063 blue
0056 0070 blue
0056 0075 blue
0056 0076 blue
0056 0724 blue
0057 0061 blue
0057 0063 blue
0057 0067 blue
0057 0076 blue
0057 0078 blue
0057 0405 blue
0058 0061 blue
0058 0063 blue
0058 0064 blue
0058 0067 blue
0058 0068 blue
0058 0071 blue
0058 0073 blue
0058 0078 blue
0058 0507 blue
0058 0658 blue
0059 0060 blue
0059 0062 blue
0059 0065 blue
0059 0080 blue
0060 0061 blue
0060 0066 blue
0060 0068 blue
0060 0080 blue
0061 0067 blue
0061 0068 blue
0061 0461 blue
0062 0068 blue
0062 0075 blue
0062 0077 blue
0062 0079 blue
0062 0080 blue
0062 0732 blue
0063 0069 blue
0063 0071 blue
0063 0074 blue
0063 0374 blue
0063 0535 blue
0064 0066 blue
0064 0068 blue
0065 0066 blue
0065 0068 blue
0065 0070 blue
0065 0077 blue
0065 0130 blue
0066 0068 blue
0066 0073 blue
0067 0072 blue
0067 0078 blue
0067 0080 blue
0067 0323 blue
0068 0069 blue
0068 0071 blue
0068 0076 blue
0068 0077 blue
0068 0079 blue
0068 0578 blue
0069 0074 blue
0069 0411 blue
0069 0778 blue
0070 0071 blue
0070 0073 blue
0070 0076 blue
0070 0080 blue
0071 0644 blue
0072 0074 blue
0072 0080 blue
0072 0092 blue
0073 0074 blue
0073 0077 blue
0073 0315 blue
0073 0834 blue
0074 0075 blue
0074 0514 blue
0074 0617 red 
0075 0077 blue
0075 0577 blue
0075 0658 blue
0075 0845 blue
0077 0080 blue
0078 0080 blue
0078 0094 blue
0078 0251 blue
0078 0638 blue
0078 0871 blue
0078 0938 blue
0080 0177 blue
0080 0398 blue
0081 0082 blue
0081 0083 blue
0081 0084 red 
0081 0085 blue
0081 0086 blue
0081 0087 blue
0081 0088 blue
0081 0089 blue
0081 0090 blue
0081 0091 blue
0081 0092 blue
0081 0093 blue
0081 0094 red 
0081 0095 blue
0081 0096 blue
0081 0097 blue
0081 0098 blue
0081 0099 blue
0081 0100 blue
0081 0101 blue
0081 0102 red 
0081 0103 blue
0081 0104 blue
0081 0105 blue
0081 0106 blue
0081 0108 blue
0081 0109 red 
0081 0110 blue
0081 0111 blue
0081 0112 blue
0081 0113 blue
0081 0115 blue
0081 0116 blue
0081 0117 blue
0081 0118 blue
0081 0119 blue
0081 0120 blue
0081 0121 blue
0081 0122 blue
0081 0123 blue
0081 0124 blue
0081 0125 blue
0081 0127 blue
0081 0128 blue
0081 0129 blue
0081 0130 blue
0081 0131 blue
0081 0132 blue
0081 0133 blue
0081 0134 blue
0081 0135 blue
0081 0136 blue
0081 0138 blue
0081 0139 blue
0081 0140 blue
0081 0141 blue
0081 0142 blue
0081 0143 blue
0081 0144 blue
0081 0145 blue
0081 0146 blue
0081 0147 blue
0081 0148 blue
0081 0149 blue
0081 0150 blue
0081 0151 blue
0081 0153 blue
0081 0155 blue
0081 0157 blue
0081 0158 blue
0081 0159 red 
0081 0160 blue
0081 0161 red 
0081 0162 blue
0081 0163 blue
0081 0164 blue
0081 0165 blue
0081 0166 blue
0081 0167 blue
0081 0168 red 
0081 0169 blue
0081 0170 blue
0081 0172 blue
0081 0173 blue
0081 0174 blue
0081 0175 blue
0081 0176 red 
0081 0177 blue
0081 0178 blue
0081 0179 blue
0081 0180 blue
0081 0181 red 
0081 0182 blue
0081 0183 blue
0081 0184 blue
0081 0185 blue
0081 0186 blue
0081 0187 blue
0081 0188 blue
0081 0189 blue
0081 0190 blue
0081 0191 blue
0081 0192 blue
0081 0193 blue
0081 0194 blue
0081 0195 blue
0081 0196 blue
0081 0197 blue
0081 0198 blue
0081 0199 blue
0081 0200 blue
0081 0201 blue
0081 0202 blue
0081 0203 blue
0081 0204 blue
0081 0205 blue
0081 0207 blue
0081 0208 blue
0081 0209 blue
0081 0210 blue
0081 0211 blue
0081 0212 blue
0081 0213 blue
0081 0214 blue
0081 0215 blue
0081 0216 blue
0081 0217 red 
0081 0218 blue
0081 0219 blue
0081 0221 blue
0081 0222 blue
0081 0223 blue
0081 0224 blue
0081 0225 blue
0081 0226 blue
0081 0227 blue
0081 0228 blue
0081 0229 blue
0081 0230 blue
0081 0231 blue
0081 0232 blue
0081 0233 blue
0081 0234 blue
0081 0235 blue
0081 0236 blue
0081 0237 blue
0081 0238 blue
0081 0240 blue
0081 0242 blue
0081 0243 blue
0081 0244 blue
0081 0245 blue
0081 0246 blue
0081 0247 blue
0081 0248 blue
0081 0249 blue
0081 0250 blue
0081 0251 blue
0081 0254 blue
0081 0255 blue
0081 0256 red 
0081 0257 blue
0081 0258 blue
0081 0260 blue
0081 0261 blue
0081 0262 blue
0081 0263 blue
0081 0264 blue
0081 0265 blue
0081 0266 blue
0081 0267 blue
0081 0268 red 
0081 0269 blue
0081 0270 blue
0081 0271 blue
0081 0272 blue
0081 0273 blue
0081 0274 blue
0081 0275 blue
0081 0276 blue
0081 0277 blue
0081 0279 blue
0081 0280 blue
0081 0281 blue
0081 0282 blue
0081 0283 blue
0081 0284 blue
0081 0285 blue
0081 0286 blue
0081 0287 red 
0081 0288 blue
0081 0289 blue
0081 0290 red 
0081 0291 blue
0081 0292 blue
0081 0293 blue
0081 0294 blue
0081 0295 blue
0081 0298 blue
0081 0299 blue
0081 0300 blue
0081 0301 blue
0081 0302 blue
0081 0303 blue
0081 0304 blue
0081 0306 blue
0081 0307 blue
0081 0308 blue
0081 0309 blue
0081 0310 blue
0081 0311 blue
0081 0312 blue
0081 0313 blue
0081 0314 blue
0081 0315 blue
0081 0316 blue
0081 0317 blue
0081 0318 blue
0081 0319 blue
0081 0329 blue
0081 0349 blue
0081 0537 blue
0081 0600 blue
0081 0621 blue
0081 0697 red 
0081 0911 red 
0081 0924 blue
0082 0083 blue
0082 0084 blue
0082 0085 blue
0082 0086 blue
0082 0087 blue
0082 0088 red 
0082 0089 blue
0082 0091 blue
0082 0092 blue
0082 0093 blue
0082 0094 blue
0082 0095 blue
0082 0096 blue
0082 0098 blue
0082 0101 blue
0082 0102 blue
0082 0103 blue
0082 0104 blue
0082 0105 blue
0082 0106 blue
0082 0107 blue
0082 0108 blue
0082 0109 red 
0082 0110 blue
0082 0111 blue
0082 0112 blue
0082 0113 blue
0082 0114 blue
0082 0115 blue
0082 0116 blue
0082 0117 blue
0082 0118 blue
0082 0119 blue
0082 0120 blue
0082 0121 blue
0082 0122 red 
0082 0123 blue
0082 0124 blue
0082 0125 blue
0082 0126 blue
0082 0128 red 
0082 0129 blue
0082 0130 red 
0082 0131 blue
0082 0132 blue
0082 0133 blue
0082 0134 blue
0082 0135 blue
0082 0136 blue
0082 0137 blue
0082 0138 blue
0082 0139 blue
0082 0140 blue
0082 0141 blue
0082 0142 blue
0082 0143 blue
0082 0145 blue
0082 0146 blue
0082 0147 blue
0082 0148 blue
0082 0149 blue
0082 0150 blue
0082 0151 red 
0082 0152 blue
0082 0153 blue
0082 0154 blue
0082 0155 blue
0082 0156 blue
0082 0157 blue
0082 0158 blue
0082 0159 red 
0082 0160 blue
0082 0161 red 
0082 0163 blue
0082 0164 blue
0082 0165 blue
0082 0166 blue
0082 0167 blue
0082 0170 blue
0082 0171 red 
0082 0172 blue
0082 0173 blue
0082 0174 blue
0082 0175 blue
0082 0176 blue
0082 0177 blue
0082 0178 blue
0082 0179 blue
0082 0180 blue
0082 0181 red 
0082 0182 blue
0082 0183 blue
0082 0184 blue
0082 0185 blue
0082 0186 blue
0082 0187 blue
0082 0189 blue
0082 0190 blue
0082 0191 blue
0082 0192 blue
0082 0193 blue
0082 0194 blue
0082 0195 blue
0082 0196 blue
0082 0197 blue
0082 0198 blue
0082 0199 blue
0082 0200 blue
0082 0201 blue
0082 0202 blue
0082 0203 blue
0082 0204 blue
0082 0205 blue
0082 0206 blue
0082 0207 blue
0082 0209 blue
0082 0210 blue
0082 0211 blue
0082 0212 blue
0082 0213 blue
0082 0214 blue
0082 0215 blue
0082 0217 blue
0082 0218 red 
0082 0219 blue
0082 0220 blue
0082 0221 blue
0082 0222 blue
0082 0223 blue
0082 0224 blue
0082 0225 blue
0082 0226 blue
0082 0227 blue
0082 0228 blue
0082 0229 blue
0082 0230 blue
0082 0231 blue
0082 0233 blue
0082 0234 blue
0082 0235 blue
0082 0236 red 
0082 0237 red 
0082 0238 blue
0082 0239 blue
0082 0240 blue
0082 0241 red 
0082 0242 blue
0082 0243 blue
0082 0244 blue
0082 0245 blue
0082 0246 blue
0082 0247 blue
0082 0248 red 
0082 0249 blue
0082 0250 blue
0082 0251 blue
0082 0252 blue
0082 0253 blue
0082 0254 blue
0082 0255 red 
0082 0257 blue
0082 0258 blue
0082 0259 blue
0082 0260 blue
0082 0261 blue
0082 0262 red 
0082 0263 blue
0082 0265 blue
0082 0266 blue
0082 0267 blue
0082 0269 blue
0082 0270 blue
0082 0271 blue
0082 0274 blue
0082 0275 red 
0082 0276 blue
0082 0278 blue
0082 0279 blue
0082 0280 blue
0082 0281 blue
0082 0282 blue
0082 0283 blue
0082 0285 blue
0082 0286 blue
0082 0287 blue
0082 0289 blue
0082 0290 blue
0082 0292 blue
0082 0293 blue
0082 0294 red 
0082 0295 blue
0082 0297 blue
0082 0298 blue
0082 0337 blue
0082 0525 blue
0082 0721 blue
0082 0826 blue
0082 0842 blue
0082 0864 blue
0082 0886 blue
0082 0916 blue
0082 0977 blue
0083 0085 blue
0083 0086 blue
0083 0087 blue
0083 0088 blue
0083 0089 blue
0083 0091 blue
0083 0092 blue
0083 0093 blue
0083 0094 blue
0083 0095 blue
0083 0098 blue
0083 0099 blue
0083 0100 blue
0083 0101 blue
0083 0103 blue
0083 0104 blue
0083 0106 blue
0083 0108 blue
0083 0109 red 
0083 0110 blue
0083 0112 blue
0083 0113 blue
0083 0114 blue
0083 0115 blue
0083 0116 blue
0083 0117 blue
0083 0118 red 
0083 0119 blue
0083 0120 blue
0083 0121 blue
0083 0122 red 
0083 0123 blue
0083 0124 blue
0083 0125 blue
0083 0126 blue
0083 0127 blue
0083 0128 blue
0083 0129 blue
0083 0130 blue
0083 0131 blue
0083 0132 blue
0083 0133 blue
0083 0134 blue
0083 0135 blue
0083 0136 blue
0083 0137 blue
0083 0138 red 
0083 0139 red 
0083 0140 blue
0083 0141 blue
0083 0142 blue
0083 0143 blue
0083 0144 blue
0083 0145 blue
0083 0146 blue
0083 0147 blue
0083 0148 blue
0083 0149 blue
0083 0150 red 
0083 0151 red 
0083 0152 red 
0083 0153 blue
0083 0154 blue
0083 0155 blue
0083 0156 blue
0083 0157 blue
0083 0158 blue
0083 0159 blue
0083 0160 blue
0083 0161 blue
0083 0162 blue
0083 0163 blue
0083 0164 blue
0083 0165 blue
0083 0166 blue
0083 0167 blue
0083 0168 red 
0083 0169 blue
0083 0170 blue
0083 0171 blue
0083 0173 blue
0083 0176 blue
0083 0177 blue
0083 0178 blue
0083 0179 blue
0083 0180 blue
0083 0181 red 
0083 0182 blue
0083 0183 blue
0083 0184 blue
0083 0185 blue
0083 0186 blue
0083 0187 blue
0083 0188 blue
0083 0189 blue
0083 0191 blue
0083 0192 blue
0083 0193 blue
0083 0195 blue
0083 0196 blue
0083 0197 blue
0083 0199 blue
0083 0200 blue
0083 0201 blue
0083 0202 blue
0083 0203 blue
0083 0204 red 
0083 0205 blue
0083 0206 blue
0083 0208 blue
0083 0209 blue
0083 0210 blue
0083 0211 blue
0083 0212 blue
0083 0213 blue
0083 0214 blue
0083 0215 blue
0083 0216 blue
0083 0217 blue
0083 0218 blue
0083 0219 blue
0083 0220 red 
0083 0221 blue
0083 0222 blue
0083 0223 blue
0083 0224 blue
0083 0225 blue
0083 0227 blue
0083 0228 blue
0083 0229 blue
0083 0230 blue
0083 0231 blue
0083 0232 blue
0083 0234 blue
0083 0236 blue
0083 0237 red 
0083 0238 blue
0083 0239 blue
0083 0240 blue
0083 0241 blue
0083 0242 blue
0083 0243 blue
0083 0245 blue
0083 0246 blue
0083 0247 blue
0083 0248 blue
0083 0249 blue
0083 0250 blue
0083 0252 blue
0083 0253 blue
0083 0254 blue
0083 0255 blue
0083 0256 red 
0083 0257 blue
0083 0260 blue
0083 0261 blue
0083 0262 blue
0083 0263 blue
0083 0264 blue
0083 0265 blue
0083 0266 blue
0083 0267 blue
0083 0268 red 
0083 0269 blue
0083 0270 blue
0083 0271 blue
0083 0272 blue
0083 0274 blue
0083 0275 red 
0083 0276 blue
0083 0277 blue
0083 0403 blue
0083 0453 blue
0083 0470 blue
0083 0551 blue
0083 0597 blue
0083 0795 blue
0083 0800 blue
0083 0955 blue
0084 0085 blue
0084 0087 blue
0084 0088 blue
0084 0089 red 
0084 0090 blue
0084 0091 blue
0084 0093 red 
0084 0094 blue
0084 0095 red 
0084 0096 red 
0084 0097 red 
0084 0098 blue
0084 0099 blue
0084 0100 blue
0084 0101 blue
0084 0102 red 
0084 0103 blue
0084 0104 blue
0084 0105 blue
0084 0106 blue
0084 0107 red 
0084 0108 blue
0084 0109 blue
0084 0110 blue
0084 0111 blue
0084 0112 blue
0084 0114 blue
0084 0116 blue
0084 0117 blue
0084 0118 blue
0084 0119 blue
0084 0120 blue
0084 0121 blue
0084 0122 blue
0084 0124 blue
0084 0125 blue
0084 0126 blue
0084 0127 blue
0084 0129 blue
0084 0130 blue
0084 0131 blue
0084 0132 blue
0084 0133 blue
0084 0134 blue
0084 0135 blue
0084 0136 blue
0084 0137 blue
0084 0138 blue
0084 0139 blue
0084 0140 blue
0084 0141 blue
0084 0142 blue
0084 0143 blue
0084 0144 blue
0084 0145 blue
0084 0146 blue
0084 0147 blue
0084 0148 blue
0084 0149 blue
0084 0150 blue
0084 0152 blue
0084 0154 blue
0084 0155 blue
0084 0156 blue
0084 0157 red 
0084 0158 blue
0084 0159 red 
0084 0160 blue
0084 0161 blue
0084 0162 blue
0084 0163 blue
0084 0164 blue
0084 0165 blue
0084 0166 blue
0084 0167 blue
0084 0168 blue
0084 0169 blue
0084 0170 blue
0084 0171 red 
0084 0172 blue
0084 0173 blue
0084 0174 red 
0084 0175 blue
0084 0177 blue
0084 0178 blue
0084 0179 blue
0084 0180 blue
0084 0181 red 
0084 0182 blue
0084 0183 blue
0084 0184 blue
0084 0185 blue
0084 0186 blue
0084 0187 blue
0084 0188 red 
0084 0189 blue
0084 0190 red 
0084 0191 blue
0084 0192 blue
0084 0193 blue
0084 0194 blue
0084 0196 red 
0084 0197 blue
0084 0198 blue
0084 0200 blue
0084 0201 blue
0084 0202 blue
0084 0203 blue
0084 0204 blue
0084 0205 blue
0084 0207 blue
0084 0208 blue
0084 0209 blue
0084 0210 blue
0084 0211 blue
0084 0212 blue
0084 0213 blue
0084 0215 blue
0084 0216 blue
0084 0217 blue
0084 0218 blue
0084 0219 blue
0084 0220 blue
0084 0221 red 
0084 0222 blue
0084 0223 blue
0084 0224 blue
0084 0225 blue
0084 0226 blue
0084 0228 blue
0084 0229 blue
0084 0230 blue
0084 0231 blue
0084 0232 blue
0084 0233 blue
0084 0234 blue
0084 0235 blue
0084 0236 red 
0084 0237 red 
0084 0238 blue
0084 0239 blue
0084 0241 blue
0084 0242 blue
0084 0243 blue
0084 0244 blue
0084 0245 blue
0084 0247 blue
0084 0248 blue
0084 0249 blue
0084 0250 blue
0084 0251 blue
0084 0252 blue
0084 0254 blue
0084 0255 blue
0084 0256 blue
0084 0257 blue
0084 0258 blue
0084 0259 blue
0084 0260 blue
0084 0294 red 
0084 0391 blue
0084 0463 blue
0084 0528 blue
0084 0808 blue
0084 0863 blue
0084 0918 blue
0085 0086 blue
0085 0087 blue
0085 0088 blue
0085 0089 red 
0085 0090 blue
0085 0091 red 
0085 0092 blue
0085 0093 blue
0085 0094 blue
0085 0095 blue
0085 0096 blue
0085 0097 blue
0085 0098 blue
0085 0099 blue
0085 0101 blue
0085 0102 red 
0085 0103 blue
0085 0104 blue
0085 0105 blue
0085 0106 blue
0085 0107 blue
0085 0108 blue
0085 0109 blue
0085 0110 blue
0085 0112 blue
0085 0113 blue
0085 0115 blue
0085 0116 blue
0085 0117 blue
0085 0118 blue
0085 0119 blue
0085 0122 blue
0085 0123 blue
0085 0124 blue
0085 0125 blue
0085 0126 blue
0085 0127 blue
0085 0128 blue
0085 0129 blue
0085 0130 blue
0085 0131 blue
0085 0132 red 
0085 0133 red 
0085 0135 blue
0085 0136 blue
0085 0137 blue
0085 0138 blue
0085 0139 blue
0085 0142 blue
0085 0143 blue
0085 0145 blue
0085 0146 blue
0085 0147 blue
0085 0148 blue
0085 0149 red 
0085 0150 blue
0085 0151 red 
0085 0152 blue
0085 0153 blue
0085 0154 blue
0085 0155 blue
0085 0156 blue
0085 0157 red 
0085 0159 blue
0085 0160 blue
0085 0161 blue
0085 0163 blue
0085 0164 blue
0085 0165 blue
0085 0166 blue
0085 0167 blue
0085 0168 red 
0085 0169 blue
0085 0170 blue
0085 0171 red 
0085 0172 blue
0085 0173 blue
0085 0174 blue
0085 0175 red 
0085 0176 blue
0085 0177 blue
0085 0178 blue
0085 0179 blue
0085 0180 blue
0085 0181 blue
0085 0182 blue
0085 0183 blue
0085 0184 blue
0085 0185 blue
0085 0187 blue
0085 0188 blue
0085 0189 blue
0085 0191 blue
0085 0192 blue
0085 0193 blue
0085 0194 blue
0085 0195 blue
0085 0196 blue
0085 0197 red 
0085 0198 blue
0085 0199 blue
0085 0200 blue
0085 0201 blue
0085 0203 blue
0085 0204 blue
0085 0205 blue
0085 0206 red 
0085 0207 blue
0085 0208 blue
0085 0209 blue
0085 0210 blue
0085 0211 blue
0085 0212 blue
0085 0213 blue
0085 0214 blue
0085 0215 blue
0085 0216 blue
0085 0217 blue
0085 0218 blue
0085 0219 blue
0085 0220 blue
0085 0221 blue
0085 0222 blue
0085 0224 blue
0085 0225 blue
0085 0226 blue
0085 0227 blue
0085 0229 blue
0085 0230 blue
0085 0232 blue
0085 0233 blue
0085 0234 blue
0085 0235 red 
0085 0236 red 
0085 0237 blue
0085 0238 blue
0085 0239 blue
0085 0240 blue
0085 0242 blue
0085 0243 blue
0085 0249 blue
0085 0267 blue
0085 0323 blue
0085 0437 blue
0085 0474 blue
0085 0502 blue
0085 0593 blue
0085 0799 blue
0085 0837 blue
0085 0924 blue
0085 0963 blue
0086 0087 blue
0086 0088 blue
0086 0089 blue
0086 0090 blue
0086 0091 blue
0086 0092 blue
0086 0093 blue
0086 0094 blue
0086 0095 blue
0086 0096 blue
0086 0097 blue
0086 0098 blue
0086 0099 blue
0086 0100 red 
0086 0101 blue
0086 0102 blue
0086 0104 blue
0086 0105 blue
0086 0106 blue
0086 0107 blue
0086 0108 blue
0086 0110 blue
0086 0111 blue
0086 0112 red 
0086 0113 blue
0086 0114 blue
0086 0115 blue
0086 0116 blue
0086 0117 blue
0086 0118 blue
0086 0119 blue
0086 0120 blue
0086 0121 blue
0086 0122 blue
0086 0123 blue
0086 0125 blue
0086 0126 blue
0086 0127 blue
0086 0128 blue
0086 0129 blue
0086 0130 blue
0086 0131 blue
0086 0132 blue
0086 0133 blue
0086 0134 blue
0086 0135 blue
0086 0136 blue
0086 0137 blue
0086 0139 blue
0086 0140 blue
0086 0141 blue
0086 0142 blue
0086 0143 blue
0086 0144 blue
0086 0145 blue
0086 0146 blue
0086 0148 blue
0086 0149 blue
0086 0150 blue
0086 0151 blue
0086 0152 blue
0086 0154 blue
0086 0155 blue
0086 0156 blue
0086 0157 red 
0086 0158 blue
0086 0159 blue
0086 0160 blue
0086 0162 blue
0086 0163 blue
0086 0164 blue
0086 0165 blue
0086 0166 blue
0086 0167 blue
0086 0168 red 
0086 0169 blue
0086 0171 red 
0086 0172 blue
0086 0173 blue
0086 0174 blue
0086 0175 blue
0086 0176 blue
0086 0177 blue
0086 0178 blue
0086 0179 blue
0086 0180 blue
0086 0181 red 
0086 0182 blue
0086 0183 blue
0086 0184 blue
0086 0185 blue
0086 0186 blue
0086 0187 blue
0086 0188 blue
0086 0189 blue
0086 0190 blue
0086 0191 blue
0086 0193 blue
0086 0194 blue
0086 0195 blue
0086 0196 blue
0086 0197 blue
0086 0198 blue
0086 0199 blue
0086 0200 blue
0086 0201 blue
0086 0202 blue
0086 0203 blue
0086 0204 blue
0086 0205 blue
0086 0206 blue
0086 0207 blue
0086 0208 blue
0086 0209 blue
0086 0210 blue
0086 0211 blue
0086 0212 blue
0086 0213 blue
0086 0214 blue
0086 0215 blue
0086 0216 blue
0086 0217 blue
0086 0218 blue
0086 0219 blue
0086 0220 blue
0086 0221 blue
0086 0222 blue
0086 0223 blue
0086 0224 blue
0086 0225 blue
0086 0226 blue
0086 0227 blue
0086 0228 blue
0086 0229 blue
0086 0365 blue
0086 0473 blue
0086 0775 blue
0086 0804 blue
0086 0889 blue
0087 0088 blue
0087 0089 red 
0087 0093 blue
0087 0094 blue
0087 0095 blue
0087 0096 blue
0087 0097 blue
0087 0098 blue
0087 0099 blue
0087 0100 red 
0087 0101 blue
0087 0102 blue
0087 0103 blue
0087 0104 blue
0087 0105 red 
0087 0106 blue
0087 0107 blue
0087 0108 blue
0087 0109 blue
0087 0111 blue
0087 0112 blue
0087 0113 blue
0087 0114 blue
0087 0115 red 
0087 0116 red 
0087 0118 red 
0087 0119 blue
0087 0120 blue
0087 0121 blue
0087 0122 blue
0087 0123 blue
0087 0124 blue
0087 0125 blue
0087 0126 blue
0087 0127 blue
0087 0128 blue
0087 0129 blue
0087 0130 blue
0087 0132 blue
0087 0133 blue
0087 0134 blue
0087 0135 blue
0087 0136 blue
0087 0137 blue
0087 0138 blue
0087 0139 blue
0087 0140 blue
0087 0141 blue
0087 0143 blue
0087 0144 blue
0087 0145 blue
0087 0146 blue
0087 0148 blue
0087 0149 blue
0087 0150 blue
0087 0151 blue
0087 0152 blue
0087 0153 blue
0087 0154 blue
0087 0155 blue
0087 0156 blue
0087 0157 blue
0087 0158 blue
0087 0159 blue
0087 0160 blue
0087 0161 blue
0087 0162 blue
0087 0164 blue
0087 0165 blue
0087 0166 red 
0087 0167 blue
0087 0168 red 
0087 0169 blue
0087 0170 blue
0087 0171 red 
0087 0172 blue
0087 0174 blue
0087 0175 blue
0087 0176 red 
0087 0177 blue
0087 0178 blue
0087 0179 blue
0087 0180 blue
0087 0181 red 
0087 0182 blue
0087 0183 blue
0087 0184 red 
0087 0185 blue
0087 0186 blue
0087 0187 blue
0087 0188 blue
0087 0189 blue
0087 0190 blue
0087 0191 blue
0087 0192 blue
0087 0193 blue
0087 0194 blue
0087 0195 blue
0087 0196 blue
0087 0197 blue
0087 0198 blue
0087 0199 blue
0087 0201 blue
0087 0203 blue
0087 0204 blue
0087 0205 blue
0087 0206 blue
0087 0208 blue
0087 0209 blue
0087 0210 blue
0087 0211 blue
0087 0212 blue
0087 0213 blue
0087 0214 blue
0087 0215 blue
0087 0503 blue
0087 0535 blue
0087 0947 blue
0087 0978 red 
0088 0089 blue
0088 0090 blue
0088 0091 blue
0088 0092 blue
0088 0093 blue
0088 0094 blue
0088 0095 blue
0088 0096 blue
0088 0097 blue
0088 0098 blue
0088 0099 blue
0088 0100 red 
0088 0101 blue
0088 0102 blue
0088 0103 blue
0088 0105 blue
0088 0106 red 
0088 0107 red 
0088 0108 red 
0088 0109 red 
0088 0110 blue
0088 0111 blue
0088 0112 red 
0088 0113 blue
0088 0114 blue
0088 0115 blue
0088 0116 blue
0088 0117 red 
0088 0119 blue
0088 0121 blue
0088 0122 blue
0088 0123 blue
0088 0124 red 
0088 0125 blue
0088 0126 blue
0088 0127 blue
0088 0128 blue
0088 0129 blue
0088 0130 blue
0088 0131 blue
0088 0132 red 
0088 0133 blue
0088 0134 red 
0088 0135 blue
0088 0136 blue
0088 0138 blue
0088 0139 blue
0088 0140 blue
0088 0141 blue
0088 0142 blue
0088 0143 blue
0088 0144 blue
0088 0145 blue
0088 0146 blue
0088 0147 blue
0088 0148 blue
0088 0150 blue
0088 0151 red 
0088 0152 blue
0088 0153 blue
0088 0154 blue
0088 0155 blue
0088 0156 blue
0088 0157 red 
0088 0160 blue
0088 0161 blue
0088 0162 blue
0088 0163 blue
0088 0164 blue
0088 0165 blue
0088 0166 blue
0088 0167 blue
0088 0168 red 
0088 0169 blue
0088 0170 blue
0088 0171 blue
0088 0172 blue
0088 0173 red 
0088 0174 blue
0088 0175 blue
0088 0176 red 
0088 0177 blue
0088 0178 blue
0088 0179 blue
0088 0180 blue
0088 0181 red 
0088 0182 blue
0088 0183 blue
0088 0184 blue
0088 0185 blue
0088 0186 blue
0088 0187 red 
0088 0188 blue
0088 0190 blue
0088 0191 blue
0088 0192 blue
0088 0193 blue
0088 0194 blue
0088 0196 blue
0088 0197 blue
0088 0198 red 
0088 0199 blue
0088 0201 blue
0088 0202 blue
0088 0203 blue
0088 0448 blue
0088 0451 blue
0088 0518 blue
0088 0858 blue
0088 0918 blue
0089 0090 blue
0089 0091 blue
0089 0092 blue
0089 0093 blue
0089 0095 blue
0089 0096 blue
0089 0097 blue
0089 0098 blue
0089 0099 blue
0089 0100 blue
0089 0101 blue
0089 0102 blue
0089 0103 blue
0089 0104 blue
0089 0105 blue
0089 0106 blue
0089 0107 blue
0089 0108 blue
0089 0109 blue
0089 0110 blue
0089 0112 red 
0089 0113 blue
0089 0114 blue
0089 0115 blue
0089 0116 blue
0089 0117 blue
0089 0118 blue
0089 0119 blue
0089 0121 blue
0089 0122 blue
0089 0124 blue
0089 0125 blue
0089 0126 blue
0089 0127 blue
0089 0128 blue
0089 0129 blue
0089 0130 blue
0089 0131 blue
0089 0132 blue
0089 0133 blue
0089 0134 blue
0089 0135 blue
0089 0136 blue
0089 0137 blue
0089 0138 blue
0089 0139 red 
0089 0140 blue
0089 0141 blue
0089 0142 blue
0089 0143 blue
0089 0144 blue
0089 0145 blue
0089 0146 blue
0089 0147 blue
0089 0148 blue
0089 0149 blue
0089 0150 blue
0089 0154 blue
0089 0155 blue
0089 0156 blue
0089 0157 red 
0089 0158 blue
0089 0159 red 
0089 0161 blue
0089 0162 blue
0089 0163 blue
0089 0164 blue
0089 0165 blue
0089 0166 blue
0089 0167 red 
0089 0168 blue
0089 0169 blue
0089 0170 blue
0089 0171 red 
0089 0172 blue
0089 0173 blue
0089 0175 blue
0089 0176 blue
0089 0177 blue
0089 0178 red 
0089 0179 blue
0089 0180 blue
0089 0181 red 
0089 0183 blue
0089 0184 blue
0089 0185 blue
0089 0186 blue
0089 0187 blue
0089 0188 red 
0089 0189 red 
0089 0190 blue
0089 0191 blue
0089 0299 red 
0089 0380 blue
0089 0539 blue
0089 0838 blue
0089 0847 blue
0090 0091 blue
0090 0092 blue
0090 0093 blue
0090 0094 blue
0090 0095 red 
0090 0096 blue
0090 0097 blue
0090 0098 blue
0090 0099 blue
0090 0101 blue
0090 0102 blue
0090 0103 blue
0090 0104 blue
0090 0105 blue
0090 0106 blue
0090 0107 blue
0090 0108 blue
0090 0111 blue
0090 0112 red 
0090 0113 blue
0090 0114 blue
0090 0115 blue
0090 0116 blue
0090 0117 blue
0090 0118 blue
0090 0119 blue
0090 0120 blue
0090 0121 blue
0090 0122 blue
0090 0123 blue
0090 0124 blue
0090 0125 blue
0090 0126 blue
0090 0127 blue
0090 0128 blue
0090 0129 blue
0090 0131 blue
0090 0132 blue
0090 0133 blue
0090 0134 blue
0090 0135 blue
0090 0137 blue
0090 0138 blue
0090 0139 blue
0090 0141 blue
0090 0142 blue
0090 0143 blue
0090 0144 blue
0090 0145 blue
0090 0147 blue
0090 0148 blue
0090 0149 blue
0090 0152 blue
0090 0153 blue
0090 0154 blue
0090 0155 blue
0090 0156 blue
0090 0157 blue
0090 0158 blue
0090 0159 red 
0090 0160 blue
0090 0161 blue
0090 0162 blue
0090 0163 blue
0090 0164 blue
0090 0165 blue
0090 0166 blue
0090 0168 red 
0090 0169 blue
0090 0170 blue
0090 0171 blue
0090 0172 blue
0090 0173 blue
0090 0176 blue
0090 0177 blue
0090 0178 blue
0090 0180 blue
0090 0181 red 
0090 0184 blue
0090 0196 blue
0090 0259 blue
0090 0313 blue
0090 0428 blue
0090 0538 blue
0090 0646 blue
0090 0711 blue
0090 0931 blue
0091 0092 blue
0091 0093 blue
0091 0095 blue
0091 0096 red 
0091 0097 blue
0091 0098 blue
0091 0099 blue
0091 0101 red 
0091 0102 red 
0091 0103 blue
0091 0104 blue
0091 0105 blue
0091 0106 blue
0091 0107 red 
0091 0108 red 
0091 0109 blue
0091 0110 blue
0091 0111 blue
0091 0112 blue
0091 0114 blue
0091 0115 blue
0091 0116 blue
0091 0117 blue
0091 0118 blue
0091 0119 blue
0091 0123 blue
0091 0124 blue
0091 0125 blue
0091 0127 blue
0091 0128 blue
0091 0129 red 
0091 0131 blue
0091 0132 red 
0091 0133 blue
0091 0134 blue
0091 0135 blue
0091 0136 blue
0091 0137 red 
0091 0138 blue
0091 0139 blue
0091 0141 blue
0091 0142 red 
0091 0143 blue
0091 0144 blue
0091 0145 blue
0091 0146 red 
0091 0147 blue
0091 0148 blue
0091 0149 blue
0091 0150 blue
0091 0151 red 
0091 0152 blue
0091 0153 blue
0091 0154 blue
0091 0155 blue
0091 0156 red 
0091 0157 red 
0091 0158 blue
0091 0160 blue
0091 0161 red 
0091 0162 blue
0091 0163 blue
0091 0165 blue
0091 0166 blue
0091 0167 blue
0091 0168 red 
0091 0169 blue
0091 0170 blue
0091 0171 blue
0091 0172 blue
0091 0239 blue
0091 0552 blue
0091 0584 blue
0091 0585 blue
0091 0860 blue
0092 0094 blue
0092 0095 blue
0092 0096 blue
0092 0097 blue
0092 0098 blue
0092 0099 blue
0092 0101 blue
0092 0102 red 
0092 0103 blue
0092 0104 blue
0092 0105 blue
0092 0106 blue
0092 0107 blue
0092 0108 blue
0092 0109 blue
0092 0110 blue
0092 0111 blue
0092 0112 red 
0092 0113 blue
0092 0115 blue
0092 0116 blue
0092 0118 blue
0092 0119 blue
0092 0120 blue
0092 0121 blue
0092 0122 blue
0092 0123 blue
0092 0124 blue
0092 0125 blue
0092 0126 blue
0092 0127 blue
0092 0128 blue
0092 0130 blue
0092 0131 blue
0092 0132 red 
0092 0133 blue
0092 0134 blue
0092 0135 blue
0092 0136 blue
0092 0137 blue
0092 0138 blue
0092 0139 blue
0092 0140 blue
0092 0141 blue
0092 0142 blue
0092 0143 blue
0092 0144 blue
0092 0145 blue
0092 0146 blue
0092 0147 blue
0092 0148 blue
0092 0149 blue
0092 0150 blue
0092 0151 blue
0092 0152 blue
0092 0153 blue
0092 0154 blue
0092 0155 blue
0092 0156 blue
0092 0157 red 
0092 0158 blue
0092 0159 red 
0092 0160 blue
0092 0161 blue
0092 0162 blue
0092 0163 blue
0092 0857 blue
0092 0993 blue
0093 0095 blue
0093 0096 blue
0093 0097 blue
0093 0098 blue
0093 0099 blue
0093 0100 blue
0093 0101 blue
0093 0102 red 
0093 0103 blue
0093 0104 blue
0093 0105 blue
0093 0106 blue
0093 0107 red 
0093 0108 blue
0093 0109 blue
0093 0110 blue
0093 0111 blue
0093 0112 blue
0093 0113 blue
0093 0114 blue
0093 0115 blue
0093 0116 blue
0093 0117 blue
0093 0118 blue
0093 0119 blue
0093 0120 blue
0093 0121 blue
0093 0122 blue
0093 0123 blue
0093 0124 blue
0093 0125 blue
0093 0126 blue
0093 0127 blue
0093 0128 blue
0093 0129 blue
0093 0130 blue
0093 0131 blue
0093 0132 blue
0093 0133 blue
0093 0134 blue
0093 0135 blue
0093 0136 blue
0093 0137 blue
0093 0138 blue
0093 0139 blue
0093 0140 blue
0093 0141 blue
0093 0142 blue
0093 0143 blue
0093 0144 blue
0093 0145 blue
0093 0146 blue
0093 0147 blue
0093 0148 blue
0093 0149 blue
0093 0150 blue
0093 0151 blue
0093 0153 blue
0093 0154 blue
0093 0155 blue
0093 0156 blue
0094 0096 blue
0094 0097 blue
0094 0098 blue
0094 0099 blue
0094 0100 blue
0094 0101 blue
0094 0102 blue
0094 0103 blue
0094 0104 blue
0094 0105 blue
0094 0110 blue
0094 0111 blue
0094 0112 blue
0094 0113 blue
0094 0114 blue
0094 0115 blue
0094 0116 blue
0094 0117 blue
0094 0119 blue
0094 0120 blue
0094 0121 blue
0094 0123 blue
0094 0124 blue
0094 0127 blue
0094 0128 blue
0094 0129 blue
0094 0130 blue
0094 0131 blue
0094 0132 blue
0094 0134 blue
0094 0135 blue
0094 0136 blue
0094 0137 blue
0094 0138 blue
0094 0139 blue
0094 0140 blue
0094 0141 blue
0094 0142 blue
0094 0143 blue
0094 0144 blue
0094 0145 blue
0094 0146 blue
0094 0147 blue
0094 0148 blue
0094 0149 blue
0094 0185 blue
0094 0188 blue
0094 0260 blue
0095 0096 red 
0095 0097 blue
0095 0098 blue
0095 0101 red 
0095 0103 blue
0095 0104 blue
0095 0105 blue
0095 0106 blue
0095 0107 blue
0095 0108 blue
0095 0109 blue
0095 0111 blue
0095 0112 red 
0095 0114 blue
0095 0115 blue
0095 0116 blue
0095 0117 blue
0095 0118 blue
0095 0119 blue
0095 0120 red 
0095 0121 blue
0095 0122 blue
0095 0123 blue
0095 0124 blue
0095 0127 red 
0095 0128 blue
0095 0129 blue
0095 0130 blue
0095 0131 blue
0095 0132 blue
0095 0133 blue
0095 0134 blue
0095 0135 blue
0095 0136 blue
0095 0137 blue
0095 0139 blue
0095 0140 blue
0095 0141 blue
0095 0142 blue
0095 0143 blue
0095 0222 red 
0095 0418 blue
0095 0511 red 
0095 0608 blue
0095 0795 red 
0095 0959 red 
0096 0097 blue
0096 0098 blue
0096 0099 blue
0096 0100 red 
0096 0101 blue
0096 0102 blue
0096 0104 blue
0096 0105 blue
0096 0106 blue
0096 0107 red 
0096 0108 blue
0096 0109 red 
0096 0110 blue
0096 0112 blue
0096 0113 blue
0096 0114 blue
0096 0115 blue
0096 0116 blue
0096 0117 blue
0096 0118 blue
0096 0119 blue
0096 0120 blue
0096 0121 blue
0096 0122 blue
0096 0123 blue
0096 0124 blue
0096 0125 blue
0096 0126 blue
0096 0127 blue
0096 0128 blue
0096 0129 blue
0096 0130 blue
0096 0131 blue
0096 0132 red 
0096 0133 blue
0096 0134 blue
0096 0135 blue
0096 0136 blue
0096 0357 blue
0096 0433 blue
0097 0098 blue
0097 0099 blue
0097 0100 blue
0097 0101 blue
0097 0102 blue
0097 0103 red 
0097 0104 blue
0097 0106 blue
0097 0107 red 
0097 0108 blue
0097 0110 blue
0097 0111 blue
0097 0112 red 
0097 0113 blue
0097 0114 red 
0097 0115 blue
0097 0116 red 
0097 0117 blue
0097 0118 blue
0097 0119 blue
0097 0120 blue
0097 0121 blue
0097 0122 blue
0097 0123 blue
0097 0124 blue
0097 0126 red 
0097 0127 blue
0097 0130 red 
0097 0131 blue
0097 0132 blue
0097 0531 red 
0098 0099 blue
0098 0100 blue
0098 0101 blue
0098 0102 blue
0098 0103 blue
0098 0104 blue
0098 0105 blue
0098 0107 red 
0098 0108 blue
0098 0109 blue
0098 0110 blue
0098 0112 blue
0098 0113 blue
0098 0114 blue
0098 0115 blue
0098 0116 blue
0098 0117 blue
0098 0118 blue
0098 0119 blue
0098 0120 blue
0098 0121 blue
0098 0122 blue
0098 0123 blue
0098 0124 blue
0098 0125 blue
0098 0126 blue
0098 0127 blue
0098 0409 blue
0098 0751 blue
0099 0100 blue
0099 0101 blue
0099 0102 blue
0099 0103 blue
0099 0104 blue
0099 0105 blue
0099 0106 blue
0099 0107 red 
0099 0108 blue
0099 0109 blue
0099 0110 blue
0099 0111 blue
0099 0112 blue
0099 0113 blue
0099 0114 blue
0099 0115 blue
0099 0116 blue
0099 0117 blue
0099 0118 blue
0099 0119 blue
0099 0120 blue
0099 0121 blue
0099 0122 blue
0099 0123 blue
0099 0283 blue
0100 0101 blue
0100 0102 blue
0100 0103 red 
0100 0104 blue
0100 0105 blue
0100 0106 blue
0100 0108 red 
0100 0109 red 
0100 0110 blue
0100 0111 blue
0100 0112 red 
0100 0113 blue
0100 0114 blue
0100 0115 red 
0100 0116 blue
0100 0117 blue
0100 0118 blue
0100 0119 red 
0100 0306 blue
0100 0702 blue
0100 0914 blue
0101 0102 red 
0101 0103 blue
0101 0104 blue
0101 0105 blue
0101 0106 blue
0101 0108 blue
0101 0109 red 
0101 0110 blue
0101 0111 blue
0101 0113 blue
0101 0114 blue
0101 0115 blue
0101 0839 blue
0102 0103 blue
0102 0105 blue
0102 0106 blue
0102 0108 blue
0102 0109 blue
0102 0110 blue
0102 0111 blue
0102 0112 red 
0102 0257 blue
0102 0420 blue
0102 0523 blue
0102 0844 red 
0103 0104 blue
0103 0105 blue
0103 0106 blue
0103 0107 blue
0103 0108 blue
0103 0109 red 
0103 0190 blue
0103 0911 blue
0104 0105 blue
0104 0106 blue
0104 0107 blue
0105 0574 blue
0105 0774 blue
0106 0464 red 
0106 0765 blue
0107 0657 red 
0108 0615 blue
0109 0117 blue
0109 0223 blue
0109 0438 blue
0109 0956 blue
0110 0283 blue
0110 0348 blue
0110 0521 blue
0110 0669 blue
0110 0740 blue
0111 0290 blue
0111 0291 blue
0111 0351 blue
0113 0644 blue
0114 0542 blue
0114 0554 blue
0115 0951 blue
0116 0185 blue
0116 0416 blue
0116 0525 blue
0117 0456 blue
0119 0839 blue
0120 0429 blue
0120 0934 blue
0121 0917 blue
0122 0825 blue
0125 0887 blue
0126 0852 blue
0126 0856 blue
0129 0386 blue
0131 0161 blue
0131 0402 blue
0131 0659 blue
0131 0757 blue
0131 0758 blue
0131 0957 blue
0133 0581 blue
0135 0639 blue
0135 0870 red 
0137 0757 blue
0137 0891 blue
0137 0928 blue
0139 0904 blue
0140 0423 blue
0140 0446 blue
0140 0739 blue
0140 0823 blue
0141 0810 blue
0142 0257 blue
0142 0567 blue
0142 0762 blue
0143 0660 blue
0143 0779 blue
0147 0648 blue
0149 0663 blue
0149 0806 blue
0151 0718 red 
0152 0560 blue
0152 0793 blue
0153 0316 blue
0158 0192 blue
0158 0394 blue
0158 0423 blue
0158 0722 blue
0161 0958 blue
0162 0650 blue
0163 0554 blue
0164 0191 blue
0164 0923 blue
0168 0521 red 
0169 0371 blue
0169 0409 blue
0169 0715 blue
0171 0594 blue
0171 0841 red 
0173 0446 blue
0174 0370 blue
0175 0320 blue
0175 0507 blue
0175 0578 blue
0175 0646 blue
0175 0713 blue
0177 0683 blue
0177 0870 blue
0179 0706 blue
0179 0969 blue
0181 0461 blue
0183 0409 blue
0184 0474 blue
0184 0584 blue
0186 0747 blue
0189 0871 blue
0191 0504 blue
0191 0742 blue
0193 0798 blue
0195 0412 blue
0196 0326 blue
0197 0469 blue
0197 0878 blue
0199 0509 blue
0199 0906 blue
0200 0268 red 
0200 0683 red 
0200 0918 blue
0204 0288 blue
0207 0335 blue
0210 0530 blue
0211 0805 blue
0213 0321 blue
0214 0507 blue
0216 0962 blue
0217 0377 blue
0217 0486 blue
0218 0458 blue
0219 0896 blue
0220 0322 blue
0220 0714 blue
0221 0967 blue
0223 0288 blue
0224 0385 blue
0225 0871 blue
0225 0982 blue
0226 0602 blue
0227 0252 blue
0227 0687 blue
0232 0921 blue
0235 0649 blue
0235 0801 blue
0235 0918 blue
0237 0730 red 
0237 0970 red 
0239 0986 blue
0241 0405 blue
0245 0460 blue
0246 0397 blue
0247 0560 blue
0251 0372 blue
0251 0384 blue
0251 0459 blue
0251 0678 blue
0254 0792 blue
0255 0273 blue
0256 0491 blue
0257 0638 blue
0258 0392 red 
0258 0561 blue
0258 0813 blue
0259 0525 red 
0259 0538 blue
0261 0625 blue
0262 0656 blue
0265 0695 blue
0266 0934 blue
0268 0644 blue
0268 0793 red 
0271 0460 blue
0272 0499 blue
0273 0761 blue
0274 0367 blue
0277 0284 blue
0277 0356 blue
0278 0813 blue
0280 0383 blue
0281 0371 blue
0281 0715 blue
0283 0841 blue
0284 0877 blue
0285 0937 blue
0288 0375 blue
0288 0439 blue
0291 0588 blue
0292 0745 blue
0293 0327 blue
0293 0652 blue
0294 0439 red 
0294 0748 blue
0294 0920 red 
0296 0920 blue
0297 0332 red 
0297 0461 blue
0297 0889 red 
0305 0433 blue
0307 0416 blue
0307 0949 blue
0310 0449 blue
0312 0653 blue
0315 0377 blue
0315 0617 blue
0315 0842 blue
0317 0690 blue
0321 0322 blue
0321 0323 blue
0321 0325 blue
0321 0326 blue
0321 0327 blue
0321 0328 blue
0321 0329 blue
0321 0330 blue
0321 0331 blue
0321 0333 blue
0321 0337 blue
0321 0341 blue
0321 0342 blue
0321 0347 blue
0321 0352 blue
0321 0358 blue
0321 0563 blue
0322 0323 red 
0322 0324 blue
0322 0325 red 
0322 0326 red 
0322 0327 blue
0322 0328 blue
0322 0329 blue
0322 0330 blue
0322 0331 red 
0322 0332 red 
0322 0333 red 
0322 0334 blue
0322 0335 blue
0322 0336 red 
0322 0337 blue
0322 0338 blue
0322 0344 blue
0322 0346 blue
0322 0351 blue
0322 0352 blue
0322 0357 blue
0322 0358 blue
0322 0361 red 
0322 0363 blue
0322 0365 blue
0322 0366 red 
0322 0368 red 
0322 0752 red 
0323 0326 blue
0323 0327 blue
0323 0328 red 
0323 0329 blue
0323 0331 blue
0323 0332 blue
0323 0334 blue
0323 0335 blue
0323 0336 blue
0323 0338 blue
0323 0339 blue
0323 0340 blue
0323 0351 blue
0323 0354 blue
0323 0356 blue
0323 0357 blue
0323 0358 blue
0323 0364 blue
0323 0366 blue
0323 0368 blue
0324 0325 red 
0324 0326 blue
0324 0327 blue
0324 0328 red 
0324 0329 blue
0324 0330 blue
0324 0331 blue
0324 0332 blue
0324 0333 blue
0324 0335 blue
0324 0336 blue
0324 0337 blue
0324 0338 blue
0324 0339 blue
0324 0343 blue
0324 0344 blue
0324 0347 red 
0324 0348 blue
0324 0350 blue
0324 0351 blue
0324 0352 blue
0324 0353 blue
0324 0354 blue
0324 0355 blue
0324 0356 blue
0324 0360 blue
0324 0367 blue
0324 0420 blue
0324 0497 blue
0324 0814 red 
0325 0326 blue
0325 0327 blue
0325 0328 red 
0325 0329 red 
0325 0330 blue
0325 0331 blue
0325 0332 blue
0325 0333 blue
0325 0334 blue
0325 0335 blue
0325 0337 red 
0325 0344 blue
0325 0345 red 
0325 0346 red 
0325 0348 blue
0325 0350 red 
0325 0352 blue
0325 0353 blue
0325 0357 red 
0325 0360 blue
0325 0366 red 
0325 0368 blue
0326 0327 blue
0326 0328 red 
0326 0329 blue
0326 0330 blue
0326 0331 blue
0326 0332 blue
0326 0333 blue
0326 0334 blue
0326 0335 blue
0326 0338 blue
0326 0339 blue
0326 0340 blue
0326 0342 blue
0326 0344 blue
0326 0345 blue
0326 0347 red 
0326 0348 blue
0326 0349 blue
0326 0358 blue
0326 0361 blue
0326 0362 blue
0326 0363 blue
0326 0364 blue
0327 0328 blue
0327 0329 blue
0327 0330 blue
0327 0331 blue
0327 0333 blue
0327 0334 blue
0327 0336 blue
0327 0337 blue
0327 0340 blue
0327 0342 blue
0327 0344 blue
0327 0350 blue
0327 0353 blue
0327 0356 blue
0327 0358 blue
0327 0363 blue
0327 0365 blue
0327 0587 blue
0327 0603 blue
0328 0329 blue
0328 0330 red 
0328 0331 red 
0328 0332 red 
0328 0333 blue
0328 0335 blue
0328 0336 blue
0328 0338 blue
0328 0340 blue
0328 0349 red 
0328 0350 blue
0328 0359 blue
0329 0331 blue
0329 0332 blue
0329 0333 blue
0329 0336 blue
0329 0337 blue
0329 0338 blue
0329 0340 blue
0329 0342 blue
0329 0343 blue
0329 0345 blue
0329 0348 blue
0329 0349 blue
0329 0351 blue
0329 0360 blue
0329 0361 blue
0329 0623 blue
0330 0331 blue
0330 0333 blue
0330 0334 blue
0330 0336 blue
0330 0337 blue
0330 0340 blue
0330 0341 blue
0330 0342 blue
0330 0343 blue
0330 0344 blue
0330 0345 blue
0330 0347 blue
0330 0349 blue
0330 0350 blue
0330 0352 blue
0330 0353 blue
0330 0356 blue
0330 0358 blue
0330 0363 blue
0330 0365 blue
0330 0366 red 
0330 0670 blue
0330 0705 blue
0330 0709 blue
0330 0837 blue
0331 0332 blue
0331 0333 blue
0331 0334 blue
0331 0335 blue
0331 0337 blue
0331 0338 blue
0331 0339 blue
0331 0341 blue
0331 0343 blue
0331 0346 blue
0331 0347 red 
0331 0348 blue
0331 0349 blue
0331 0350 blue
0331 0352 blue
0331 0353 blue
0331 0355 blue
0331 0356 blue
0331 0359 blue
0331 0360 blue
0331 0362 blue
0332 0333 blue
0332 0335 blue
0332 0336 blue
0332 0337 blue
0332 0340 blue
0332 0341 blue
0332 0348 blue
0332 0349 blue
0332 0350 blue
0332 0351 blue
0332 0352 blue
0332 0353 blue
0332 0361 blue
0332 0363 blue
0332 0369 blue
0333 0334 blue
0333 0335 blue
0333 0339 blue
0333 0344 blue
0333 0349 blue
0333 0352 blue
0333 0354 blue
0333 0355 blue
0333 0359 blue
0333 0362 blue
0333 0368 blue
0333 0452 blue
0333 0564 blue
0334 0335 blue
0334 0336 blue
0334 0338 blue
0334 0339 blue
0334 0340 blue
0334 0341 blue
0334 0342 blue
0334 0346 blue
0334 0350 blue
0334 0351 blue
0334 0354 blue
0334 0364 blue
0334 0367 blue
0334 0368 blue
0334 0423 blue
0334 0808 blue
0335 0337 blue
0335 0338 blue
0335 0344 blue
0335 0345 blue
0335 0361 blue
0335 0364 blue
0335 0365 blue
0335 0368 blue
0336 0338 blue
0336 0339 blue
0336 0342 blue
0336 0343 blue
0336 0346 blue
0336 0354 blue
0336 0358 blue
0337 0341 blue
0337 0342 blue
0337 0343 blue
0337 0345 blue
0337 0348 blue
0337 0355 blue
0337 0359 blue
0337 0363 blue
0337 0364 blue
0338 0340 blue
0338 0341 blue
0338 0343 blue
0338 0345 blue
0338 0358 blue
0338 0362 blue
0338 0366 red 
0338 0367 blue
0338 0371 blue
0339 0340 blue
0339 0345 blue
0339 0347 blue
0339 0353 blue
0339 0355 blue
0339 0356 blue
0339 0357 blue
0339 0358 blue
0339 0359 blue
0339 0361 blue
0339 0362 blue
0339 0363 blue
0339 0365 blue
0339 0366 blue
0339 0368 blue
0340 0341 blue
0340 0343 blue
0340 0344 blue
0340 0345 blue
0340 0356 blue
0340 0360 blue
0340 0361 blue
0340 0913 blue
0341 0348 blue
0341 0349 blue
0341 0357 blue
0341 0365 blue
0341 0395 blue
0341 0915 blue
0342 0343 blue
0342 0346 blue
0342 0350 blue
0342 0353 blue
0342 0359 blue
0342 0365 blue
0343 0347 red 
0343 0348 blue
0343 0350 blue
0343 0356 blue
0343 0357 blue
0343 0361 blue
0344 0345 blue
0344 0346 blue
0344 0347 blue
0344 0352 blue
0344 0353 blue
0344 0532 blue
0344 0657 blue
0345 0357 blue
0345 0366 red 
0345 0367 blue
0346 0354 blue
0346 0355 blue
0346 0359 blue
0346 0360 blue
0346 0364 blue
0346 0366 red 
0346 0367 blue
0346 0458 blue
0347 0355 blue
0347 0356 blue
0347 0360 red 
0347 0367 blue
0347 0862 blue
0347 0870 red 
0348 0387 blue
0349 0350 blue
0349 0351 blue
0349 0352 blue
0350 0351 blue
0350 0355 blue
0350 0362 blue
0350 0364 blue
0350 0368 blue
0351 0352 blue
0351 0353 blue
0351 0357 blue
0351 0360 blue
0351 0361 blue
0351 0366 red 
0351 0367 blue
0352 0354 blue
0352 0358 blue
0352 0693 blue
0353 0354 blue
0353 0360 blue
0353 0363 blue
0354 0357 blue
0354 0362 blue
0354 0367 blue
0354 0383 blue
0354 0673 blue
0354 0896 blue
0355 0356 blue
0355 0359 blue
0355 0363 blue
0355 0811 blue
0357 0360 blue
0357 0535 blue
0357 0540 blue
0358 0365 blue
0359 0360 blue
0359 0361 blue
0359 0362 blue
0359 0364 blue
0359 0603 blue
0359 0815 blue
0360 0365 blue
0360 0366 red 
0362 0363 blue
0362 0364 blue
0362 0699 blue
0363 0371 blue
0364 0366 blue
0364 0922 blue
0366 0368 blue
0367 0734 blue
0368 0922 blue
0369 0370 blue
0369 0371 blue
0369 0372 red 
0369 0373 red 
0369 0375 blue
0369 0376 blue
0369 0377 blue
0369 0378 blue
0369 0379 blue
0369 0380 red 
0369 0382 blue
0369 0383 red 
0369 0385 blue
0369 0386 red 
0369 0387 blue
0369 0390 blue
0369 0392 red 
0369 0408 red 
0369 0699 red 
0370 0372 blue
0370 0373 blue
0370 0375 blue
0370 0376 red 
0370 0377 blue
0370 0378 blue
0370 0379 blue
0370 0380 blue
0370 0381 blue
0370 0383 blue
0370 0384 blue
0370 0385 blue
0370 0386 blue
0370 0393 blue
0370 0394 blue
0370 0395 blue
0370 0399 blue
0370 0400 blue
0370 0409 blue
0370 0415 blue
0370 0541 blue
0371 0372 blue
0371 0373 blue
0371 0374 blue
0371 0375 blue
0371 0376 blue
0371 0377 blue
0371 0378 blue
0371 0379 blue
0371 0380 blue
0371 0382 blue
0371 0386 blue
0371 0389 blue
0371 0390 blue
0371 0391 blue
0371 0395 blue
0371 0397 blue
0371 0398 blue
0371 0399 blue
0371 0400 blue
0371 0401 blue
0371 0412 blue
0371 0415 blue
0372 0373 blue
0372 0374 blue
0372 0375 blue
0372 0377 blue
0372 0378 blue
0372 0379 blue
0372 0380 blue
0372 0381 blue
0372 0382 blue
0372 0384 blue
0372 0385 blue
0372 0386 blue
0372 0390 blue
0372 0400 blue
0372 0405 blue
0372 0406 blue
0372 0409 blue
0372 0413 blue
0372 0414 blue
0372 0498 blue
0373 0374 blue
0373 0375 blue
0373 0376 red 
0373 0378 blue
0373 0379 blue
0373 0380 blue
0373 0381 blue
0373 0382 blue
0373 0383 blue
0373 0384 blue
0373 0385 blue
0373 0386 blue
0373 0388 blue
0373 0389 blue
0373 0390 blue
0373 0392 red 
0373 0401 blue
0373 0405 blue
0373 0406 blue
0373 0408 blue
0373 0412 blue
0373 0414 blue
0373 0636 blue
0373 0902 blue
0374 0375 blue
0374 0376 blue
0374 0378 blue
0374 0379 blue
0374 0380 blue
0374 0382 blue
0374 0383 blue
0374 0384 blue
0374 0385 blue
0374 0386 blue
0374 0388 blue
0374 0390 blue
0374 0393 blue
0374 0394 blue
0374 0395 blue
0374 0396 blue
0374 0398 blue
0374 0400 blue
0374 0401 blue
0374 0402 blue
0374 0403 blue
0374 0407 blue
0374 0415 blue
0374 0529 red 
0374 0544 blue
0374 0903 blue
0375 0376 blue
0375 0377 blue
0375 0378 blue
0375 0379 blue
0375 0380 blue
0375 0381 blue
0375 0386 blue
0375 0387 blue
0375 0390 blue
0375 0398 blue
0375 0405 blue
0375 0406 blue
0375 0984 blue
0376 0377 blue
0376 0378 blue
0376 0379 blue
0376 0381 red 
0376 0382 blue
0376 0383 blue
0376 0384 red 
0376 0387 red 
0376 0388 red 
0376 0390 red 
0376 0392 blue
0376 0397 blue
0376 0399 red 
0376 0401 blue
0376 0402 blue
0376 0408 red 
0376 0410 blue
0376 0411 red 
0376 0415 blue
0377 0379 blue
0377 0380 blue
0377 0381 blue
0377 0382 blue
0377 0385 blue
0377 0387 blue
0377 0388 blue
0377 0391 blue
0377 0392 blue
0377 0393 blue
0377 0396 blue
0377 0398 blue
0377 0400 blue
0377 0401 blue
0377 0404 blue
0377 0406 blue
0377 0408 blue
0377 0410 blue
0377 0412 blue
0378 0379 blue
0378 0389 blue
0378 0391 blue
0378 0392 blue
0378 0395 blue
0378 0396 blue
0378 0397 blue
0378 0399 blue
0378 0402 blue
0378 0404 blue
0378 0409 blue
0378 0415 blue
0378 0736 blue
0378 0924 blue
0379 0380 blue
0379 0381 blue
0379 0382 blue
0379 0383 blue
0379 0384 blue
0379 0388 blue
0379 0390 blue
0379 0391 blue
0379 0392 red 
0379 0394 blue
0379 0396 blue
0379 0397 blue
0379 0399 blue
0379 0410 blue
0379 0411 blue
0379 0412 blue
0379 0413 blue
0379 0414 blue
0379 0797 blue
0380 0381 blue
0380 0383 blue
0380 0384 blue
0380 0386 blue
0380 0387 blue
0380 0390 blue
0380 0391 blue
0380 0392 blue
0380 0393 blue
0380 0394 blue
0380 0395 blue
0380 0396 blue
0380 0398 blue
0380 0403 blue
0380 0404 blue
0380 0405 blue
0380 0406 blue
0380 0409 blue
0380 0410 blue
0380 0413 blue
0380 0414 blue
0381 0383 blue
0381 0384 blue
0381 0385 blue
0381 0387 blue
0381 0391 blue
0381 0395 blue
0381 0397 blue
0381 0399 blue
0381 0400 blue
0381 0402 blue
0381 0411 blue
0382 0383 blue
0382 0384 blue
0382 0385 blue
0382 0387 blue
0382 0388 blue
0382 0389 blue
0382 0390 blue
0382 0391 blue
0382 0392 red 
0382 0394 blue
0382 0395 blue
0382 0399 blue
0382 0402 blue
0382 0406 blue
0382 0407 blue
0383 0389 blue
0383 0391 blue
0383 0398 blue
0383 0404 blue
0383 0412 blue
0383 0593 blue
0384 0385 blue
0384 0388 blue
0384 0395 blue
0384 0396 blue
0384 0400 blue
0384 0402 blue
0384 0403 blue
0384 0405 blue
0384 0407 blue
0384 0410 blue
0384 0411 blue
0384 0413 blue
0385 0387 blue
0385 0389 blue
0385 0398 blue
0385 0405 blue
0385 0413 blue
0385 0414 blue
0385 0984 blue
0386 0388 blue
0386 0389 blue
0386 0402 blue
0386 0407 blue
0386 0410 blue
0386 0412 blue
0386 0527 blue
0386 0544 blue
0387 0388 blue
0387 0392 blue
0387 0393 blue
0387 0394 blue
0387 0397 blue
0387 0401 blue
0387 0403 blue
0387 0404 blue
0387 0413 blue
0387 0415 blue
0387 0495 blue
0387 0662 blue
0387 0676 blue
0388 0389 blue
0388 0392 red 
0388 0393 blue
0388 0394 blue
0388 0395 blue
0388 0405 blue
0389 0391 blue
0389 0393 blue
0389 0396 blue
0389 0412 blue
0389 0416 blue
0389 0557 blue
0390 0394 blue
0390 0396 blue
0390 0401 blue
0390 0413 blue
0391 0393 blue
0391 0397 blue
0391 0404 blue
0391 0405 blue
0391 0407 blue
0392 0393 blue
0392 0404 red 
0392 0407 blue
0392 0411 blue
0392 0415 blue
0392 0612 red 
0392 0738 blue
0393 0394 blue
0393 0395 blue
0393 0399 blue
0393 0400 blue
0393 0402 blue
0393 0403 blue
0393 0408 blue
0393 0410 blue
0394 0401 blue
0394 0403 blue
0394 0406 blue
0394 0408 blue
0394 0410 blue
0394 0412 blue
0394 0414 blue
0395 0398 blue
0395 0401 blue
0395 0403 blue
0395 0411 blue
0395 0661 blue
0396 0408 blue
0396 0414 blue
0396 0648 blue
0396 0869 blue
0397 0398 blue
0397 0405 blue
0397 0407 blue
0397 0408 blue
0397 0409 blue
0397 0411 blue
0397 0414 blue
0397 0532 blue
0398 0404 blue
0399 0401 blue
0399 0414 blue
0399 0415 blue
0399 0473 blue
0400 0401 blue
0400 0403 blue
0400 0411 blue
0401 0404 blue
0401 0407 blue
0401 0558 blue
0402 0799 blue
0402 0817 blue
0403 0404 blue
0403 0406 blue
0403 0407 blue
0403 0539 blue
0404 0406 blue
0405 0408 blue
0405 0409 blue
0405 0413 blue
0405 0414 blue
0406 0407 blue
0406 0471 blue
0407 0410 blue
0407 0412 blue
0407 0413 blue
0409 0410 blue
0409 0411 blue
0409 0815 blue
0410 0411 blue
0410 0415 blue
0411 0412 blue
0412 0500 blue
0412 0695 blue
0415 0732 blue
0416 0433 blue
0416 0434 blue
0416 0435 blue
0416 0436 blue
0416 0437 blue
0416 0438 blue
0416 0439 blue
0416 0441 blue
0416 0442 blue
0416 0443 blue
0416 0444 blue
0416 0445 blue
0416 0448 blue
0416 0449 blue
0416 0450 blue
0416 0451 blue
0416 0453 blue
0416 0454 blue
0416 0455 blue
0416 0456 blue
0416 0457 blue
0416 0458 blue
0416 0459 blue
0416 0581 blue
0417 0434 blue
0417 0435 blue
0417 0436 blue
0417 0437 blue
0417 0438 blue
0417 0439 red 
0417 0440 red 
0417 0441 blue
0417 0442 blue
0417 0443 blue
0417 0444 blue
0417 0445 blue
0417 0446 blue
0417 0447 blue
0417 0448 blue
0417 0449 blue
0417 0450 red 
0417 0451 blue
0417 0452 blue
0417 0453 blue
0417 0454 blue
0417 0455 blue
0417 0456 blue
0417 0879 blue
0418 0433 blue
0418 0434 blue
0418 0435 blue
0418 0436 blue
0418 0438 blue
0418 0439 blue
0418 0440 blue
0418 0441 blue
0418 0442 blue
0418 0443 blue
0418 0444 blue
0418 0445 blue
0418 0446 blue
0418 0447 blue
0418 0448 blue
0418 0449 blue
0418 0450 blue
0418 0451 blue
0418 0452 blue
0418 0453 blue
0419 0433 blue
0419 0434 blue
0419 0435 blue
0419 0436 blue
0419 0437 blue
0419 0438 blue
0419 0439 red 
0419 0441 blue
0419 0442 blue
0419 0443 blue
0419 0444 blue
0419 0445 blue
0419 0446 blue
0419 0447 blue
0419 0448 blue
0419 0449 blue
0419 0450 red 
0419 0451 blue
0420 0434 blue
0420 0435 blue
0420 0436 blue
0420 0437 blue
0420 0438 blue
0420 0439 blue
0420 0440 blue
0420 0441 blue
0420 0442 blue
0420 0443 blue
0420 0444 blue
0420 0445 blue
0420 0446 blue
0420 0447 blue
0420 0448 blue
0420 0449 blue
0421 0433 blue
0421 0434 blue
0421 0435 blue
0421 0436 blue
0421 0437 blue
0421 0438 blue
0421 0439 blue
0421 0440 blue
0421 0441 blue
0421 0442 blue
0421 0443 blue
0421 0444 blue
0421 0445 blue
0421 0446 blue
0421 0447 blue
0422 0433 blue
0422 0434 blue
0422 0435 blue
0422 0436 blue
0422 0437 blue
0422 0438 blue
0422 0439 red 
0422 0440 blue
0422 0441 blue
0422 0442 blue
0422 0443 blue
0422 0445 blue
0422 0446 blue
0422 0710 blue
0422 0851 red 
0423 0433 blue
0423 0435 blue
0423 0438 blue
0423 0439 blue
0423 0440 red 
0423 0441 blue
0423 0443 blue
0423 0444 blue
0424 0433 blue
0424 0434 blue
0424 0435 blue
0424 0436 blue
0424 0437 blue
0424 0438 blue
0424 0440 blue
0424 0441 blue
0424 0442 blue
0424 0443 blue
0425 0433 blue
0425 0434 blue
0425 0435 blue
0425 0437 blue
0425 0438 blue
0425 0440 blue
0425 0441 blue
0425 0442 blue
0425 0666 blue
0425 0809 blue
0426 0433 blue
0426 0434 blue
0426 0436 blue
0426 0437 blue
0426 0439 red 
0426 0440 red 
0426 0441 blue
0426 0465 blue
0426 0652 blue
0426 0664 blue
0427 0433 blue
0427 0434 blue
0427 0435 blue
0427 0436 blue
0427 0437 blue
0427 0438 blue
0427 0439 blue
0427 0440 red 
0428 0433 blue
0428 0434 red 
0428 0436 blue
0428 0437 blue
0428 0438 blue
0428 0439 red 
0429 0433 blue
0429 0434 blue
0429 0435 blue
0429 0436 blue
0429 0437 blue
0429 0438 blue
0430 0433 blue
0430 0434 blue
0430 0435 blue
0430 0436 blue
0430 0437 blue
0430 0438 blue
0431 0433 blue
0431 0434 blue
0431 0435 blue
0431 0436 blue
0431 0437 blue
0431 0818 blue
0432 0433 blue
0432 0434 blue
0432 0435 blue
0432 0436 blue
0432 0437 blue
0433 0458 blue
0433 0459 blue
0433 0460 blue
0433 0461 blue
0433 0462 blue
0433 0463 blue
0433 0464 red 
0433 0465 blue
0433 0466 blue
0433 0467 blue
0433 0468 blue
0433 0469 blue
0433 0470 blue
0433 0471 blue
0433 0472 blue
0433 0473 blue
0433 0475 blue
0433 0476 blue
0433 0477 blue
0433 0479 blue
0433 0480 blue
0433 0481 blue
0433 0482 blue
0433 0483 blue
0434 0440 blue
0434 0458 blue
0434 0460 blue
0434 0461 blue
0434 0462 red 
0434 0463 blue
0434 0464 red 
0434 0465 blue
0434 0466 blue
0434 0467 blue
0434 0468 red 
0434 0469 blue
0434 0470 blue
0434 0471 blue
0434 0472 blue
0434 0473 blue
0434 0474 red 
0434 0475 red 
0434 0477 blue
0434 0478 red 
0434 0479 red 
0434 0480 blue
0434 0702 blue
0435 0458 blue
0435 0459 blue
0435 0460 blue
0435 0461 blue
0435 0462 blue
0435 0464 red 
0435 0465 blue
0435 0466 blue
0435 0467 blue
0435 0468 blue
0435 0469 blue
0435 0470 blue
0435 0471 blue
0435 0472 blue
0435 0473 blue
0435 0474 blue
0435 0475 blue
0435 0476 blue
0435 0477 blue
0435 0478 blue
0436 0458 blue
0436 0460 blue
0436 0461 blue
0436 0462 blue
0436 0463 blue
0436 0464 blue
0436 0465 blue
0436 0466 blue
0436 0467 blue
0436 0468 blue
0436 0469 blue
0436 0470 blue
0436 0471 blue
0436 0472 blue
0436 0473 blue
0436 0474 blue
0436 0475 blue
0436 0579 blue
0436 0916 blue
0437 0458 blue
0437 0459 blue
0437 0460 blue
0437 0461 blue
0437 0462 blue
0437 0463 blue
0437 0465 blue
0437 0466 blue
0437 0468 blue
0437 0469 blue
0437 0471 blue
0437 0472 blue
0437 0473 blue
0437 0474 blue
0437 0505 blue
0437 0521 blue
0437 0941 red 
0438 0458 blue
0438 0459 blue
0438 0460 blue
0438 0461 blue
0438 0462 blue
0438 0463 blue
0438 0464 blue
0438 0465 blue
0438 0466 blue
0438 0467 blue
0438 0468 blue
0438 0469 blue
0438 0470 blue
0438 0471 blue
0438 0472 blue
0439 0458 red 
0439 0459 red 
0439 0460 red 
0439 0462 blue
0439 0465 blue
0439 0466 blue
0439 0467 red 
0439 0468 blue
0439 0469 blue
0439 0470 blue
0439 0999 blue
0440 0460 blue
0440 0461 red 
0440 0462 blue
0440 0463 red 
0440 0464 red 
0440 0465 blue
0440 0466 blue
0440 0467 blue
0440 0468 blue
0440 0469 blue
0441 0458 blue
0441 0459 blue
0441 0461 blue
0441 0462 blue
0441 0463 blue
0441 0464 red 
0441 0465 blue
0441 0466 blue
0441 0467 blue
0441 0468 blue
0441 0667 blue
0442 0458 blue
0442 0459 blue
0442 0460 blue
0442 0464 red 
0442 0465 blue
0442 0466 blue
0442 0467 blue
0442 0520 blue
0443 0459 blue
0443 0460 blue
0443 0461 blue
0443 0462 blue
0443 0463 blue
0443 0464 blue
0443 0465 blue
0443 0466 blue
0444 0458 blue
0444 0459 blue
0444 0460 blue
0444 0461 blue
0444 0464 red 
0444 0465 blue
0445 0458 blue
0445 0459 blue
0445 0460 blue
0445 0461 blue
0445 0462 blue
0445 0823 blue
0445 0876 blue
0446 0458 blue
0446 0459 blue
0446 0462 blue
0446 0463 blue
0446 0821 blue
0447 0459 blue
0447 0461 blue
0447 0462 blue
0447 0548 blue
0448 0458 blue
0448 0459 blue
0448 0460 blue
0448 0461 blue
0448 0462 blue
0449 0458 blue
0449 0459 blue
0449 0461 blue
0450 0458 red 
0450 0459 red 
0450 0460 blue
0451 0458 blue
0451 0459 blue
0451 0460 blue
0451 0671 red 
0451 0993 blue
0452 0458 blue
0452 0459 blue
0452 0460 blue
0453 0458 blue
0453 0682 blue
0453 0984 blue
0453 0989 blue
0454 0458 blue
0454 0459 blue
0455 0458 blue
0455 0459 blue
0455 0748 blue
0456 0458 blue
0456 0459 blue
0457 0458 blue
0457 0459 blue
0457 0461 blue
0459 0502 blue
0459 0976 blue
0459 0988 blue
0460 0897 blue
0461 0462 blue
0462 0733 red 
0463 0499 blue
0464 0501 red 
0464 0786 blue
0465 0846 blue
0466 0964 blue
0467 0892 blue
0468 0672 blue
0472 0837 blue
0478 0529 blue
0478 0941 blue
0479 0683 blue
0482 0646 blue
0484 0494 blue
0484 0568 blue
0484 0583 blue
0484 0620 blue
0484 0621 blue
0484 0623 blue
0484 0627 blue
0484 0630 blue
0484 0854 blue
0485 0488 blue
0485 0547 blue
0485 0559 blue
0485 0575 blue
0485 0582 blue
0485 0590 blue
0486 0493 blue
0486 0494 blue
0486 0534 blue
0486 0536 blue
0486 0537 blue
0486 0543 blue
0486 0568 blue
0486 0578 blue
0486 0622 blue
0487 0515 blue
0487 0519 blue
0487 0539 blue
0487 0590 blue
0487 0597 blue
0487 0605 blue
0487 0618 blue
0488 0523 blue
0488 0524 blue
0488 0540 blue
0488 0544 blue
0488 0546 blue
0488 0566 blue
0488 0580 blue
0488 0584 blue
0488 0615 blue
0488 0626 blue
0489 0502 blue
0489 0504 blue
0489 0550 blue
0489 0552 blue
0489 0562 blue
0489 0577 blue
0489 0581 blue
0490 0495 blue
0490 0502 blue
0490 0519 blue
0490 0520 blue
0490 0563 blue
0490 0571 blue
0490 0599 blue
0490 0600 blue
0490 0639 blue
0490 0825 blue
0491 0514 blue
0491 0525 red 
0491 0529 red 
0491 0535 blue
0491 0575 blue
0491 0600 blue
0491 0629 blue
0491 0648 blue
0492 0496 red 
0492 0500 blue
0492 0509 blue
0492 0513 blue
0492 0575 blue
0492 0592 blue
0492 0600 blue
0492 0616 blue
0493 0531 blue
0493 0562 blue
0493 0575 blue
0493 0594 blue
0493 0602 blue
0493 0620 blue
0493 0635 blue
0493 0637 blue
0493 0638 blue
0494 0499 red 
0494 0535 red 
0494 0572 red 
0494 0582 red 
0494 0586 blue
0494 0602 red 
0494 0606 blue
0494 0609 red 
0494 0614 red 
0495 0501 blue
0495 0510 blue
0495 0529 red 
0495 0551 blue
0495 0560 blue
0495 0589 blue
0495 0596 blue
0495 0602 blue
0495 0638 blue
0495 0639 blue
0495 0712 blue
0496 0517 red 
0496 0518 red 
0496 0546 blue
0496 0553 red 
0496 0560 red 
0496 0563 red 
0496 0564 blue
0496 0582 red 
0496 0627 blue
0497 0503 blue
0497 0506 blue
0497 0557 blue
0497 0561 blue
0497 0570 red 
0497 0592 blue
0497 0604 blue
0498 0502 blue
0498 0509 blue
0498 0514 blue
0498 0530 blue
0498 0537 blue
0498 0576 blue
0498 0593 blue
0498 0610 blue
0499 0517 blue
0499 0539 blue
0499 0556 blue
0499 0564 blue
0499 0581 blue
0499 0584 blue
0499 0639 blue
0500 0515 red 
0500 0575 blue
0500 0576 blue
0500 0591 blue
0500 0593 blue
0500 0614 blue
0500 0636 blue
0501 0508 blue
0501 0524 blue
0501 0526 blue
0501 0536 blue
0501 0541 blue
0501 0571 blue
0501 0602 blue
0501 0614 red 
0501 0615 blue
0501 0630 blue
0502 0514 blue
0502 0525 blue
0502 0598 blue
0502 0603 blue
0502 0624 blue
0502 0625 blue
0502 0637 blue
0502 0639 blue
0503 0504 blue
0503 0505 blue
0503 0510 blue
0503 0513 blue
0503 0535 blue
0503 0543 blue
0503 0568 blue
0503 0593 blue
0503 0637 blue
0503 0654 blue
0503 0656 blue
0504 0512 blue
0504 0523 blue
0504 0549 blue
0504 0587 blue
0504 0612 blue
0504 0619 blue
0504 0620 blue
0504 0623 blue
0504 0631 blue
0504 0634 blue
0505 0558 blue
0505 0570 red 
0505 0590 blue
0505 0617 red 
0505 0625 blue
0505 0629 blue
0505 0637 blue
0506 0546 blue
0506 0547 blue
0506 0559 blue
0506 0575 blue
0506 0577 blue
0506 0578 blue
0507 0541 blue
0507 0633 blue
0507 0695 blue
0508 0517 blue
0508 0530 blue
0508 0581 blue
0508 0603 blue
0508 0616 blue
0508 0622 blue
0509 0513 blue
0509 0529 blue
0509 0535 blue
0509 0541 blue
0509 0565 blue
0509 0581 blue
0509 0617 blue
0509 0619 blue
0509 0628 blue
0509 0860 blue
0509 0977 blue
0510 0514 blue
0510 0530 blue
0510 0543 blue
0510 0557 blue
0510 0574 blue
0510 0597 blue
0510 0625 blue
0511 0512 blue
0511 0518 blue
0511 0524 blue
0511 0553 blue
0511 0557 blue
0511 0559 blue
0511 0578 blue
0511 0620 blue
0511 0638 blue
0512 0516 blue
0512 0535 blue
0512 0540 blue
0512 0569 blue
0512 0593 blue
0512 0595 blue
0512 0631 blue
0513 0526 blue
0513 0549 blue
0513 0582 blue
0513 0606 blue
0513 0628 blue
0513 0672 blue
0513 0675 blue
0513 0991 blue
0514 0516 blue
0514 0524 blue
0514 0531 blue
0514 0535 blue
0514 0543 blue
0514 0545 blue
0514 0557 blue
0514 0558 blue
0514 0563 blue
0514 0564 blue
0514 0613 blue
0514 0625 blue
0514 0669 blue
0515 0568 red 
0515 0579 red 
0515 0585 red 
0515 0603 blue
0515 0633 red 
0515 0787 red 
0516 0526 blue
0516 0563 blue
0516 0570 red 
0516 0581 blue
0516 0587 blue
0516 0593 blue
0516 0601 red 
0516 0607 blue
0516 0629 blue
0517 0548 blue
0517 0549 blue
0517 0560 blue
0517 0561 blue
0517 0570 red 
0517 0576 blue
0517 0594 blue
0517 0609 blue
0517 0613 blue
0517 0632 blue
0518 0520 blue
0518 0530 blue
0518 0544 blue
0518 0572 blue
0518 0583 blue
0518 0588 blue
0518 0610 blue
0518 0613 blue
0518 0629 blue
0518 0807 blue
0519 0520 blue
0519 0545 blue
0519 0552 blue
0519 0584 blue
0519 0586 blue
0519 0601 blue
0519 0604 blue
0519 0611 blue
0520 0535 blue
0520 0540 blue
0520 0550 blue
0520 0565 blue
0520 0578 blue
0520 0581 blue
0520 0602 blue
0520 0623 blue
0520 0721 blue
0521 0534 blue
0521 0548 blue
0521 0551 blue
0521 0571 blue
0521 0599 blue
0521 0620 blue
0521 0624 blue
0521 0634 blue
0522 0581 blue
0523 0563 blue
0523 0569 red 
0523 0586 blue
0523 0587 blue
0523 0597 blue
0523 0602 blue
0523 0609 blue
0523 0626 blue
0523 0630 blue
0523 0634 blue
0523 0692 blue
0524 0528 blue
0524 0557 blue
0524 0559 blue
0524 0597 blue
0524 0601 blue
0524 0605 blue
0524 0619 blue
0524 0621 blue
0525 0527 red 
0525 0539 red 
0525 0574 blue
0525 0590 blue
0525 0611 red 
0525 0631 blue
0525 0633 red 
0525 0929 red 
0526 0528 blue
0526 0532 blue
0526 0578 blue
0526 0581 blue
0526 0585 blue
0526 0587 blue
0526 0607 blue
0526 0614 blue
0526 0628 blue
0526 0808 blue
0527 0532 blue
0527 0536 blue
0527 0537 blue
0527 0550 blue
0527 0553 blue
0527 0555 blue
0527 0560 blue
0527 0567 blue
0527 0584 blue
0527 0617 blue
0528 0534 blue
0528 0539 blue
0528 0547 blue
0528 0556 blue
0528 0597 blue
0528 0614 red 
0528 0637 blue
0529 0548 blue
0529 0583 blue
0529 0589 blue
0529 0623 red 
0530 0546 blue
0530 0572 blue
0530 0595 blue
0530 0610 blue
0530 0616 blue
0530 0624 blue
0530 0634 blue
0530 0635 blue
0530 0639 blue
0531 0555 blue
0531 0576 blue
0531 0577 blue
0531 0604 blue
0531 0605 blue
0531 0635 blue
0532 0534 blue
0532 0579 red 
0532 0602 blue
0533 0541 blue
0533 0579 blue
0533 0598 blue
0533 0603 blue
0534 0577 blue
0534 0578 blue
0534 0591 blue
0534 0599 blue
0534 0634 blue
0534 0905 blue
0535 0538 blue
0535 0556 blue
0535 0585 blue
0535 0596 blue
0535 0610 blue
0535 0627 blue
0536 0541 blue
0536 0595 blue
0536 0603 blue
0536 0611 blue
0536 0620 blue
0537 0547 blue
0537 0576 blue
0537 0600 blue
0537 0622 blue
0538 0545 blue
0538 0575 blue
0538 0590 blue
0539 0547 blue
0539 0563 blue
0539 0589 blue
0539 0614 red 
0539 0622 blue
0539 0624 blue
0540 0562 blue
0540 0588 blue
0540 0645 blue
0540 0660 blue
0541 0572 blue
0541 0575 blue
0541 0590 blue
0541 0616 blue
0541 0625 blue
0542 0610 blue
0542 0611 blue
0542 0615 blue
0542 0633 blue
0543 0578 blue
0543 0608 blue
0543 0613 blue
0543 0622 blue
0543 0639 blue
0544 0547 blue
0545 0592 blue
0545 0595 blue
0545 0597 blue
0545 0636 red 
0546 0580 blue
0546 0584 blue
0546 0603 blue
0546 0607 blue
0546 0624 blue
0547 0566 blue
0547 0581 blue
0547 0583 blue
0547 0625 blue
0547 0634 blue
0548 0566 blue
0548 0572 blue
0548 0600 blue
0548 0612 blue
0549 0574 blue
0549 0590 blue
0549 0600 blue
0549 0607 blue
0549 0613 blue
0549 0627 blue
0549 0630 blue
0549 0639 blue
0550 0567 blue
0550 0569 blue
0550 0574 blue
0550 0592 blue
0550 0606 blue
0550 0631 blue
0550 0967 blue
0551 0574 blue
0551 0580 blue
0551 0972 blue
0552 0575 blue
0552 0576 blue
0552 0600 blue
0552 0624 blue
0552 0627 blue
0552 0813 blue
0553 0579 red 
0553 0583 blue
0553 0611 blue
0553 0639 blue
0553 0668 blue
0553 0848 blue
0554 0572 blue
0554 0579 red 
0554 0594 blue
0554 0600 blue
0554 0603 blue
0554 0606 blue
0554 0617 red 
0554 0624 blue
0554 0625 blue
0554 0853 blue
0555 0579 blue
0555 0580 blue
0555 0599 blue
0555 0627 blue
0556 0566 blue
0556 0571 blue
0556 0602 blue
0556 0609 blue
0556 0626 blue
0557 0559 blue
0557 0581 blue
0557 0618 blue
0557 0619 blue
0557 0636 red 
0558 0561 blue
0558 0569 red 
0558 0592 red 
0558 0630 red 
0559 0567 blue
0559 0574 blue
0559 0578 blue
0559 0581 blue
0559 0584 blue
0559 0596 blue
0560 0574 blue
0560 0583 blue
0560 0599 blue
0561 0562 blue
0561 0563 blue
0561 0578 blue
0561 0587 blue
0561 0589 blue
0561 0609 blue
0561 0622 blue
0561 0632 blue
0561 0990 red 
0562 0569 red 
0562 0578 blue
0562 0607 blue
0562 0609 blue
0562 0624 blue
0562 0636 blue
0563 0576 blue
0563 0584 blue
0563 0601 red 
0563 0614 blue
0564 0604 blue
0564 0611 blue
0564 0614 blue
0564 0615 blue
0565 0574 blue
0565 0596 blue
0566 0591 blue
0566 0601 blue
0566 0613 blue
0566 0622 blue
0567 0569 red 
0567 0591 blue
0567 0601 blue
0567 0604 blue
0567 0605 blue
0567 0613 blue
0567 0636 blue
0567 0638 blue
0567 0803 blue
0567 0982 blue
0568 0573 red 
0568 0577 blue
0568 0585 blue
0568 0601 red 
0568 0633 blue
0568 0638 blue
0569 0577 blue
0569 0597 red 
0569 0598 red 
0569 0600 red 
0569 0639 blue
0570 0591 blue
0570 0593 blue
0570 0594 red 
0570 0604 red 
0571 0592 blue
0571 0619 blue
0571 0637 blue
0571 0638 blue
0572 0591 blue
0572 0596 blue
0572 0611 blue
0572 0628 blue
0572 0639 blue
0573 0579 red 
0573 0589 blue
0573 0599 red 
0573 0603 red 
0573 0624 blue
0574 0585 blue
0574 0596 blue
0574 0597 blue
0574 0598 blue
0574 0606 blue
0574 0618 blue
0574 0629 blue
0574 0690 blue
0574 0950 blue
0575 0586 blue
0575 0593 blue
0575 0610 blue
0575 0611 blue
0575 0625 blue
0575 0628 blue
0575 0631 blue
0575 0638 blue
0576 0579 blue
0576 0603 blue
0576 0989 blue
0577 0585 blue
0577 0593 blue
0577 0594 blue
0577 0615 blue
0577 0622 blue
0577 0627 blue
0577 0636 blue
0577 0888 blue
0578 0579 red 
0578 0589 blue
0578 0610 blue
0578 0628 blue
0579 0591 red 
0579 0599 red 
0579 0602 blue
0579 0615 blue
0579 0618 blue
0579 0636 red 
0580 0586 blue
0580 0589 blue
0580 0610 blue
0580 0616 blue
0580 0624 blue
0581 0584 blue
0581 0587 blue
0581 0611 blue
0581 0622 blue
0582 0583 blue
0582 0589 blue
0582 0607 blue
0582 0612 blue
0582 0629 blue
0583 0591 blue
0583 0601 blue
0584 0603 blue
0584 0989 blue
0585 0625 blue
0585 0635 blue
0586 0601 blue
0586 0628 blue
0586 0728 blue
0587 0604 blue
0587 0626 blue
0587 0635 blue
0588 0611 blue
0589 0599 blue
0590 0606 blue
0590 0627 blue
0591 0596 blue
0591 0613 blue
0592 0598 blue
0592 0602 blue
0592 0627 blue
0592 0763 blue
0593 0605 blue
0593 0613 blue
0593 0620 blue
0593 0631 blue
0593 0738 blue
0593 0991 blue
0594 0613 blue
0594 0617 red 
0594 0630 blue
0594 0631 blue
0594 0633 blue
0595 0596 blue
0595 0597 blue
0595 0613 blue
0595 0620 blue
0595 0623 blue
0596 0604 blue
0596 0609 blue
0596 0917 blue
0597 0616 blue
0597 0631 blue
0597 0632 blue
0598 0603 blue
0598 0620 blue
0598 0623 blue
0599 0622 blue
0599 0950 blue
0600 0630 blue
0600 0631 blue
0600 0633 blue
0601 0603 red 
0601 0622 red 
0601 0626 blue
0601 0823 red 
0602 0873 red 
0602 0982 blue
0603 0609 blue
0603 0615 blue
0603 0621 blue
0603 0646 blue
0603 0873 blue
0603 0919 blue
0604 0626 blue
0604 0629 blue
0604 0637 blue
0604 0879 blue
0605 0609 blue
0605 0614 blue
0605 0617 red 
0605 0625 blue
0605 0636 red 
0606 0609 blue
0606 0618 blue
0606 0628 blue
0606 0650 red 
0607 0612 blue
0607 0620 blue
0607 0638 blue
0607 0683 blue
0607 0842 blue
0608 0632 blue
0609 0616 blue
0609 0621 blue
0609 0680 blue
0610 0630 blue
0611 0625 blue
0611 0626 blue
0611 0627 blue
0612 0711 blue
0613 0636 red 
0613 0639 blue
0613 0678 blue
0614 0622 red 
0615 0628 blue
0616 0629 blue
0617 0631 red 
0618 0632 blue
0619 0634 blue
0619 0809 blue
0620 0643 blue
0620 0733 red 
0621 0657 blue
0622 0627 blue
0623 0706 blue
0624 0669 blue
0625 0633 blue
0625 0639 blue
0625 0801 blue
0626 0860 blue
0627 0631 blue
0633 0637 blue
0634 0812 blue
0634 0824 blue
0638 0742 blue
0640 0641 blue
0640 0642 red 
0640 0643 red 
0640 0645 red 
0640 0646 blue
0640 0647 blue
0640 0648 blue
0640 0649 blue
0640 0650 blue
0640 0652 red 
0640 0653 blue
0640 0654 red 
0640 0656 red 
0640 0657 blue
0640 0663 red 
0640 0665 red 
0640 0684 red 
0640 0688 red 
0640 0693 blue
0640 0704 red 
0640 0705 blue
0640 0722 blue
0640 0908 blue
0641 0642 red 
0641 0643 red 
0641 0644 blue
0641 0645 blue
0641 0646 blue
0641 0647 blue
0641 0649 blue
0641 0650 red 
0641 0651 red 
0641 0652 blue
0641 0653 red 
0641 0654 blue
0641 0657 red 
0641 0658 blue
0641 0659 blue
0641 0661 blue
0641 0664 blue
0641 0665 blue
0641 0666 blue
0641 0673 blue
0641 0678 blue
0641 0684 blue
0641 0685 red 
0641 0688 blue
0641 0692 red 
0641 0696 red 
0641 0700 blue
0641 0708 blue
0641 0719 blue
0641 0723 red 
0641 0993 blue
0642 0643 blue
0642 0644 blue
0642 0645 blue
0642 0646 blue
0642 0647 blue
0642 0648 blue
0642 0649 blue
0642 0650 red 
0642 0653 blue
0642 0657 blue
0642 0658 blue
0642 0661 blue
0642 0664 blue
0642 0665 blue
0642 0666 blue
0642 0671 blue
0642 0677 blue
0642 0679 blue
0642 0682 blue
0642 0683 blue
0642 0685 blue
0642 0686 blue
0642 0688 blue
0642 0694 blue
0642 0697 blue
0642 0699 blue
0642 0700 blue
0642 0702 blue
0642 0703 blue
0642 0704 blue
0642 0709 blue
0642 0722 blue
0642 0727 blue
0642 0732 blue
0642 0757 blue
0643 0644 red 
0643 0646 blue
0643 0647 blue
0643 0648 blue
0643 0649 red 
0643 0650 blue
0643 0651 blue
0643 0652 red 
0643 0653 blue
0643 0654 blue
0643 0655 red 
0643 0656 blue
0643 0658 blue
0643 0664 red 
0643 0665 blue
0643 0668 blue
0643 0669 blue
0643 0678 blue
0643 0683 blue
0643 0684 blue
0643 0685 blue
0643 0694 blue
0643 0701 blue
0643 0707 blue
0643 0711 red 
0643 0712 blue
0643 0716 red 
0643 0727 blue
0644 0645 blue
0644 0646 blue
0644 0647 blue
0644 0648 blue
0644 0649 blue
0644 0650 red 
0644 0651 blue
0644 0652 blue
0644 0653 blue
0644 0655 blue
0644 0659 blue
0644 0660 blue
0644 0661 blue
0644 0663 blue
0644 0664 blue
0644 0665 blue
0644 0666 blue
0644 0673 blue
0644 0674 red 
0644 0676 blue
0644 0687 blue
0644 0695 blue
0644 0697 red 
0644 0704 blue
0644 0705 blue
0644 0709 blue
0644 0710 blue
0644 0712 blue
0644 0722 blue
0644 0723 blue
0644 0724 blue
0644 0733 blue
0645 0646 blue
0645 0648 blue
0645 0649 blue
0645 0650 red 
0645 0651 blue
0645 0654 blue
0645 0655 blue
0645 0656 blue
0645 0657 red 
0645 0658 blue
0645 0661 blue
0645 0662 blue
0645 0663 blue
0645 0664 blue
0645 0667 blue
0645 0668 blue
0645 0671 red 
0645 0673 blue
0645 0675 blue
0645 0676 blue
0645 0677 blue
0645 0687 blue
0645 0695 blue
0645 0696 blue
0645 0701 blue
0645 0702 blue
0645 0704 blue
0645 0705 blue
0645 0707 blue
0645 0708 blue
0645 0716 blue
0645 0722 blue
0645 0726 blue
0645 0731 blue
0645 0974 blue
0646 0649 blue
0646 0650 red 
0646 0651 blue
0646 0652 blue
0646 0653 blue
0646 0655 blue
0646 0656 blue
0646 0657 red 
0646 0658 blue
0646 0660 blue
0646 0662 blue
0646 0666 blue
0646 0667 blue
0646 0668 blue
0646 0669 blue
0646 0670 blue
0646 0676 blue
0646 0677 blue
0646 0679 blue
0646 0681 blue
0646 0682 blue
0646 0686 blue
0646 0692 blue
0646 0693 blue
0646 0700 blue
0646 0703 blue
0646 0704 blue
0646 0708 blue
0646 0712 blue
0646 0716 blue
0646 0717 blue
0646 0725 blue
0646 0966 blue
0647 0648 blue
0647 0649 blue
0647 0651 blue
0647 0652 blue
0647 0654 blue
0647 0658 blue
0647 0664 blue
0647 0666 blue
0647 0667 blue
0647 0668 blue
0647 0670 blue
0647 0672 red 
0647 0675 blue
0647 0681 blue
0647 0682 blue
0647 0683 blue
0647 0685 blue
0647 0690 blue
0647 0695 blue
0647 0698 blue
0647 0699 blue
0647 0702 blue
0647 0705 blue
0647 0711 blue
0647 0722 blue
0647 0726 blue
0647 0731 blue
0647 0732 blue
0647 0733 red 
0647 0803 blue
0647 0881 blue
0648 0649 blue
0648 0650 blue
0648 0651 blue
0648 0653 blue
0648 0654 blue
0648 0655 blue
0648 0657 red 
0648 0660 blue
0648 0662 blue
0648 0663 blue
0648 0664 blue
0648 0666 blue
0648 0669 blue
0648 0670 blue
0648 0671 blue
0648 0672 blue
0648 0673 blue
0648 0685 blue
0648 0686 blue
0648 0690 blue
0648 0692 blue
0648 0700 blue
0648 0706 blue
0648 0710 red 
0648 0718 blue
0648 0719 blue
0648 0728 blue
0648 0729 blue
0648 0753 blue
0648 0849 blue
0649 0650 blue
0649 0651 blue
0649 0652 red 
0649 0653 blue
0649 0655 blue
0649 0656 blue
0649 0659 blue
0649 0663 blue
0649 0667 blue
0649 0669 blue
0649 0670 blue
0649 0675 blue
0649 0682 blue
0649 0689 blue
0649 0691 blue
0649 0700 blue
0649 0714 blue
0649 0718 blue
0649 0727 blue
0649 0848 blue
0650 0651 red 
0650 0652 blue
0650 0653 blue
0650 0654 red 
0650 0655 blue
0650 0656 blue
0650 0660 blue
0650 0667 blue
0650 0669 blue
0650 0673 blue
0650 0674 red 
0650 0675 red 
0650 0677 blue
0650 0682 blue
0650 0686 blue
0650 0687 red 
0650 0689 blue
0650 0701 blue
0650 0707 blue
0650 0710 red 
0650 0715 blue
0650 0718 blue
0650 0721 blue
0650 0725 blue
0650 0731 blue
0651 0652 red 
0651 0655 blue
0651 0656 blue
0651 0657 blue
0651 0660 blue
0651 0666 blue
0651 0669 blue
0651 0670 blue
0651 0675 blue
0651 0678 blue
0651 0679 blue
0651 0682 blue
0651 0691 blue
0651 0692 blue
0651 0697 red 
0651 0713 blue
0651 0775 blue
0652 0653 blue
0652 0654 red 
0652 0657 red 
0652 0658 blue
0652 0659 red 
0652 0660 red 
0652 0662 blue
0652 0668 blue
0652 0670 blue
0652 0671 red 
0652 0674 blue
0652 0677 blue
0652 0681 blue
0652 0683 blue
0652 0684 blue
0652 0695 blue
0652 0720 blue
0652 0721 blue
0652 0729 blue
0653 0654 blue
0653 0655 blue
0653 0656 blue
0653 0658 blue
0653 0659 blue
0653 0660 blue
0653 0672 blue
0653 0675 blue
0653 0676 blue
0653 0682 blue
0653 0684 blue
0653 0685 blue
0653 0689 blue
0653 0693 blue
0653 0695 blue
0653 0697 red 
0653 0699 blue
0653 0703 blue
0653 0704 blue
0653 0705 blue
0653 0706 blue
0653 0710 red 
0653 0717 blue
0653 0721 blue
0654 0655 blue
0654 0658 blue
0654 0659 blue
0654 0660 blue
0654 0662 blue
0654 0665 blue
0654 0669 blue
0654 0671 blue
0654 0676 blue
0654 0678 blue
0654 0679 blue
0654 0680 blue
0654 0684 blue
0654 0686 blue
0654 0687 blue
0654 0698 blue
0654 0700 blue
0654 0706 blue
0654 0707 blue
0654 0710 blue
0654 0713 blue
0654 0730 blue
0655 0656 blue
0655 0657 blue
0655 0661 blue
0655 0662 blue
0655 0665 blue
0655 0672 blue
0655 0674 blue
0655 0676 blue
0655 0688 blue
0655 0689 blue
0655 0694 blue
0655 0698 blue
0655 0702 blue
0655 0719 blue
0655 0721 blue
0655 0723 red 
0655 0731 blue
0655 0732 blue
0655 0733 blue
0656 0659 blue
0656 0661 blue
0656 0663 blue
0656 0673 blue
0656 0674 red 
0656 0680 blue
0656 0682 blue
0656 0695 blue
0656 0701 blue
0656 0702 blue
0656 0712 blue
0656 0714 blue
0656 0729 red 
0657 0658 red 
0657 0659 blue
0657 0664 blue
0657 0668 blue
0657 0671 red 
0657 0675 blue
0657 0680 blue
0657 0681 blue
0657 0687 blue
0657 0689 blue
0657 0693 blue
0657 0695 blue
0657 0705 red 
0657 0707 blue
0657 0709 blue
0657 0714 red 
0657 0733 red 
0658 0661 blue
0658 0663 blue
0658 0664 blue
0658 0666 blue
0658 0670 blue
0658 0671 red 
0658 0672 blue
0658 0675 blue
0658 0686 blue
0658 0691 blue
0658 0699 blue
0658 0703 blue
0658 0708 blue
0658 0709 blue
0658 0712 blue
0658 0715 blue
0658 0716 blue
0658 0717 blue
0658 0718 blue
0658 0726 blue
0658 0727 blue
0658 0729 blue
0659 0662 blue
0659 0668 blue
0659 0672 blue
0659 0680 blue
0659 0681 blue
0659 0685 blue
0659 0694 blue
0659 0695 blue
0659 0696 blue
0659 0708 blue
0659 0711 blue
0659 0717 blue
0659 0729 blue
0660 0665 blue
0660 0667 blue
0660 0677 blue
0660 0679 blue
0660 0680 blue
0660 0692 blue
0660 0698 blue
0660 0705 blue
0660 0706 blue
0660 0717 blue
0660 0726 blue
0660 0728 blue
0660 0732 blue
0661 0662 blue
0661 0663 blue
0661 0664 blue
0661 0665 blue
0661 0667 blue
0661 0672 red 
0661 0673 blue
0661 0674 red 
0661 0679 blue
0661 0684 blue
0661 0685 blue
0661 0686 blue
0661 0692 blue
0661 0694 blue
0661 0696 blue
0661 0703 blue
0661 0708 blue
0661 0714 blue
0661 0723 red 
0661 0725 blue
0661 0967 blue
0662 0663 blue
0662 0668 blue
0662 0670 blue
0662 0672 red 
0662 0674 red 
0662 0675 blue
0662 0678 blue
0662 0679 blue
0662 0687 blue
0662 0691 blue
0662 0696 blue
0662 0706 blue
0662 0715 blue
0662 0720 blue
0662 0733 red 
0662 0930 blue
0663 0665 blue
0663 0667 blue
0663 0668 blue
0663 0669 blue
0663 0676 blue
0663 0678 blue
0663 0687 blue
0663 0689 blue
0663 0701 blue
0663 0703 blue
0663 0704 blue
0663 0709 blue
0663 0732 blue
0664 0666 blue
0664 0667 blue
0664 0670 blue
0664 0679 blue
0664 0680 blue
0664 0692 blue
0664 0699 blue
0664 0701 blue
0664 0703 blue
0664 0713 blue
0664 0718 blue
0664 0722 blue
0664 0725 blue
0664 0733 blue
0665 0669 blue
0665 0717 blue
0665 0722 blue
0665 0724 blue
0665 0732 blue
0666 0686 blue
0666 0687 blue
0666 0689 blue
0666 0701 blue
0666 0703 blue
0666 0707 blue
0666 0721 blue
0666 0723 red 
0666 0727 blue
0667 0669 blue
0667 0671 blue
0667 0673 blue
0667 0674 blue
0667 0678 blue
0667 0679 blue
0667 0680 blue
0667 0683 red 
0667 0686 blue
0667 0687 blue
0667 0689 blue
0667 0690 blue
0667 0696 blue
0667 0697 red 
0667 0702 blue
0667 0710 blue
0667 0711 blue
0667 0719 blue
0667 0724 blue
0667 0732 blue
0667 0764 blue
0668 0674 blue
0668 0675 blue
0668 0678 blue
0668 0681 blue
0668 0685 blue
0668 0686 blue
0668 0688 blue
0668 0689 blue
0668 0700 blue
0668 0701 blue
0668 0702 blue
0668 0704 blue
0668 0705 blue
0668 0708 blue
0668 0711 blue
0668 0714 blue
0668 0720 blue
0668 0721 blue
0668 0722 blue
0668 0724 blue
0668 0729 red 
0668 0731 blue
0668 0997 blue
0669 0671 blue
0669 0673 blue
0669 0688 blue
0669 0691 blue
0669 0694 blue
0669 0707 blue
0669 0713 blue
0669 0723 blue
0669 0728 blue
0670 0698 blue
0670 0706 blue
0670 0707 blue
0670 0712 blue
0670 0716 blue
0670 0721 blue
0670 0725 blue
0671 0679 blue
0671 0681 red 
0671 0690 blue
0671 0693 blue
0671 0698 blue
0671 0700 blue
0671 0708 blue
0671 0710 blue
0671 0715 red 
0671 0722 blue
0671 0723 red 
0672 0677 blue
0672 0680 red 
0672 0689 red 
0672 0691 blue
0672 0693 blue
0672 0702 red 
0672 0713 red 
0672 0715 blue
0672 0719 red 
0672 0724 blue
0672 0726 blue
0673 0674 blue
0673 0678 blue
0673 0681 blue
0673 0683 red 
0673 0688 blue
0673 0698 blue
0673 0728 blue
0674 0675 red 
0674 0676 red 
0674 0683 red 
0674 0699 blue
0674 0710 red 
0674 0714 red 
0674 0733 red 
0675 0677 blue
0675 0710 red 
0676 0677 blue
0676 0684 blue
0676 0695 blue
0676 0698 blue
0676 0699 blue
0676 0709 blue
0676 0720 blue
0676 0724 blue
0676 0729 red 
0677 0690 blue
0677 0696 blue
0677 0699 blue
0677 0703 blue
0677 0709 blue
0677 0711 blue
0677 0718 blue
0678 0691 blue
0678 0726 blue
0678 0728 blue
0679 0690 blue
0679 0691 blue
0679 0697 red 
0679 0703 blue
0679 0712 blue
0679 0715 blue
0679 0718 blue
0679 0730 blue
0679 0856 blue
0680 0683 blue
0680 0688 blue
0680 0720 blue
0680 0730 blue
0681 0682 blue
0681 0683 red 
0681 0696 blue
0681 0697 blue
0681 0705 blue
0681 0712 blue
0681 0720 blue
0682 0694 blue
0682 0706 blue
0682 0717 blue
0682 0728 blue
0682 0730 blue
0683 0684 red 
0683 0696 red 
0683 0725 red 
0683 0730 blue
0683 0760 red 
0684 0709 blue
0684 0712 blue
0684 0714 blue
0684 0716 blue
0684 0725 blue
0684 0731 blue
0684 0964 blue
0685 0691 blue
0686 0687 blue
0686 0708 blue
0686 0716 blue
0686 0718 blue
0687 0716 blue
0687 0726 blue
0688 0690 blue
0688 0693 blue
0688 0711 blue
0688 0731 blue
0689 0691 blue
0689 0698 blue
0689 0722 blue
0690 0709 blue
0690 0732 blue
0690 0922 blue
0691 0692 blue
0691 0693 blue
0691 0696 blue
0691 0698 blue
0691 0701 blue
0691 0724 blue
0691 0725 blue
0691 0937 blue
0692 0706 blue
0692 0707 blue
0692 0717 blue
0692 0723 red 
0693 0694 blue
0693 0702 blue
0693 0713 blue
0693 0720 blue
0693 0723 blue
0693 0725 blue
0693 0921 blue
0694 0707 blue
0694 0733 red 
0695 0700 blue
0695 0709 blue
0695 0720 blue
0695 0727 blue
0695 0728 blue
0696 0721 blue
0697 0704 red 
0699 0722 blue
0700 0701 blue
0700 0706 blue
0700 0727 blue
0700 0730 blue
0700 0919 blue
0700 0936 red 
0702 0711 blue
0702 0719 blue
0702 0724 blue
0702 0727 blue
0703 0715 blue
0703 0716 blue
0703 0721 blue
0704 0713 blue
0704 0724 blue
0704 0730 blue
0704 0814 blue
0706 0707 blue
0707 0732 blue
0707 0733 blue
0708 0709 blue
0708 0728 blue
0708 0782 blue
0709 0717 blue
0709 0718 blue
0709 0726 blue
0709 0728 blue
0709 0731 blue
0710 0713 red 
0710 0715 blue
0710 0726 blue
0711 0719 blue
0711 0729 red 
0711 0796 blue
0712 0730 blue
0713 0787 blue
0715 0731 blue
0715 0732 blue
0716 0736 blue
0716 0885 blue
0717 0720 blue
0717 0728 blue
0718 0723 blue
0718 0727 blue
0718 0743 blue
0718 0875 blue
0719 0720 blue
0720 0726 blue
0720 0929 blue
0724 0727 blue
0725 0730 blue
0726 0729 red 
0727 1000 blue
0729 0730 red 
0734 0735 blue
0734 0736 blue
0734 0737 blue
0734 0738 blue
0734 0739 blue
0734 0740 blue
0734 0741 blue
0734 0742 blue
0734 0743 blue
0734 0744 blue
0734 0746 blue
0734 0748 blue
0734 0749 blue
0734 0756 blue
0734 0757 blue
0734 0758 blue
0735 0736 blue
0735 0737 blue
0735 0738 blue
0735 0739 blue
0735 0740 blue
0735 0741 blue
0735 0742 blue
0735 0743 blue
0735 0744 blue
0735 0745 blue
0735 0746 blue
0735 0750 blue
0735 0752 blue
0735 0754 blue
0735 0755 blue
0735 0756 blue
0735 0760 blue
0735 0762 blue
0735 0937 blue
0736 0737 blue
0736 0738 blue
0736 0740 blue
0736 0741 blue
0736 0743 blue
0736 0745 blue
0736 0746 blue
0736 0748 blue
0736 0749 blue
0736 0750 blue
0736 0753 blue
0736 0755 blue
0736 0756 blue
0736 0758 blue
0736 0760 blue
0736 0797 blue
0737 0738 blue
0737 0739 blue
0737 0741 blue
0737 0742 blue
0737 0743 blue
0737 0746 blue
0737 0747 blue
0737 0748 blue
0737 0749 blue
0737 0750 blue
0737 0758 blue
0737 0759 blue
0737 0763 blue
0737 0795 blue
0737 0979 blue
0738 0740 blue
0738 0741 blue
0738 0742 blue
0738 0743 blue
0738 0744 blue
0738 0745 blue
0738 0746 blue
0738 0747 blue
0738 0750 blue
0738 0752 blue
0738 0755 blue
0738 0757 blue
0738 0758 blue
0738 0761 blue
0738 0763 blue
0738 0805 blue
0739 0740 blue
0739 0741 blue
0739 0742 blue
0739 0743 blue
0739 0744 blue
0739 0745 blue
0739 0747 blue
0739 0749 blue
0739 0750 blue
0739 0751 blue
0739 0754 blue
0739 0755 blue
0739 0760 blue
0739 0762 blue
0739 0763 blue
0740 0741 blue
0740 0742 blue
0740 0744 blue
0740 0745 blue
0740 0746 blue
0740 0747 blue
0740 0748 blue
0740 0751 blue
0740 0753 blue
0740 0756 blue
0740 0757 blue
0740 0760 blue
0740 0761 blue
0740 0762 blue
0741 0742 blue
0741 0743 blue
0741 0744 blue
0741 0745 blue
0741 0746 blue
0741 0747 blue
0741 0748 blue
0741 0749 blue
0741 0750 blue
0741 0751 blue
0741 0752 blue
0741 0753 blue
0741 0755 blue
0741 0756 blue
0741 0759 blue
0741 0762 blue
0742 0744 blue
0742 0746 blue
0742 0747 blue
0742 0749 blue
0742 0751 blue
0742 0753 blue
0742 0754 blue
0742 0928 blue
0743 0744 blue
0743 0745 blue
0743 0748 blue
0743 0749 blue
0743 0750 blue
0743 0751 blue
0743 0753 blue
0743 0754 blue
0743 0755 blue
0743 0756 blue
0743 0758 blue
0743 0759 blue
0743 0760 blue
0744 0745 blue
0744 0746 blue
0744 0747 blue
0744 0749 blue
0744 0750 blue
0744 0753 blue
0744 0754 blue
0744 0757 blue
0744 0758 blue
0744 0759 blue
0744 0761 blue
0744 0762 blue
0745 0746 blue
0745 0747 blue
0745 0749 blue
0745 0750 blue
0745 0754 blue
0745 0755 blue
0745 0756 blue
0745 0758 blue
0745 0759 blue
0745 0761 blue
0746 0747 blue
0746 0751 blue
0746 0752 blue
0746 0753 blue
0746 0754 blue
0746 0755 blue
0746 0760 blue
0746 0761 blue
0746 0762 blue
0746 0763 blue
0747 0748 blue
0747 0750 blue
0747 0751 blue
0747 0755 blue
0747 0756 blue
0747 0757 blue
0747 0759 blue
0747 0762 blue
0747 0879 blue
0747 0920 blue
0748 0749 blue
0748 0753 blue
0748 0754 blue
0748 0757 blue
0748 0760 blue
0749 0752 blue
0749 0757 blue
0749 0760 blue
0750 0752 blue
0750 0755 blue
0750 0756 blue
0750 0763 blue
0751 0752 blue
0751 0753 blue
0751 0757 blue
0751 0759 blue
0751 0761 blue
0751 0763 blue
0751 0772 blue
0752 0753 blue
0752 0757 blue
0752 0759 blue
0752 0761 blue
0752 0762 blue
0753 0754 blue
0753 0756 blue
0753 0758 blue
0753 0759 blue
0753 0760 blue
0754 0758 blue
0755 0839 blue
0756 0758 blue
0756 0760 blue
0757 0761 blue
0757 0818 blue
0758 0759 blue
0758 0763 blue
0759 0763 blue
0760 0761 blue
0760 0762 blue
0760 0801 blue
0764 0766 blue
0764 0774 blue
0764 0779 blue
0764 0781 blue
0764 0792 blue
0764 0797 blue
0764 0798 blue
0764 0808 blue
0764 0843 blue
0765 0767 blue
0765 0771 red 
0765 0780 blue
0765 0786 blue
0765 0794 blue
0765 0797 blue
0765 0802 blue
0765 0933 blue
0766 0770 blue
0766 0775 blue
0766 0776 blue
0766 0785 blue
0766 0788 blue
0766 0789 blue
0766 0791 blue
0766 0795 blue
0766 0811 blue
0767 0772 blue
0767 0774 blue
0767 0776 blue
0767 0778 blue
0767 0788 blue
0767 0793 blue
0767 0799 blue
0768 0771 blue
0768 0778 blue
0768 0782 blue
0768 0787 blue
0768 0788 blue
0768 0789 blue
0768 0791 blue
0768 0799 blue
0768 0807 blue
0769 0772 blue
0769 0780 blue
0769 0781 blue
0769 0783 blue
0769 0792 blue
0769 0795 blue
0769 0799 blue
0769 0803 blue
0769 0805 blue
0769 0808 blue
0769 0811 blue
0770 0771 blue
0770 0774 blue
0770 0779 blue
0770 0788 blue
0770 0796 blue
0770 0803 blue
0770 0809 blue
0770 0921 blue
0771 0773 red 
0771 0775 red 
0771 0777 red 
0771 0781 blue
0771 0787 red 
0771 0792 blue
0771 0793 red 
0771 0795 red 
0771 0804 blue
0771 0806 red 
0772 0775 blue
0772 0777 blue
0772 0791 blue
0772 0798 blue
0772 0799 blue
0772 0802 blue
0772 0805 blue
0772 0809 blue
0773 0780 blue
0773 0794 blue
0773 0797 blue
0773 0805 blue
0773 0806 blue
0773 0809 blue
0773 0811 blue
0773 0935 blue
0774 0782 blue
0774 0801 blue
0774 0804 blue
0774 0806 blue
0775 0779 blue
0775 0780 blue
0775 0787 blue
0775 0788 blue
0775 0789 blue
0775 0790 blue
0775 0795 blue
0775 0800 blue
0775 0802 blue
0775 0805 blue
0776 0778 blue
0776 0792 blue
0776 0793 blue
0776 0795 blue
0776 0799 blue
0776 0803 blue
0777 0778 blue
0777 0782 blue
0777 0783 blue
0777 0784 blue
0777 0786 blue
0777 0791 blue
0777 0796 blue
0777 0801 blue
0777 0803 blue
0777 0806 blue
0777 0808 blue
0777 0876 blue
0778 0783 blue
0778 0785 blue
0778 0786 blue
0778 0796 blue
0778 0797 blue
0778 0803 blue
0778 0807 blue
0778 0808 blue
0778 0811 blue
0779 0785 blue
0779 0786 blue
0779 0797 blue
0779 0802 blue
0779 0803 blue
0779 0807 blue
0779 0809 blue
0780 0785 blue
0780 0787 blue
0780 0793 blue
0780 0800 blue
0780 0806 blue
0781 0806 blue
0781 0810 blue
0782 0792 blue
0782 0794 blue
0782 0797 blue
0782 0804 blue
0783 0803 blue
0783 0804 blue
0784 0790 blue
0784 0791 blue
0784 0806 blue
0785 0798 blue
0785 0799 blue
0785 0803 blue
0785 0804 blue
0786 0788 blue
0786 0790 blue
0786 0792 blue
0786 0793 blue
0786 0806 blue
0787 0808 blue
0787 0809 blue
0788 0790 blue
0788 0805 blue
0788 0808 blue
0788 0809 blue
0788 0811 blue
0789 0795 blue
0789 0797 blue
0789 0803 blue
0789 0811 blue
0791 0794 blue
0791 0797 blue
0791 0800 blue
0791 0805 blue
0791 0811 blue
0793 0803 blue
0793 0807 blue
0793 0931 blue
0794 0798 blue
0794 0807 blue
0795 0797 blue
0795 0802 blue
0795 0811 blue
0796 0802 blue
0796 0804 blue
0796 0805 blue
0796 0809 blue
0797 0799 blue
0797 0802 blue
0797 0805 blue
0797 0811 blue
0797 0961 blue
0797 0982 blue
0798 0799 blue
0798 0803 blue
0798 0805 blue
0799 0811 blue
0799 0871 blue
0800 0802 blue
0800 0807 blue
0801 0805 blue
0802 0803 blue
0803 0807 blue
0804 0807 blue
0804 0974 blue
0805 0978 blue
0806 0807 blue
0806 0808 blue
0807 0811 blue
0809 0810 blue
0809 0811 blue
0812 0839 blue
0812 0840 blue
0812 0841 blue
0812 0843 blue
0812 0844 blue
0812 0845 blue
0812 0846 blue
0812 0847 blue
0812 0848 blue
0812 0849 blue
0812 0850 blue
0812 0851 blue
0812 0852 blue
0812 0853 blue
0812 0854 blue
0812 0855 blue
0812 0856 blue
0812 0857 blue
0812 0858 blue
0812 0859 blue
0812 0861 blue
0812 0862 blue
0812 0863 blue
0812 0864 blue
0812 0865 blue
0812 0866 blue
0812 0867 blue
0812 0869 blue
0813 0839 blue
0813 0840 blue
0813 0841 blue
0813 0842 blue
0813 0843 blue
0813 0844 blue
0813 0845 blue
0813 0846 blue
0813 0847 blue
0813 0848 blue
0813 0849 blue
0813 0850 blue
0813 0851 blue
0813 0852 blue
0813 0853 blue
0813 0854 blue
0813 0855 blue
0813 0856 blue
0813 0857 blue
0813 0858 blue
0813 0859 blue
0813 0860 blue
0813 0861 blue
0813 0863 blue
0813 0864 blue
0813 0865 blue
0813 0923 blue
0814 0839 blue
0814 0840 blue
0814 0842 blue
0814 0843 red 
0814 0844 red 
0814 0845 blue
0814 0846 blue
0814 0847 red 
0814 0849 blue
0814 0850 blue
0814 0851 red 
0814 0852 red 
0814 0853 blue
0814 0854 blue
0814 0855 red 
0814 0856 red 
0814 0857 red 
0814 0859 blue
0814 0860 red 
0814 0861 blue
0814 0862 blue
0814 0863 blue
0814 0899 red 
0815 0839 blue
0815 0840 blue
0815 0841 blue
0815 0842 blue
0815 0843 blue
0815 0844 blue
0815 0845 blue
0815 0846 blue
0815 0847 blue
0815 0848 blue
0815 0849 blue
0815 0850 blue
0815 0851 red 
0815 0852 blue
0815 0854 blue
0815 0855 blue
0815 0856 blue
0815 0857 blue
0815 0858 blue
0815 0859 blue
0816 0839 blue
0816 0840 blue
0816 0841 blue
0816 0842 blue
0816 0843 blue
0816 0844 blue
0816 0845 blue
0816 0846 blue
0816 0847 blue
0816 0848 blue
0816 0849 blue
0816 0850 blue
0816 0851 blue
0816 0852 blue
0816 0853 blue
0816 0854 blue
0816 0855 blue
0816 0856 blue
0816 0857 blue
0816 0858 blue
0817 0839 blue
0817 0840 blue
0817 0841 blue
0817 0842 blue
0817 0843 blue
0817 0844 blue
0817 0845 blue
0817 0846 blue
0817 0847 blue
0817 0848 blue
0817 0850 blue
0817 0851 blue
0817 0853 blue
0817 0855 blue
0818 0839 blue
0818 0840 blue
0818 0841 blue
0818 0842 blue
0818 0843 blue
0818 0844 blue
0818 0845 blue
0818 0846 blue
0818 0847 blue
0818 0849 blue
0818 0851 red 
0818 0852 blue
0818 0853 blue
0818 0854 blue
0819 0839 blue
0819 0840 blue
0819 0841 blue
0819 0843 blue
0819 0844 blue
0819 0845 blue
0819 0846 blue
0819 0847 blue
0819 0848 blue
0819 0849 blue
0819 0850 blue
0819 0851 blue
0819 0852 blue
0820 0839 blue
0820 0840 blue
0820 0841 blue
0820 0842 blue
0820 0843 blue
0820 0844 blue
0820 0845 blue
0820 0847 blue
0820 0848 blue
0820 0849 blue
0820 0850 blue
0820 0851 red 
0821 0839 blue
0821 0840 blue
0821 0841 blue
0821 0842 blue
0821 0843 blue
0821 0844 blue
0821 0845 blue
0821 0846 blue
0821 0847 blue
0821 0848 blue
0821 0849 blue
0821 0850 blue
0822 0840 blue
0822 0841 blue
0822 0842 blue
0822 0843 blue
0822 0844 blue
0822 0846 blue
0822 0847 blue
0822 0848 blue
0823 0839 blue
0823 0840 blue
0823 0841 blue
0823 0842 blue
0823 0843 blue
0823 0844 blue
0823 0846 blue
0823 0847 blue
0824 0839 blue
0824 0840 blue
0824 0841 blue
0824 0842 blue
0824 0843 blue
0824 0844 blue
0824 0845 blue
0824 0846 blue
0825 0840 blue
0825 0842 blue
0825 0843 blue
0825 0844 blue
0825 0845 blue
0826 0839 blue
0826 0840 blue
0826 0841 blue
0826 0842 blue
0826 0843 blue
0826 0844 blue
0826 0845 blue
0827 0839 blue
0827 0840 blue
0827 0841 blue
0827 0842 blue
0827 0843 blue
0827 0844 blue
0828 0840 blue
0828 0841 blue
0828 0842 blue
0828 0843 blue
0829 0839 blue
0829 0840 blue
0829 0841 blue
0829 0842 blue
0829 0843 blue
0830 0839 blue
0830 0840 blue
0830 0842 blue
0831 0839 blue
0831 0840 blue
0831 0841 blue
0831 0842 blue
0832 0840 blue
0833 0839 blue
0833 0840 blue
0833 0841 blue
0834 0839 blue
0834 0841 blue
0835 0839 blue
0835 0840 blue
0836 0839 blue
0836 0840 blue
0837 0840 blue
0838 0839 blue
0838 0840 blue
0840 0875 blue
0851 0887 blue
0852 0925 blue
0858 0987 blue
0864 0933 blue
0868 0869 blue
0870 0918 blue
0870 0919 blue
0870 0920 blue
0870 0921 blue
0870 0922 blue
0870 0923 blue
0870 0924 red 
0870 0925 red 
0870 0926 blue
0870 0927 blue
0870 0928 blue
0870 0929 blue
0870 0930 red 
0870 0931 blue
0870 0932 blue
0870 0933 blue
0870 0934 blue
0870 0935 red 
0870 0936 red 
0870 0938 blue
0870 0941 red 
0870 0942 red 
0870 0943 blue
0870 0944 blue
0870 0945 blue
0870 0947 blue
0870 0948 blue
0870 0949 red 
0870 0951 blue
0871 0918 blue
0871 0919 blue
0871 0920 blue
0871 0923 blue
0871 0924 blue
0871 0925 blue
0871 0926 blue
0871 0927 blue
0871 0928 blue
0871 0929 blue
0871 0930 red 
0871 0931 blue
0871 0932 blue
0871 0933 blue
0871 0934 blue
0871 0935 blue
0871 0936 red 
0871 0938 blue
0871 0939 red 
0871 0941 red 
0871 0942 blue
0871 0943 blue
0871 0944 blue
0871 0945 blue
0871 0947 blue
0872 0877 blue
0872 0918 blue
0872 0919 blue
0872 0920 blue
0872 0921 blue
0872 0922 blue
0872 0923 blue
0872 0924 blue
0872 0926 blue
0872 0927 blue
0872 0928 blue
0872 0929 blue
0872 0930 blue
0872 0931 blue
0872 0932 blue
0872 0933 blue
0872 0934 blue
0872 0935 blue
0872 0936 blue
0872 0937 blue
0872 0938 blue
0872 0939 blue
0872 0941 red 
0872 0942 blue
0872 0943 blue
0872 0944 blue
0873 0919 red 
0873 0920 blue
0873 0921 blue
0873 0922 blue
0873 0923 blue
0873 0924 blue
0873 0925 red 
0873 0926 blue
0873 0927 red 
0873 0929 blue
0873 0930 red 
0873 0931 red 
0873 0932 red 
0873 0934 blue
0873 0935 blue
0873 0936 red 
0873 0937 red 
0873 0939 blue
0873 0940 red 
0873 0941 blue
0874 0918 blue
0874 0919 red 
0874 0920 blue
0874 0921 blue
0874 0922 blue
0874 0924 blue
0874 0925 blue
0874 0926 blue
0874 0927 blue
0874 0928 blue
0874 0929 blue
0874 0930 blue
0874 0931 blue
0874 0932 blue
0874 0933 blue
0874 0934 blue
0874 0935 blue
0874 0936 red 
0874 0937 blue
0874 0938 blue
0874 0939 red 
0875 0918 blue
0875 0919 red 
0875 0921 blue
0875 0922 blue
0875 0923 blue
0875 0924 blue
0875 0925 blue
0875 0926 blue
0875 0927 blue
0875 0928 blue
0875 0929 blue
0875 0930 blue
0875 0931 blue
0875 0932 blue
0875 0933 blue
0875 0934 blue
0875 0935 blue
0875 0936 blue
0875 0937 blue
0876 0883 blue
0876 0918 blue
0876 0919 blue
0876 0921 blue
0876 0922 blue
0876 0923 blue
0876 0925 blue
0876 0926 blue
0876 0927 blue
0876 0928 blue
0876 0929 blue
0876 0930 red 
0876 0931 blue
0876 0932 blue
0876 0933 blue
0876 0935 blue
0877 0919 blue
0877 0921 blue
0877 0922 blue
0877 0925 blue
0877 0926 blue
0877 0927 blue
0877 0928 blue
0877 0929 blue
0877 0930 red 
0877 0931 blue
0877 0932 blue
0877 0933 blue
0877 0999 blue
0878 0919 red 
0878 0920 blue
0878 0921 blue
0878 0922 blue
0878 0923 blue
0878 0924 blue
0878 0925 blue
0878 0926 blue
0878 0927 blue
0878 0928 blue
0878 0930 blue
0878 0931 blue
0879 0918 blue
0879 0919 blue
0879 0921 blue
0879 0922 blue
0879 0923 blue
0879 0924 blue
0879 0925 blue
0879 0926 blue
0879 0927 blue
0879 0928 blue
0879 0929 blue
0879 0930 blue
0879 0951 blue
0880 0918 blue
0880 0919 red 
0880 0920 blue
0880 0923 blue
0880 0924 blue
0880 0925 blue
0880 0926 blue
0880 0927 blue
0880 0928 blue
0881 0918 blue
0881 0919 blue
0881 0920 blue
0881 0922 blue
0881 0923 blue
0881 0924 blue
0881 0925 blue
0881 0926 blue
0882 0918 blue
0882 0920 blue
0882 0921 blue
0882 0922 blue
0882 0923 blue
0882 0924 blue
0882 0925 blue
0882 0926 blue
0883 0918 blue
0883 0919 blue
0883 0920 blue
0883 0922 blue
0883 0923 blue
0883 0924 blue
0883 0925 blue
0884 0918 blue
0884 0919 blue
0884 0920 blue
0884 0921 blue
0884 0922 blue
0884 0923 blue
0884 0924 blue
0885 0918 blue
0885 0919 red 
0885 0920 blue
0885 0921 blue
0885 0922 blue
0885 0923 blue
0885 0924 blue
0886 0918 blue
0886 0919 red 
0886 0920 blue
0886 0921 blue
0886 0922 blue
0886 0923 blue
0887 0918 blue
0887 0919 blue
0887 0921 blue
0887 0922 blue
0888 0918 blue
0888 0919 blue
0888 0920 blue
0888 0921 blue
0889 0918 blue
0889 0919 blue
0889 0921 blue
0890 0918 blue
0890 0919 blue
0890 0920 blue
0890 0921 blue
0891 0918 blue
0891 0919 blue
0891 0920 blue
0892 0918 blue
0892 0919 blue
0892 0920 blue
0893 0918 blue
0893 0920 blue
0893 0939 red 
0894 0918 blue
0894 0919 red 
0895 0918 blue
0895 0919 blue
0896 0918 blue
0897 0918 blue
0898 0918 blue
0899 0918 blue
0900 0918 blue
0901 0918 blue
0902 0918 blue
0903 0910 blue
0903 0918 blue
0907 1000 blue
0912 0922 blue
0918 0963 blue
0918 0965 blue
0918 0971 blue
0918 0972 blue
0918 0981 blue
0918 0983 blue
0918 0987 blue
0918 0990 red 
0918 0997 blue
0919 0963 red 
0919 0968 blue
0919 0971 blue
0919 0974 blue
0919 0976 blue
0919 0978 blue
0919 0979 red 
0919 0980 blue
0919 0981 red 
0919 0985 blue
0919 0986 blue
0919 0992 blue
0919 0993 blue
0919 0994 blue
0920 0965 blue
0920 0968 blue
0920 0970 blue
0920 0979 blue
0920 0982 blue
0920 0983 blue
0920 0987 blue
0920 0989 blue
0920 0992 blue
0921 0962 blue
0921 0971 blue
0921 0974 blue
0921 0976 blue
0921 0977 blue
0921 0982 blue
0921 0987 blue
0921 0989 blue
0921 0997 blue
0921 0998 blue
0921 1000 blue
0922 0962 blue
0922 0965 blue
0922 0970 blue
0922 0976 blue
0922 0977 blue
0922 0978 blue
0922 0980 blue
0922 0989 blue
0922 0995 blue
0922 0996 blue
0923 0970 blue
0923 0975 blue
0923 0976 blue
0923 0977 blue
0923 0989 blue
0923 0991 blue
0923 0992 blue
0923 0994 blue
0923 0995 blue
0923 0997 blue
0923 0999 blue
0924 0966 blue
0924 0968 blue
0924 0969 blue
0924 0970 blue
0924 0974 blue
0924 0975 blue
0924 0976 blue
0924 0983 blue
0924 0985 blue
0924 0989 blue
0924 0990 red 
0924 0997 blue
0925 0965 blue
0925 0980 blue
0925 0994 blue
0926 0962 blue
0926 0969 blue
0926 0970 blue
0926 0974 blue
0926 0976 blue
0926 0981 red 
0926 0983 blue
0926 0987 blue
0926 0989 blue
0926 0991 blue
0927 0966 blue
0927 0967 blue
0927 0968 blue
0927 0971 blue
0927 0974 blue
0927 0975 blue
0927 0978 blue
0927 0983 blue
0927 0993 blue
0927 1000 blue
0928 0968 blue
0928 0970 blue
0928 0972 blue
0928 0975 blue
0928 0982 blue
0928 0986 blue
0928 0996 blue
0929 0963 blue
0929 0968 blue
0929 0973 blue
0929 0976 blue
0929 0983 blue
0929 0987 blue
0929 0989 blue
0929 0992 blue
0930 0969 red 
0930 0984 blue
0930 0985 blue
0930 0993 red 
0931 0963 blue
0931 0965 blue
0931 0966 blue
0931 0967 blue
0931 0974 blue
0931 0975 blue
0931 0991 blue
0931 0993 blue
0932 0965 blue
0932 0969 blue
0932 0979 blue
0932 0981 blue
0932 0984 blue
0932 0993 blue
0932 0998 blue
0932 1000 blue
0933 0965 blue
0933 0981 blue
0933 0987 blue
0933 0988 blue
0933 0992 blue
0933 0995 blue
0934 0972 blue
0934 0978 blue
0934 0982 blue
0934 0983 blue
0934 0995 blue
0934 0997 blue
0934 0999 blue
0935 0963 blue
0935 0967 blue
0935 0968 blue
0935 0971 blue
0935 0974 blue
0935 0982 blue
0935 0988 blue
0936 0962 red 
0936 0968 blue
0936 0981 red 
0936 0987 blue
0936 0992 red 
0936 0993 red 
0936 0994 blue
0937 0965 blue
0937 0976 blue
0937 0984 blue
0937 0986 blue
0937 0987 blue
0937 0997 blue
0938 0963 blue
0938 0964 blue
0938 0973 blue
0938 0980 blue
0938 0984 blue
0938 0987 blue
0938 0988 blue
0938 0989 blue
0938 0996 blue
0939 0968 blue
0939 0969 red 
0939 0972 red 
0939 0976 red 
0939 0978 blue
0939 0979 blue
0939 0984 red 
0939 0986 blue
0939 0990 red 
0939 1000 blue
0940 0963 blue
0940 0966 blue
0940 0968 blue
0940 0975 blue
0940 0976 blue
0940 0978 blue
0940 0979 blue
0940 0986 blue
0940 0994 blue
0941 0964 red 
0941 0968 red 
0941 0998 red 
0941 0999 red 
0942 0962 blue
0942 0975 blue
0942 0978 blue
0942 0997 blue
0942 0999 blue
0943 0965 blue
0943 0966 blue
0943 0968 blue
0943 0970 blue
0943 0972 blue
0943 0974 blue
0943 0982 blue
0943 0987 blue
0943 0990 red 
0943 0992 blue
0943 0993 blue
0943 0999 blue
0943 1000 blue
0944 0970 blue
0944 0972 blue
0944 0978 blue
0944 0981 red 
0944 0984 blue
0944 0985 blue
0944 0988 blue
0944 0995 blue
0945 0968 blue
0945 0977 blue
0945 0978 blue
0945 0979 blue
0945 0980 blue
0945 0985 blue
0945 0987 blue
0945 0991 blue
0945 0998 blue
0945 0999 blue
0946 0966 blue
0946 0967 blue
0946 0969 blue
0946 0971 blue
0946 0978 blue
0946 0981 red 
0946 0988 blue
0946 0990 red 
0946 0991 blue
0947 0964 blue
0947 0968 blue
0947 0971 blue
0947 0983 blue
0947 0986 blue
0947 0990 red 
0947 0993 blue
0947 0996 blue
0947 1000 blue
0948 0962 blue
0948 0967 blue
0948 0968 blue
0948 0979 blue
0948 0981 blue
0948 0982 blue
0948 0996 blue
0948 0997 blue
0948 0999 blue
0949 0962 blue
0949 0973 blue
0949 0982 blue
0949 0990 blue
0949 0993 blue
0949 0996 blue
0949 0999 blue
0950 0966 blue
0950 0967 blue
0950 0972 blue
0950 0976 blue
0950 0982 blue
0950 0986 blue
0950 0988 blue
0950 0989 blue
0950 0995 blue
0951 0964 blue
0951 0965 blue
0951 0975 blue
0951 0982 blue
0951 0989 blue
0951 0992 blue
0951 0998 blue
0952 0965 blue
0952 0966 blue
0952 0967 blue
0952 0974 blue
0952 0975 blue
0952 0977 blue
0952 0979 blue
0952 0981 red 
0952 0991 blue
0952 0992 blue
0952 0995 blue
0953 0966 blue
0953 0968 blue
0953 0990 red 
0953 0994 blue
0954 0963 red 
0954 0966 red 
0954 0977 blue
0954 0978 red 
0954 0993 blue
0954 0995 blue
0954 0998 red 
0954 1000 red 
0955 0964 blue
0955 0968 blue
0955 0977 blue
0955 0980 blue
0955 0981 blue
0955 0993 blue
0955 0994 blue
0956 0964 blue
0956 0978 blue
0956 0984 blue
0956 0995 blue
0957 0967 blue
0957 0973 blue
0957 0984 blue
0957 0987 blue
0957 0990 red 
0958 0970 blue
0958 0983 blue
0959 0964 blue
0959 0967 blue
0959 0973 blue
0959 0974 blue
0959 0982 blue
0959 0986 blue
0959 0992 blue
0959 0993 blue
0959 0994 blue
0960 0974 blue
0960 0982 blue
0960 0983 blue
0960 0985 blue
0960 0995 blue
0960 0996 blue
0960 0999 blue
0961 0967 blue
0961 0974 blue
0961 0975 blue
0961 0978 blue
0961 0987 blue
0961 0989 blue
0961 0996 blue
0961 0998 blue
0961 0999 blue
0971 0985 blue
