# Supplementary material for: Revealing biases in the sampling of ecological interaction networks
Source: PeerJ. 2019 Sep 2;7:e7566. doi: 10.7717/peerj.7566 (PMC6727833; doi:10.7717/peerj.7566)
Supplement: Supplemental Information 6 [file peerj-07-7566-s006.zip › Python-Package/output_sampled/tripartite_modnfn7-module.txt]

    m       size    rms      larg-comp rms      rel-larg-comp rms    #-comps rms     hidden-nodes rms
  -------------------------------------------------------------------------------------------------------

   10       51.88   5.85       17.09   5.00        0.33   0.13        5.67   1.46        0.00   0.00
   20       87.47   8.43       31.41  10.86        0.36   0.16        6.69   1.79        0.00   0.00
   30      116.92  10.39       44.47  16.07        0.38   0.17        6.81   1.88        0.00   0.00
   40      142.26  11.93       64.10  25.23        0.45   0.22        6.79   2.23        0.00   0.00
   50      163.02  11.84       91.80  34.30        0.56   0.25        6.03   2.06        0.00   0.00
   60      180.68  12.88      114.80  38.90        0.64   0.26        5.23   1.79        0.00   0.00
   70      197.36  12.88      141.07  43.37        0.71   0.27        4.86   2.02        0.00   0.00
   80      211.20  14.97      170.81  43.66        0.81   0.26        4.13   1.85        0.00   0.00
   90      223.81  13.60      191.89  36.35        0.86   0.21        3.58   1.64        0.00   0.00
  100      234.51  15.38      210.52  34.60        0.90   0.21        2.88   1.51        0.00   0.00
