# Supplementary material for: Revealing biases in the sampling of ecological interaction networks
Source: PeerJ. 2019 Sep 2;7:e7566. doi: 10.7717/peerj.7566 (PMC6727833; doi:10.7717/peerj.7566)
Supplement: Supplemental Information 6 [file peerj-07-7566-s006.zip › Python-Package/output_sampled/bipartite_m50nfn10-degree.txt]

    m       size    rms      larg-comp rms      rel-larg-comp rms    #-comps rms     hidden-nodes rms
  -------------------------------------------------------------------------------------------------------

   10       62.91   7.64       19.88   8.60        0.32   0.18        6.81   1.53        0.00   0.00
   20      113.96   9.40       38.84  14.87        0.34   0.16        9.35   2.18        0.00   0.00
   30      156.89  10.39       76.29  30.15        0.49   0.22        8.70   2.45        0.00   0.00
   40      189.71  11.63      112.13  37.76        0.59   0.24        7.94   2.30        0.00   0.00
   50      219.94  11.72      162.96  35.86        0.74   0.20        6.78   2.48        0.00   0.00
   60      244.51  11.09      197.28  35.51        0.81   0.18        5.82   2.09        0.00   0.00
   70      265.11  13.40      228.38  25.04        0.86   0.14        5.35   1.88        0.00   0.00
   80      282.38  11.01      254.57  24.11        0.90   0.12        4.65   1.89        0.00   0.00
   90      298.25  12.07      275.40  18.01        0.92   0.10        4.26   1.68        0.00   0.00
  100      314.36  11.60      293.89  16.80        0.93   0.09        4.04   1.59        0.00   0.00
