# Supplementary material for: Revealing biases in the sampling of ecological interaction networks
Source: PeerJ. 2019 Sep 2;7:e7566. doi: 10.7717/peerj.7566 (PMC6727833; doi:10.7717/peerj.7566)
Supplement: Supplemental Information 6 [file peerj-07-7566-s006.zip › Python-Package/output_sampled/mixed_modnfn10-degree_links.txt]

0001 0002 red 
0001 0003 red 
0001 0004 blue
0001 0005 blue
0001 0006 red 
0001 0007 red 
0001 0008 blue
0001 0009 blue
0001 0010 red 
0001 0012 blue
0001 0014 blue
0001 0015 blue
0001 0017 blue
0001 0020 red 
0001 0029 blue
0001 0046 red 
0001 0303 blue
0001 0393 blue
0002 0003 blue
0002 0004 blue
0002 0005 blue
0002 0006 blue
0002 0007 blue
0002 0008 red 
0002 0009 blue
0002 0010 blue
0002 0012 red 
0002 0013 red 
0002 0014 blue
0002 0015 blue
0002 0016 blue
0002 0018 blue
0002 0019 red 
0002 0021 red 
0002 0022 blue
0002 0024 blue
0002 0025 blue
0002 0026 red 
0002 0027 blue
0002 0029 blue
0002 0034 blue
0002 0035 blue
0002 0037 red 
0002 0040 blue
0002 0043 red 
0002 0047 blue
0002 0050 blue
0002 0053 red 
0002 0067 red 
0002 0133 red 
0002 0155 blue
0002 0182 blue
0002 0316 blue
0003 0004 blue
0003 0005 blue
0003 0006 blue
0003 0007 red 
0003 0008 red 
0003 0009 blue
0003 0010 red 
0003 0011 blue
0003 0012 blue
0003 0014 blue
0003 0016 blue
0003 0019 blue
0003 0020 red 
0003 0021 blue
0003 0024 red 
0003 0025 red 
0003 0032 blue
0003 0033 blue
0003 0034 red 
0003 0036 blue
0003 0037 blue
0003 0038 blue
0003 0041 blue
0003 0042 blue
0003 0044 red 
0003 0045 blue
0003 0046 blue
0003 0048 blue
0003 0055 blue
0003 0056 blue
0003 0060 red 
0003 0062 red 
0003 0065 blue
0004 0005 red 
0004 0006 blue
0004 0007 blue
0004 0008 red 
0004 0009 blue
0004 0010 blue
0004 0011 blue
0004 0012 blue
0004 0013 blue
0004 0014 blue
0004 0015 blue
0004 0016 blue
0004 0017 blue
0004 0018 blue
0004 0019 blue
0004 0021 blue
0004 0022 red 
0004 0023 red 
0004 0025 blue
0004 0028 blue
0004 0029 blue
0004 0036 blue
0004 0038 blue
0004 0042 blue
0004 0046 blue
0004 0047 blue
0004 0049 blue
0004 0053 blue
0004 0054 blue
0004 0059 blue
0004 0061 blue
0004 0062 blue
0004 0064 blue
0004 0103 blue
0004 0403 blue
0005 0007 red 
0005 0008 blue
0005 0009 red 
0005 0010 blue
0005 0011 blue
0005 0012 blue
0005 0013 red 
0005 0014 red 
0005 0016 red 
0005 0020 blue
0005 0024 red 
0005 0026 red 
0005 0030 red 
0005 0032 red 
0005 0033 blue
0005 0035 blue
0005 0036 red 
0005 0037 blue
0005 0038 blue
0005 0040 blue
0005 0043 red 
0005 0044 blue
0005 0046 red 
0005 0048 blue
0005 0051 blue
0005 0055 blue
0005 0059 blue
0005 0060 blue
0005 0062 blue
0005 0063 blue
0005 0065 blue
0005 0066 red 
0005 0067 red 
0005 0357 blue
0005 0363 blue
0005 0450 blue
0005 0467 blue
0006 0007 red 
0006 0008 red 
0006 0009 blue
0006 0010 blue
0006 0011 blue
0006 0013 blue
0006 0014 blue
0006 0022 blue
0006 0025 blue
0006 0028 blue
0006 0032 blue
0006 0033 blue
0006 0047 blue
0006 0052 blue
0006 0059 blue
0006 0063 blue
0006 0064 blue
0006 0091 blue
0006 0160 blue
0006 0232 blue
0006 0305 blue
0006 0462 blue
0007 0008 red 
0007 0009 blue
0007 0010 blue
0007 0011 blue
0007 0013 red 
0007 0015 red 
0007 0020 blue
0007 0021 red 
0007 0022 red 
0007 0023 red 
0007 0025 blue
0007 0038 blue
0007 0039 red 
0007 0040 blue
0007 0042 blue
0007 0044 blue
0007 0047 blue
0007 0048 red 
0007 0049 blue
0007 0054 blue
0007 0056 blue
0007 0059 blue
0007 0276 blue
0007 0371 red 
0008 0009 blue
0008 0010 blue
0008 0011 red 
0008 0012 blue
0008 0013 blue
0008 0014 red 
0008 0016 blue
0008 0018 blue
0008 0019 blue
0008 0021 blue
0008 0025 blue
0008 0029 blue
0008 0030 blue
0008 0032 blue
0008 0034 blue
0008 0037 red 
0008 0046 blue
0008 0049 red 
0008 0055 blue
0009 0010 red 
0009 0011 blue
0009 0013 blue
0009 0015 blue
0009 0016 blue
0009 0017 blue
0009 0018 blue
0009 0020 red 
0009 0024 blue
0009 0028 blue
0009 0029 blue
0009 0030 blue
0009 0034 blue
0009 0039 blue
0009 0041 blue
0009 0042 blue
0009 0044 red 
0009 0045 blue
0009 0050 blue
0009 0054 blue
0009 0208 blue
0010 0011 blue
0010 0013 red 
0010 0014 red 
0010 0015 red 
0010 0018 blue
0010 0020 red 
0010 0021 blue
0010 0022 red 
0010 0023 blue
0010 0026 red 
0010 0027 blue
0010 0029 blue
0010 0031 blue
0010 0033 red 
0010 0035 blue
0010 0038 red 
0010 0039 red 
0010 0041 blue
0010 0042 blue
0010 0044 red 
0010 0045 blue
0010 0049 blue
0010 0051 red 
0010 0055 red 
0010 0058 red 
0010 0061 blue
0010 0063 blue
0010 0067 blue
0010 0081 blue
0010 0275 red 
0011 0012 blue
0011 0016 blue
0011 0017 blue
0011 0024 red 
0011 0027 blue
0011 0029 blue
0011 0030 blue
0011 0031 blue
0011 0032 blue
0011 0033 blue
0011 0034 blue
0011 0038 blue
0011 0039 blue
0011 0055 blue
0011 0056 blue
0011 0057 blue
0011 0061 blue
0011 0063 blue
0011 0064 blue
0011 0141 red 
0011 0287 blue
0011 0292 blue
0011 0294 blue
0011 0322 blue
0011 0329 blue
0012 0013 blue
0012 0014 blue
0012 0017 blue
0012 0018 blue
0012 0019 blue
0012 0022 red 
0012 0026 red 
0012 0029 blue
0012 0037 blue
0012 0040 blue
0012 0042 blue
0012 0045 blue
0012 0047 blue
0012 0048 blue
0012 0052 red 
0012 0053 blue
0012 0060 blue
0012 0065 blue
0012 0067 red 
0012 0144 blue
0012 0217 blue
0012 0335 blue
0012 0394 blue
0013 0014 red 
0013 0015 blue
0013 0016 red 
0013 0017 blue
0013 0018 blue
0013 0019 red 
0013 0021 red 
0013 0022 blue
0013 0023 red 
0013 0024 blue
0013 0030 blue
0013 0033 blue
0013 0035 blue
0013 0040 blue
0013 0044 red 
0013 0050 blue
0013 0060 blue
0013 0061 blue
0013 0064 red 
0013 0070 red 
0013 0073 red 
0013 0191 blue
0013 0303 blue
0013 0424 blue
0014 0015 red 
0014 0017 blue
0014 0018 blue
0014 0023 red 
0014 0032 blue
0014 0037 blue
0014 0038 blue
0014 0053 blue
0014 0054 red 
0014 0056 blue
0014 0058 blue
0014 0061 red 
0014 0148 blue
0014 0349 red 
0015 0016 blue
0015 0017 blue
0015 0024 red 
0015 0026 red 
0015 0029 blue
0015 0036 blue
0015 0042 blue
0015 0046 blue
0015 0048 blue
0015 0050 blue
0015 0053 blue
0015 0205 blue
0015 0369 blue
0016 0017 blue
0016 0018 blue
0016 0019 blue
0016 0020 blue
0016 0021 blue
0016 0024 blue
0016 0025 blue
0016 0028 blue
0016 0031 blue
0016 0049 blue
0016 0050 blue
0016 0053 blue
0016 0056 blue
0016 0058 red 
0016 0060 blue
0016 0061 blue
0016 0254 blue
0017 0019 blue
0017 0022 blue
0017 0027 blue
0017 0028 blue
0017 0031 blue
0017 0033 blue
0017 0035 blue
0017 0039 blue
0017 0043 red 
0017 0046 blue
0017 0055 blue
0017 0059 blue
0017 0061 blue
0017 0066 red 
0017 0080 blue
0017 0097 blue
0017 0229 blue
0017 0300 blue
0017 0398 blue
0018 0019 blue
0018 0020 red 
0018 0021 blue
0018 0022 red 
0018 0023 blue
0018 0025 blue
0018 0027 blue
0018 0028 blue
0018 0029 blue
0018 0030 blue
0018 0035 blue
0018 0044 blue
0018 0045 blue
0018 0046 blue
0018 0047 blue
0018 0050 blue
0018 0051 blue
0018 0056 blue
0018 0063 blue
0019 0023 blue
0019 0025 blue
0019 0026 red 
0019 0035 blue
0019 0036 red 
0019 0043 red 
0019 0044 red 
0019 0047 blue
0019 0052 red 
0019 0054 blue
0019 0174 red 
0019 0281 blue
0020 0021 blue
0020 0031 blue
0020 0039 red 
0020 0062 blue
0020 0063 red 
0020 0172 blue
0020 0184 blue
0020 0212 red 
0020 0389 red 
0021 0022 red 
0021 0023 red 
0021 0025 blue
0021 0027 red 
0021 0030 red 
0021 0059 blue
0021 0062 blue
0021 0063 blue
0021 0077 red 
0021 0232 red 
0022 0023 red 
0022 0033 blue
0022 0038 red 
0022 0041 red 
0022 0051 blue
0022 0229 red 
0022 0340 red 
0022 0496 blue
0023 0026 blue
0023 0028 blue
0023 0030 blue
0023 0031 blue
0023 0044 red 
0023 0045 blue
0023 0046 blue
0023 0049 blue
0023 0057 blue
0023 0058 red 
0023 0063 blue
0023 0066 blue
0023 0255 red 
0023 0359 red 
0024 0026 blue
0024 0028 blue
0024 0030 red 
0024 0034 blue
0024 0037 blue
0024 0039 red 
0024 0040 red 
0024 0041 blue
0024 0042 red 
0024 0059 blue
0024 0061 blue
0024 0063 blue
0024 0064 blue
0024 0065 red 
0024 0067 red 
0024 0257 blue
0025 0052 red 
0025 0057 blue
0025 0062 blue
0025 0064 blue
0025 0160 blue
0026 0028 red 
0026 0032 blue
0026 0041 blue
0026 0043 red 
0026 0052 blue
0026 0066 red 
0026 0466 red 
0027 0034 blue
0027 0048 blue
0027 0050 blue
0027 0052 red 
0027 0058 blue
0027 0073 blue
0028 0032 blue
0028 0034 blue
0028 0044 red 
0028 0048 blue
0028 0130 blue
0028 0306 red 
0028 0440 blue
0029 0031 blue
0029 0037 blue
0029 0048 blue
0029 0062 blue
0030 0031 blue
0030 0033 blue
0030 0037 blue
0030 0055 blue
0030 0359 blue
0031 0049 blue
0031 0066 blue
0032 0039 blue
0032 0046 blue
0032 0060 blue
0032 0061 blue
0032 0064 blue
0032 0158 blue
0033 0034 blue
0033 0035 blue
0033 0036 blue
0033 0040 blue
0033 0043 red 
0033 0055 blue
0033 0060 blue
0034 0036 blue
0034 0037 blue
0034 0043 red 
0034 0055 blue
0034 0180 blue
0035 0039 red 
0035 0041 blue
0035 0045 blue
0035 0050 blue
0035 0056 blue
0035 0065 blue
0035 0389 blue
0035 0489 blue
0036 0039 red 
0036 0040 blue
0036 0042 red 
0036 0043 blue
0036 0049 blue
0036 0054 red 
0036 0056 red 
0036 0057 red 
0036 0066 red 
0036 0295 red 
0037 0040 blue
0037 0067 blue
0038 0041 blue
0038 0043 red 
0038 0047 blue
0038 0050 blue
0038 0051 blue
0038 0052 red 
0038 0056 blue
0038 0057 blue
0038 0301 blue
0039 0043 blue
0039 0048 blue
0039 0060 red 
0039 0064 red 
0039 0067 blue
0040 0042 blue
0040 0047 blue
0040 0051 blue
0040 0054 blue
0040 0056 blue
0040 0059 blue
0041 0297 blue
0042 0047 blue
0042 0058 blue
0042 0061 blue
0042 0066 blue
0043 0052 blue
0043 0065 blue
0044 0067 red 
0044 0206 blue
0044 0302 blue
0044 0389 blue
0045 0048 blue
0045 0057 blue
0045 0060 blue
0045 0066 red 
0045 0302 blue
0046 0058 red 
0046 0064 blue
0048 0051 blue
0048 0053 blue
0048 0065 blue
0049 0050 blue
0049 0059 blue
0050 0467 blue
0051 0304 blue
0051 0374 red 
0052 0062 red 
0052 0065 red 
0053 0054 blue
0053 0057 blue
0053 0060 blue
0053 0203 blue
0053 0303 blue
0054 0055 blue
0054 0065 blue
0054 0111 blue
0054 0411 blue
0055 0056 blue
0055 0059 blue
0055 0437 blue
0056 0063 blue
0057 0147 blue
0057 0259 blue
0058 0059 red 
0058 0112 blue
0060 0062 blue
0061 0307 blue
0061 0373 blue
0062 0063 blue
0064 0065 blue
0064 0181 blue
0068 0070 blue
0068 0071 blue
0068 0072 red 
0068 0074 red 
0068 0077 blue
0068 0078 blue
0068 0082 blue
0068 0470 blue
0069 0071 blue
0069 0073 blue
0069 0080 blue
0069 0081 blue
0069 0082 blue
0069 0084 blue
0069 0085 blue
0069 0200 blue
0070 0071 red 
0070 0072 red 
0070 0073 red 
0070 0074 red 
0070 0079 blue
0070 0081 blue
0070 0082 red 
0070 0083 red 
0070 0084 blue
0070 0085 red 
0071 0073 blue
0071 0074 blue
0071 0075 blue
0071 0080 blue
0071 0081 blue
0071 0082 blue
0071 0084 blue
0071 0085 blue
0071 0195 blue
0072 0075 red 
0072 0078 red 
0072 0080 red 
0072 0081 red 
0072 0085 red 
0072 0431 red 
0073 0077 blue
0073 0078 red 
0073 0080 blue
0073 0082 blue
0073 0084 blue
0073 0172 blue
0074 0075 blue
0074 0076 blue
0074 0077 blue
0074 0079 red 
0074 0080 red 
0074 0081 blue
0074 0083 blue
0074 0084 red 
0074 0085 red 
0074 0490 blue
0075 0076 blue
0075 0078 red 
0075 0079 blue
0075 0080 blue
0075 0083 blue
0075 0085 blue
0075 0253 blue
0076 0077 blue
0076 0081 blue
0076 0082 blue
0076 0085 blue
0076 0390 red 
0077 0078 red 
0077 0079 blue
0077 0080 blue
0077 0082 blue
0078 0079 blue
0078 0084 red 
0078 0085 blue
0079 0081 blue
0079 0082 blue
0079 0083 blue
0079 0084 blue
0080 0083 blue
0080 0171 blue
0081 0082 blue
0082 0085 blue
0082 0460 blue
0083 0085 blue
0083 0395 blue
0083 0444 blue
0086 0087 blue
0086 0089 blue
0086 0090 blue
0086 0091 blue
0086 0092 blue
0086 0093 blue
0086 0094 blue
0086 0095 blue
0086 0096 blue
0086 0097 blue
0086 0098 blue
0086 0099 blue
0086 0100 blue
0086 0101 blue
0086 0102 blue
0086 0103 blue
0086 0104 blue
0086 0105 blue
0086 0106 red 
0086 0476 blue
0087 0088 blue
0087 0089 blue
0087 0090 blue
0087 0091 blue
0087 0092 blue
0087 0093 blue
0087 0094 blue
0087 0095 blue
0087 0096 blue
0087 0097 blue
0087 0098 blue
0087 0099 blue
0087 0100 blue
0087 0102 blue
0087 0103 blue
0087 0104 blue
0087 0219 blue
0088 0089 blue
0088 0090 blue
0088 0091 blue
0088 0092 blue
0088 0093 blue
0088 0094 blue
0088 0095 blue
0088 0096 blue
0088 0097 blue
0088 0098 blue
0088 0099 blue
0088 0100 blue
0088 0101 blue
0088 0102 blue
0089 0090 blue
0089 0091 blue
0089 0092 blue
0089 0093 blue
0089 0094 blue
0089 0095 blue
0089 0097 blue
0089 0098 blue
0089 0099 blue
0089 0100 blue
0089 0220 red 
0089 0224 blue
0089 0376 blue
0089 0391 blue
0089 0461 blue
0090 0091 blue
0090 0092 blue
0090 0093 blue
0090 0094 blue
0090 0095 blue
0090 0097 blue
0090 0098 blue
0090 0099 blue
0090 0254 blue
0090 0416 blue
0091 0093 blue
0091 0094 blue
0091 0095 blue
0091 0096 blue
0091 0097 blue
0091 0098 blue
0091 0385 blue
0092 0093 blue
0092 0094 blue
0092 0095 blue
0092 0096 blue
0092 0305 blue
0093 0094 blue
0093 0095 blue
0095 0384 blue
0099 0111 blue
0099 0200 blue
0100 0383 blue
0102 0122 blue
0102 0253 blue
0105 0308 red 
0106 0436 red 
0107 0110 blue
0107 0112 blue
0107 0114 blue
0107 0118 blue
0107 0121 blue
0107 0123 blue
0107 0126 red 
0107 0451 blue
0107 0467 blue
0108 0109 blue
0108 0110 blue
0108 0111 red 
0108 0113 blue
0108 0114 red 
0108 0115 red 
0108 0119 red 
0108 0120 blue
0108 0121 red 
0108 0123 red 
0108 0126 red 
0108 0380 blue
0109 0113 red 
0109 0114 blue
0109 0115 blue
0109 0116 blue
0109 0117 blue
0109 0118 blue
0109 0122 red 
0109 0123 red 
0109 0125 blue
0109 0421 red 
0109 0422 red 
0110 0114 blue
0110 0116 blue
0110 0117 red 
0110 0118 red 
0110 0122 blue
0110 0125 red 
0110 0276 red 
0111 0115 blue
0111 0119 blue
0111 0123 blue
0111 0124 blue
0111 0286 blue
0112 0113 blue
0112 0114 blue
0112 0115 blue
0112 0116 blue
0112 0117 blue
0112 0118 blue
0112 0121 blue
0112 0123 blue
0112 0124 blue
0112 0386 blue
0113 0121 blue
0113 0122 blue
0113 0405 blue
0114 0115 blue
0114 0117 blue
0114 0119 blue
0114 0120 blue
0114 0122 blue
0114 0123 blue
0114 0124 blue
0114 0125 blue
0114 0126 red 
0115 0120 blue
0115 0122 blue
0115 0124 blue
0116 0117 blue
0116 0118 blue
0116 0122 blue
0116 0124 blue
0116 0126 blue
0116 0320 blue
0116 0382 blue
0117 0118 blue
0117 0119 blue
0117 0121 blue
0117 0122 blue
0117 0126 red 
0117 0252 blue
0117 0352 blue
0118 0119 blue
0118 0121 blue
0118 0122 blue
0118 0125 blue
0118 0126 blue
0119 0121 blue
0119 0124 blue
0119 0301 blue
0119 0308 red 
0120 0121 blue
0120 0123 blue
0120 0124 blue
0120 0465 blue
0121 0125 blue
0121 0126 red 
0122 0125 blue
0122 0126 red 
0123 0124 blue
0123 0125 blue
0123 0126 red 
0123 0135 blue
0124 0125 blue
0124 0126 red 
0124 0397 blue
0127 0137 blue
0127 0138 blue
0127 0139 blue
0127 0140 blue
0127 0141 red 
0127 0142 blue
0127 0143 blue
0127 0144 blue
0127 0145 blue
0127 0146 blue
0128 0137 red 
0128 0139 blue
0128 0140 red 
0128 0141 blue
0128 0142 red 
0128 0143 red 
0128 0144 red 
0128 0145 blue
0128 0311 red 
0129 0137 blue
0129 0138 blue
0129 0139 blue
0129 0140 blue
0129 0141 red 
0129 0142 red 
0129 0143 blue
0129 0144 blue
0129 0467 blue
0130 0137 blue
0130 0138 blue
0130 0139 blue
0130 0140 blue
0130 0141 red 
0130 0142 blue
0130 0143 blue
0131 0137 blue
0131 0138 blue
0131 0139 blue
0131 0140 blue
0131 0141 red 
0131 0142 red 
0132 0137 blue
0132 0138 blue
0132 0139 blue
0132 0140 blue
0132 0141 red 
0133 0137 blue
0133 0138 blue
0133 0140 blue
0133 0141 red 
0133 0432 blue
0134 0137 blue
0134 0138 blue
0134 0139 blue
0134 0140 blue
0134 0221 red 
0135 0137 blue
0135 0138 blue
0135 0139 blue
0136 0137 blue
0136 0138 blue
0136 0139 blue
0138 0384 blue
0144 0256 blue
0145 0238 blue
0146 0374 blue
0147 0161 blue
0147 0162 blue
0147 0163 blue
0147 0164 red 
0147 0165 blue
0147 0166 blue
0147 0167 blue
0147 0168 red 
0147 0169 blue
0147 0170 blue
0147 0171 blue
0147 0172 blue
0147 0173 blue
0147 0174 red 
0147 0175 blue
0147 0176 blue
0147 0178 blue
0148 0161 blue
0148 0163 blue
0148 0164 red 
0148 0165 red 
0148 0166 red 
0148 0167 blue
0148 0168 red 
0148 0169 blue
0148 0170 blue
0148 0172 blue
0148 0173 blue
0148 0174 blue
0148 0175 blue
0148 0176 blue
0148 0329 blue
0149 0162 blue
0149 0163 blue
0149 0164 red 
0149 0165 red 
0149 0166 red 
0149 0167 blue
0149 0168 blue
0149 0169 blue
0149 0171 blue
0149 0172 blue
0149 0173 blue
0149 0174 red 
0149 0206 blue
0149 0334 blue
0150 0161 blue
0150 0162 blue
0150 0163 blue
0150 0164 red 
0150 0165 red 
0150 0166 red 
0150 0167 blue
0150 0169 blue
0150 0170 blue
0150 0171 blue
0150 0172 blue
0150 0173 blue
0150 0303 blue
0151 0161 blue
0151 0162 blue
0151 0163 blue
0151 0164 blue
0151 0165 red 
0151 0166 blue
0151 0167 blue
0151 0168 blue
0151 0169 blue
0151 0170 blue
0151 0171 blue
0152 0161 blue
0152 0163 blue
0152 0164 red 
0152 0165 red 
0152 0166 blue
0152 0167 blue
0152 0168 red 
0152 0169 blue
0152 0170 blue
0152 0177 blue
0152 0288 blue
0153 0161 blue
0153 0162 blue
0153 0163 blue
0153 0164 blue
0153 0165 blue
0153 0166 red 
0153 0167 blue
0153 0168 red 
0153 0169 blue
0154 0161 blue
0154 0162 blue
0154 0163 blue
0154 0164 red 
0154 0165 blue
0154 0166 red 
0154 0167 blue
0154 0168 red 
0155 0161 blue
0155 0162 blue
0155 0163 blue
0155 0164 blue
0155 0165 red 
0155 0166 red 
0155 0167 blue
0156 0161 blue
0156 0162 blue
0156 0163 blue
0156 0164 red 
0156 0165 blue
0156 0166 blue
0157 0161 blue
0157 0162 blue
0157 0163 blue
0157 0164 blue
0157 0165 blue
0157 0166 red 
0157 0221 red 
0158 0161 blue
0158 0163 blue
0158 0164 blue
0158 0333 blue
0159 0161 blue
0159 0162 blue
0159 0163 blue
0159 0164 red 
0159 0165 blue
0159 0257 blue
0160 0161 blue
0160 0162 blue
0160 0163 blue
0160 0164 red 
0160 0461 blue
0163 0463 red 
0166 0372 blue
0168 0253 red 
0169 0255 blue
0170 0362 blue
0172 0401 blue
0176 0228 blue
0178 0461 blue
0179 0184 blue
0179 0187 blue
0179 0189 blue
0179 0192 blue
0179 0193 blue
0179 0194 blue
0179 0197 blue
0179 0198 blue
0179 0462 blue
0180 0181 blue
0180 0182 blue
0180 0183 blue
0180 0184 blue
0180 0185 blue
0180 0187 blue
0180 0189 blue
0180 0190 blue
0180 0192 blue
0181 0182 blue
0181 0185 blue
0181 0190 blue
0181 0193 blue
0181 0194 blue
0181 0196 blue
0181 0197 blue
0181 0198 blue
0181 0374 blue
0182 0184 blue
0182 0185 blue
0182 0187 blue
0182 0190 blue
0182 0191 blue
0182 0193 blue
0182 0194 blue
0183 0184 blue
0183 0186 blue
0183 0188 blue
0183 0193 blue
0183 0194 blue
0183 0195 blue
0183 0196 blue
0183 0197 blue
0183 0258 blue
0184 0188 blue
0184 0190 blue
0184 0191 blue
0184 0192 blue
0184 0193 blue
0184 0195 blue
0184 0197 blue
0184 0198 blue
0185 0186 blue
0185 0188 blue
0185 0190 blue
0185 0192 blue
0185 0193 blue
0185 0194 blue
0185 0196 blue
0185 0197 blue
0185 0198 blue
0186 0187 blue
0186 0190 blue
0186 0191 blue
0186 0196 blue
0186 0197 blue
0186 0236 blue
0187 0188 blue
0187 0190 blue
0187 0192 blue
0187 0193 blue
0187 0198 blue
0188 0189 blue
0188 0191 blue
0188 0192 blue
0188 0196 blue
0188 0197 blue
0188 0198 blue
0189 0191 blue
0189 0193 blue
0189 0194 blue
0189 0196 blue
0190 0192 blue
0190 0194 blue
0190 0197 blue
0190 0198 blue
0191 0192 blue
0191 0193 blue
0191 0194 blue
0191 0197 blue
0192 0193 blue
0192 0194 blue
0192 0197 blue
0193 0194 blue
0193 0195 blue
0193 0196 blue
0193 0198 blue
0193 0302 blue
0193 0460 blue
0194 0195 blue
0194 0197 blue
0195 0198 blue
0195 0379 blue
0196 0197 blue
0196 0198 blue
0197 0198 blue
0199 0200 blue
0199 0201 blue
0199 0202 blue
0199 0203 blue
0199 0204 blue
0199 0205 blue
0199 0206 blue
0199 0207 blue
0199 0208 blue
0199 0209 blue
0199 0210 blue
0199 0211 blue
0199 0212 blue
0199 0213 blue
0199 0215 blue
0199 0216 blue
0199 0217 blue
0199 0218 blue
0199 0379 blue
0200 0201 blue
0200 0202 blue
0200 0204 blue
0200 0205 blue
0200 0207 blue
0200 0208 blue
0200 0209 blue
0200 0210 red 
0200 0211 blue
0200 0212 blue
0200 0214 blue
0200 0215 blue
0200 0216 blue
0200 0343 blue
0201 0202 blue
0201 0203 blue
0201 0204 blue
0201 0205 blue
0201 0206 blue
0201 0207 blue
0201 0208 blue
0201 0209 blue
0201 0210 blue
0201 0211 blue
0201 0212 blue
0201 0213 blue
0201 0214 blue
0202 0203 blue
0202 0204 blue
0202 0205 blue
0202 0206 blue
0202 0207 blue
0202 0208 blue
0202 0209 blue
0202 0210 red 
0202 0211 blue
0202 0212 blue
0202 0213 blue
0203 0204 blue
0203 0205 blue
0203 0207 blue
0203 0208 blue
0203 0209 blue
0203 0210 red 
0203 0211 blue
0204 0205 blue
0204 0206 blue
0204 0207 blue
0204 0209 blue
0204 0210 red 
0204 0374 blue
0205 0206 blue
0205 0207 blue
0205 0208 blue
0205 0209 blue
0205 0305 blue
0206 0248 blue
0208 0236 blue
0209 0390 blue
0216 0361 blue
0219 0220 red 
0219 0222 blue
0219 0224 blue
0219 0225 blue
0219 0226 blue
0219 0229 blue
0219 0230 blue
0219 0234 blue
0219 0239 blue
0220 0224 red 
0220 0225 red 
0220 0226 red 
0220 0228 blue
0220 0233 blue
0220 0380 blue
0220 0441 red 
0221 0222 red 
0221 0223 red 
0221 0224 red 
0221 0225 blue
0221 0234 blue
0221 0286 red 
0222 0223 blue
0222 0225 blue
0222 0227 blue
0222 0228 blue
0222 0229 blue
0222 0231 blue
0222 0234 blue
0223 0224 blue
0223 0225 blue
0223 0226 blue
0223 0227 blue
0223 0231 blue
0223 0233 blue
0223 0404 blue
0224 0226 blue
0224 0232 blue
0224 0233 blue
0224 0234 blue
0224 0480 blue
0225 0226 blue
0225 0229 blue
0225 0230 blue
0225 0231 blue
0225 0233 blue
0226 0228 blue
0226 0229 blue
0226 0231 blue
0226 0232 blue
0226 0233 blue
0226 0234 blue
0226 0378 red 
0227 0228 red 
0227 0229 red 
0227 0231 red 
0227 0233 red 
0227 0234 red 
0228 0230 blue
0228 0232 blue
0228 0233 blue
0229 0230 blue
0229 0234 blue
0229 0265 blue
0229 0346 blue
0230 0231 blue
0230 0232 blue
0231 0233 blue
0231 0234 blue
0232 0234 blue
0232 0256 blue
0233 0388 blue
0234 0306 blue
0235 0243 blue
0235 0244 blue
0235 0245 red 
0235 0246 blue
0235 0247 blue
0235 0248 blue
0235 0249 blue
0235 0250 blue
0235 0441 blue
0236 0244 blue
0236 0246 blue
0236 0247 blue
0236 0248 blue
0236 0249 blue
0237 0243 blue
0237 0244 blue
0237 0245 red 
0237 0246 blue
0237 0247 blue
0237 0248 blue
0237 0378 blue
0238 0243 blue
0238 0246 blue
0238 0247 blue
0238 0265 blue
0239 0243 blue
0239 0244 blue
0239 0245 red 
0239 0246 blue
0239 0247 blue
0240 0243 blue
0240 0244 blue
0240 0245 red 
0240 0246 blue
0241 0243 blue
0241 0244 red 
0241 0245 blue
0241 0246 red 
0241 0304 red 
0241 0460 red 
0242 0243 blue
0242 0244 blue
0242 0245 blue
0243 0304 red 
0251 0252 blue
0251 0253 blue
0251 0254 blue
0251 0255 red 
0251 0256 blue
0251 0257 blue
0251 0258 red 
0251 0259 red 
0251 0261 blue
0251 0262 blue
0251 0263 blue
0251 0264 blue
0251 0265 blue
0251 0266 blue
0251 0267 blue
0251 0268 blue
0251 0269 blue
0251 0270 blue
0251 0271 blue
0251 0272 blue
0251 0273 blue
0251 0274 red 
0251 0275 red 
0251 0276 blue
0251 0277 blue
0251 0278 blue
0251 0279 blue
0251 0280 blue
0251 0281 blue
0251 0282 blue
0251 0283 blue
0251 0284 blue
0251 0285 blue
0251 0286 blue
0251 0287 blue
0251 0288 blue
0251 0289 blue
0251 0290 red 
0251 0291 blue
0251 0292 blue
0251 0293 blue
0251 0294 red 
0251 0295 blue
0251 0296 red 
0251 0298 blue
0251 0299 blue
0251 0300 red 
0251 0311 blue
0251 0427 blue
0251 0471 red 
0252 0253 blue
0252 0254 blue
0252 0255 red 
0252 0256 blue
0252 0257 blue
0252 0259 red 
0252 0260 blue
0252 0261 blue
0252 0262 blue
0252 0263 blue
0252 0264 blue
0252 0265 blue
0252 0266 blue
0252 0268 blue
0252 0269 blue
0252 0270 blue
0252 0271 blue
0252 0272 blue
0252 0273 red 
0252 0274 blue
0252 0275 red 
0252 0276 blue
0252 0277 blue
0252 0278 blue
0252 0279 blue
0252 0280 red 
0252 0281 blue
0252 0282 blue
0252 0283 blue
0252 0284 blue
0252 0285 blue
0252 0286 blue
0252 0287 blue
0252 0288 blue
0252 0289 blue
0252 0290 blue
0252 0291 blue
0252 0292 blue
0252 0293 blue
0252 0294 blue
0252 0295 blue
0252 0405 blue
0253 0254 blue
0253 0255 blue
0253 0256 blue
0253 0257 blue
0253 0258 blue
0253 0259 blue
0253 0260 blue
0253 0261 blue
0253 0262 red 
0253 0263 blue
0253 0265 blue
0253 0266 red 
0253 0267 blue
0253 0269 blue
0253 0270 blue
0253 0271 blue
0253 0272 blue
0253 0273 red 
0253 0274 red 
0253 0275 red 
0253 0276 blue
0253 0277 blue
0253 0278 blue
0253 0279 blue
0253 0281 blue
0253 0282 blue
0253 0283 blue
0253 0284 blue
0253 0285 blue
0253 0286 blue
0253 0287 blue
0253 0288 blue
0253 0289 blue
0253 0290 blue
0253 0291 blue
0254 0255 red 
0254 0256 blue
0254 0257 red 
0254 0258 blue
0254 0259 blue
0254 0261 red 
0254 0262 red 
0254 0263 red 
0254 0264 blue
0254 0265 red 
0254 0266 red 
0254 0267 blue
0254 0268 blue
0254 0269 blue
0254 0271 blue
0254 0272 blue
0254 0273 red 
0254 0274 red 
0254 0275 red 
0254 0276 blue
0254 0277 blue
0254 0278 blue
0254 0279 blue
0254 0280 red 
0254 0281 blue
0254 0282 blue
0254 0283 red 
0254 0284 blue
0254 0285 red 
0254 0286 blue
0254 0287 blue
0255 0256 red 
0255 0257 blue
0255 0258 blue
0255 0259 red 
0255 0260 blue
0255 0262 blue
0255 0263 blue
0255 0264 blue
0255 0265 red 
0255 0266 red 
0255 0268 blue
0255 0269 blue
0255 0270 blue
0255 0271 blue
0255 0272 blue
0255 0273 blue
0255 0274 blue
0255 0275 red 
0255 0276 blue
0255 0277 blue
0255 0278 red 
0255 0279 blue
0255 0280 red 
0255 0281 blue
0255 0282 red 
0255 0283 blue
0255 0284 red 
0255 0336 blue
0256 0257 blue
0256 0258 blue
0256 0259 blue
0256 0260 blue
0256 0262 blue
0256 0264 blue
0256 0265 blue
0256 0266 red 
0256 0267 blue
0256 0269 blue
0256 0270 blue
0256 0273 blue
0256 0274 red 
0256 0275 blue
0256 0276 blue
0256 0277 blue
0256 0278 blue
0256 0280 blue
0256 0281 blue
0256 0293 blue
0256 0379 blue
0256 0470 blue
0256 0491 blue
0257 0258 blue
0257 0259 blue
0257 0260 blue
0257 0261 blue
0257 0262 red 
0257 0263 blue
0257 0264 blue
0257 0265 blue
0257 0266 blue
0257 0270 blue
0257 0271 blue
0257 0272 blue
0257 0273 red 
0257 0274 red 
0257 0275 blue
0257 0276 blue
0257 0278 blue
0257 0315 blue
0257 0460 blue
0258 0259 red 
0258 0260 blue
0258 0261 blue
0258 0262 blue
0258 0263 blue
0258 0264 blue
0258 0265 blue
0258 0266 red 
0258 0267 blue
0258 0268 blue
0258 0269 blue
0258 0270 blue
0258 0271 blue
0258 0272 blue
0258 0273 red 
0258 0274 red 
0258 0275 blue
0259 0260 blue
0259 0261 blue
0259 0262 red 
0259 0263 blue
0259 0265 red 
0259 0266 red 
0259 0267 blue
0259 0268 red 
0259 0270 red 
0259 0271 red 
0259 0272 red 
0259 0294 blue
0259 0452 blue
0260 0261 blue
0260 0262 red 
0260 0263 blue
0260 0264 blue
0260 0265 blue
0260 0266 red 
0260 0267 blue
0260 0269 blue
0260 0270 blue
0260 0271 blue
0260 0426 blue
0261 0262 blue
0261 0263 blue
0261 0264 blue
0261 0265 blue
0261 0266 blue
0261 0267 blue
0261 0268 blue
0261 0269 blue
0262 0263 red 
0262 0264 red 
0262 0265 red 
0262 0266 red 
0262 0267 blue
0263 0264 blue
0263 0265 blue
0273 0460 red 
0277 0443 blue
0281 0314 red 
0282 0359 red 
0282 0466 blue
0283 0464 blue
0286 0371 red 
0292 0309 blue
0293 0423 blue
0294 0463 blue
0298 0304 blue
0301 0302 blue
0301 0303 blue
0301 0304 blue
0301 0305 blue
0301 0307 blue
0301 0309 blue
0301 0310 blue
0301 0311 blue
0301 0312 blue
0301 0313 red 
0301 0314 red 
0301 0315 red 
0301 0316 blue
0301 0317 blue
0301 0318 blue
0301 0319 blue
0301 0320 blue
0301 0321 red 
0301 0322 blue
0301 0324 blue
0301 0325 blue
0301 0327 blue
0301 0328 blue
0301 0329 blue
0301 0330 blue
0301 0331 blue
0301 0332 blue
0301 0333 red 
0301 0334 blue
0301 0335 blue
0301 0336 red 
0301 0337 blue
0301 0338 blue
0301 0339 blue
0301 0340 blue
0301 0341 blue
0301 0342 red 
0301 0343 blue
0301 0344 blue
0301 0345 red 
0301 0346 blue
0301 0347 blue
0301 0348 blue
0301 0349 blue
0301 0350 blue
0301 0351 red 
0301 0352 blue
0301 0353 blue
0301 0354 blue
0301 0355 blue
0301 0357 blue
0301 0358 blue
0301 0369 blue
0301 0372 blue
0301 0428 blue
0302 0304 blue
0302 0305 blue
0302 0306 blue
0302 0307 blue
0302 0308 blue
0302 0309 blue
0302 0310 blue
0302 0311 blue
0302 0312 blue
0302 0313 blue
0302 0314 red 
0302 0315 blue
0302 0316 blue
0302 0317 blue
0302 0318 blue
0302 0319 blue
0302 0320 blue
0302 0321 blue
0302 0322 blue
0302 0323 red 
0302 0324 blue
0302 0325 blue
0302 0326 blue
0302 0327 blue
0302 0328 blue
0302 0329 blue
0302 0330 blue
0302 0331 blue
0302 0333 blue
0302 0335 blue
0302 0336 blue
0302 0337 blue
0302 0338 blue
0302 0339 blue
0302 0340 blue
0302 0341 blue
0302 0342 blue
0302 0343 blue
0302 0344 blue
0302 0345 blue
0302 0346 blue
0302 0347 blue
0302 0348 blue
0302 0349 blue
0302 0350 blue
0302 0351 blue
0302 0352 blue
0302 0400 blue
0303 0304 blue
0303 0306 blue
0303 0307 blue
0303 0308 red 
0303 0310 blue
0303 0311 blue
0303 0312 blue
0303 0313 blue
0303 0314 red 
0303 0315 blue
0303 0316 blue
0303 0317 red 
0303 0319 red 
0303 0320 blue
0303 0321 blue
0303 0322 blue
0303 0323 blue
0303 0324 blue
0303 0325 blue
0303 0326 red 
0303 0327 blue
0303 0328 blue
0303 0329 red 
0303 0330 blue
0303 0331 blue
0303 0332 blue
0303 0333 red 
0303 0334 blue
0303 0335 blue
0303 0336 blue
0303 0337 red 
0303 0338 blue
0303 0339 blue
0303 0340 blue
0303 0341 blue
0303 0342 red 
0303 0343 blue
0303 0344 red 
0303 0346 blue
0303 0347 blue
0303 0463 red 
0303 0490 blue
0304 0305 blue
0304 0306 blue
0304 0307 blue
0304 0308 blue
0304 0309 red 
0304 0310 blue
0304 0311 blue
0304 0312 blue
0304 0313 blue
0304 0314 blue
0304 0315 blue
0304 0316 red 
0304 0317 red 
0304 0318 blue
0304 0319 blue
0304 0320 red 
0304 0321 blue
0304 0322 red 
0304 0323 red 
0304 0324 blue
0304 0326 blue
0304 0327 blue
0304 0328 blue
0304 0331 red 
0304 0332 blue
0304 0333 blue
0304 0334 red 
0304 0336 blue
0304 0337 blue
0304 0338 blue
0304 0339 blue
0304 0341 blue
0304 0342 blue
0304 0343 red 
0305 0306 red 
0305 0307 blue
0305 0308 blue
0305 0310 blue
0305 0311 blue
0305 0313 blue
0305 0315 blue
0305 0316 red 
0305 0317 blue
0305 0318 red 
0305 0319 blue
0305 0320 red 
0305 0321 blue
0305 0322 blue
0305 0323 red 
0305 0325 blue
0305 0326 blue
0305 0327 red 
0305 0328 blue
0305 0329 blue
0305 0330 blue
0305 0331 blue
0305 0332 red 
0305 0333 blue
0305 0334 blue
0305 0335 blue
0305 0336 blue
0305 0337 blue
0305 0338 red 
0305 0339 blue
0306 0307 blue
0306 0309 red 
0306 0310 blue
0306 0311 red 
0306 0312 blue
0306 0313 red 
0306 0314 red 
0306 0315 blue
0306 0316 blue
0306 0317 blue
0306 0318 blue
0306 0319 blue
0306 0321 blue
0306 0322 blue
0306 0323 red 
0306 0325 blue
0306 0326 blue
0306 0327 blue
0306 0328 blue
0306 0329 red 
0306 0330 blue
0306 0331 blue
0306 0332 red 
0306 0334 blue
0306 0335 red 
0306 0336 blue
0306 0396 red 
0306 0429 blue
0306 0489 blue
0307 0308 blue
0307 0309 blue
0307 0310 blue
0307 0312 blue
0307 0313 blue
0307 0314 blue
0307 0315 blue
0307 0316 blue
0307 0317 blue
0307 0318 blue
0307 0319 blue
0307 0320 blue
0307 0321 blue
0307 0322 blue
0307 0323 blue
0307 0324 blue
0307 0325 blue
0307 0326 blue
0307 0327 blue
0307 0329 blue
0307 0330 blue
0307 0331 blue
0307 0332 blue
0307 0439 blue
0308 0309 red 
0308 0310 blue
0308 0311 blue
0308 0312 red 
0308 0313 blue
0308 0316 blue
0308 0317 blue
0308 0318 blue
0308 0319 blue
0308 0320 blue
0308 0321 blue
0308 0322 blue
0308 0323 red 
0308 0324 blue
0308 0326 red 
0308 0327 blue
0308 0328 blue
0308 0329 blue
0308 0384 red 
0308 0410 blue
0308 0488 blue
0309 0310 blue
0309 0312 blue
0309 0314 red 
0309 0315 blue
0309 0316 blue
0309 0317 blue
0309 0318 blue
0309 0319 blue
0309 0320 blue
0309 0321 blue
0309 0322 blue
0309 0323 red 
0309 0324 blue
0309 0325 blue
0309 0326 blue
0309 0327 blue
0309 0371 red 
0309 0394 blue
0310 0311 blue
0310 0312 blue
0310 0313 blue
0310 0314 red 
0310 0315 blue
0310 0317 blue
0310 0318 blue
0310 0319 blue
0310 0320 blue
0310 0321 blue
0310 0322 blue
0310 0323 red 
0310 0324 blue
0310 0392 blue
0311 0312 blue
0311 0313 blue
0311 0314 blue
0311 0315 blue
0311 0316 blue
0311 0317 blue
0311 0318 blue
0311 0319 blue
0311 0320 blue
0311 0322 blue
0312 0313 blue
0312 0314 red 
0312 0315 blue
0312 0316 blue
0312 0317 blue
0312 0318 blue
0312 0319 blue
0312 0320 blue
0313 0314 red 
0313 0316 blue
0313 0317 blue
0313 0318 blue
0313 0443 blue
0314 0315 blue
0317 0356 blue
0325 0498 blue
0348 0390 blue
0351 0371 blue
0354 0376 blue
0357 0374 red 
0359 0360 blue
0359 0361 red 
0359 0363 red 
0359 0364 blue
0359 0366 red 
0359 0367 blue
0359 0368 red 
0359 0370 red 
0360 0361 blue
0360 0362 blue
0360 0363 blue
0360 0364 blue
0360 0365 blue
0360 0366 blue
0360 0367 blue
0360 0368 blue
0361 0362 blue
0361 0364 blue
0361 0365 blue
0361 0366 blue
0361 0367 blue
0362 0363 blue
0362 0365 blue
0362 0366 blue
0362 0367 blue
0363 0364 blue
0363 0365 blue
0363 0366 blue
0363 0375 blue
0364 0365 blue
0369 0385 blue
0371 0372 blue
0371 0374 blue
0371 0376 blue
0371 0377 blue
0371 0378 blue
0371 0379 red 
0371 0380 red 
0371 0381 blue
0371 0383 red 
0371 0384 red 
0371 0385 blue
0371 0386 blue
0371 0387 red 
0371 0388 red 
0371 0389 blue
0371 0392 blue
0371 0399 blue
0371 0402 red 
0371 0404 blue
0371 0410 blue
0371 0414 blue
0371 0417 blue
0371 0423 blue
0371 0428 red 
0372 0373 blue
0372 0374 blue
0372 0375 blue
0372 0376 blue
0372 0377 blue
0372 0378 blue
0372 0379 blue
0372 0380 blue
0372 0381 blue
0372 0382 blue
0372 0383 blue
0372 0384 red 
0372 0386 blue
0372 0389 blue
0372 0390 red 
0372 0391 blue
0372 0393 blue
0372 0402 blue
0372 0408 blue
0372 0410 blue
0372 0411 blue
0372 0413 blue
0373 0374 blue
0373 0375 blue
0373 0376 blue
0373 0377 blue
0373 0378 blue
0373 0379 blue
0373 0380 blue
0373 0381 blue
0373 0384 red 
0373 0390 blue
0373 0391 blue
0373 0392 blue
0373 0393 blue
0373 0394 blue
0373 0395 blue
0373 0396 blue
0373 0397 blue
0373 0398 red 
0373 0400 blue
0373 0402 blue
0373 0423 blue
0373 0427 blue
0373 0434 blue
0373 0462 red 
0374 0375 blue
0374 0376 blue
0374 0377 blue
0374 0378 blue
0374 0379 red 
0374 0380 blue
0374 0383 blue
0374 0384 blue
0374 0386 blue
0374 0388 red 
0374 0392 blue
0374 0394 red 
0374 0395 blue
0374 0396 blue
0374 0400 blue
0374 0401 red 
0374 0403 red 
0374 0404 blue
0374 0405 red 
0374 0406 blue
0374 0408 blue
0374 0409 blue
0374 0412 blue
0374 0418 blue
0374 0422 blue
0374 0423 blue
0374 0430 red 
0374 0444 blue
0375 0376 blue
0375 0377 blue
0375 0378 blue
0375 0379 blue
0375 0380 blue
0375 0381 blue
0375 0382 blue
0375 0383 blue
0375 0384 blue
0375 0385 blue
0375 0386 blue
0375 0387 blue
0375 0388 blue
0375 0389 blue
0375 0393 blue
0375 0396 blue
0375 0399 blue
0375 0401 blue
0375 0403 blue
0375 0404 blue
0375 0406 blue
0375 0410 blue
0375 0416 blue
0375 0417 blue
0375 0418 blue
0375 0423 blue
0375 0427 blue
0375 0432 red 
0376 0377 blue
0376 0379 blue
0376 0382 blue
0376 0383 blue
0376 0385 blue
0376 0391 blue
0376 0393 blue
0376 0394 blue
0376 0395 blue
0376 0400 blue
0376 0401 blue
0376 0403 blue
0376 0408 blue
0376 0411 blue
0376 0414 blue
0376 0417 blue
0376 0448 blue
0377 0378 blue
0377 0379 blue
0377 0380 blue
0377 0381 blue
0377 0382 blue
0377 0383 blue
0377 0384 blue
0377 0386 blue
0377 0387 red 
0377 0390 blue
0377 0393 blue
0377 0395 blue
0377 0399 red 
0377 0404 blue
0377 0412 blue
0377 0418 blue
0377 0420 blue
0377 0422 blue
0377 0423 blue
0377 0429 blue
0377 0433 blue
0378 0380 blue
0378 0381 blue
0378 0382 red 
0378 0383 blue
0378 0384 blue
0378 0385 blue
0378 0386 blue
0378 0387 red 
0378 0389 blue
0378 0390 red 
0378 0391 red 
0378 0393 blue
0378 0394 red 
0378 0395 red 
0378 0397 red 
0378 0402 red 
0378 0404 blue
0378 0411 blue
0378 0412 blue
0378 0416 blue
0378 0419 blue
0378 0424 red 
0378 0425 blue
0378 0430 blue
0379 0380 blue
0379 0383 red 
0379 0384 blue
0379 0385 red 
0379 0386 blue
0379 0387 red 
0379 0388 blue
0379 0389 blue
0379 0391 blue
0379 0392 blue
0379 0393 blue
0379 0394 blue
0379 0395 blue
0379 0396 red 
0379 0397 blue
0379 0400 red 
0379 0402 red 
0379 0405 blue
0379 0407 blue
0379 0410 blue
0379 0416 blue
0379 0418 red 
0379 0419 red 
0379 0420 red 
0379 0421 blue
0379 0422 blue
0379 0424 blue
0379 0430 blue
0379 0432 red 
0379 0434 red 
0380 0381 blue
0380 0382 blue
0380 0383 blue
0380 0385 blue
0380 0388 blue
0380 0389 blue
0380 0390 red 
0380 0391 blue
0380 0393 blue
0380 0394 blue
0380 0400 blue
0380 0401 blue
0380 0402 blue
0380 0403 blue
0380 0404 blue
0380 0406 blue
0380 0414 blue
0380 0425 blue
0380 0426 blue
0380 0427 blue
0380 0433 blue
0380 0461 blue
0381 0382 blue
0381 0385 blue
0381 0386 blue
0381 0388 blue
0381 0389 blue
0381 0390 blue
0381 0391 blue
0381 0392 blue
0381 0393 blue
0381 0398 blue
0381 0404 blue
0381 0405 blue
0381 0406 blue
0381 0407 blue
0381 0409 blue
0381 0411 blue
0381 0414 blue
0381 0416 blue
0381 0419 blue
0381 0422 blue
0381 0423 blue
0381 0424 blue
0381 0429 blue
0381 0433 blue
0382 0383 blue
0382 0384 blue
0382 0385 blue
0382 0386 blue
0382 0387 red 
0382 0388 blue
0382 0389 blue
0382 0390 red 
0382 0391 blue
0382 0392 blue
0382 0394 blue
0382 0396 blue
0382 0397 blue
0382 0398 blue
0382 0399 blue
0382 0401 blue
0382 0403 blue
0382 0407 blue
0382 0410 blue
0382 0414 blue
0382 0417 blue
0382 0428 blue
0382 0430 blue
0382 0434 blue
0383 0384 blue
0383 0387 red 
0383 0389 blue
0383 0390 blue
0383 0392 blue
0383 0400 blue
0383 0405 blue
0383 0407 blue
0383 0421 blue
0383 0423 blue
0383 0425 blue
0383 0427 blue
0383 0434 blue
0384 0385 red 
0384 0388 blue
0384 0391 red 
0384 0392 blue
0384 0394 blue
0384 0395 blue
0384 0399 red 
0384 0401 blue
0384 0402 blue
0384 0408 blue
0384 0409 red 
0384 0414 blue
0384 0415 red 
0384 0428 blue
0384 0433 blue
0385 0387 red 
0385 0388 blue
0385 0389 blue
0385 0391 blue
0385 0395 blue
0385 0396 blue
0385 0397 blue
0385 0398 red 
0385 0405 blue
0385 0409 blue
0385 0413 blue
0385 0414 blue
0385 0415 blue
0385 0417 blue
0385 0428 blue
0385 0432 blue
0386 0387 blue
0386 0388 blue
0386 0394 blue
0386 0397 blue
0386 0402 red 
0386 0405 blue
0386 0411 blue
0386 0412 blue
0386 0413 blue
0386 0418 blue
0386 0426 blue
0386 0431 blue
0386 0432 blue
0387 0390 blue
0387 0392 red 
0387 0393 blue
0387 0395 blue
0387 0400 red 
0387 0402 red 
0387 0403 blue
0387 0409 blue
0387 0412 blue
0387 0426 blue
0387 0433 blue
0388 0391 blue
0388 0393 blue
0388 0394 blue
0388 0398 red 
0388 0411 blue
0388 0413 blue
0388 0415 blue
0388 0418 blue
0388 0421 blue
0388 0424 blue
0388 0429 blue
0388 0431 blue
0389 0390 blue
0389 0394 blue
0389 0396 blue
0389 0397 blue
0389 0398 red 
0389 0403 blue
0389 0404 blue
0389 0405 blue
0389 0406 blue
0389 0407 blue
0389 0411 blue
0389 0413 blue
0389 0422 blue
0389 0424 blue
0389 0433 blue
0390 0392 blue
0390 0395 blue
0390 0397 red 
0390 0398 blue
0390 0411 red 
0390 0414 blue
0390 0424 blue
0390 0428 red 
0391 0399 red 
0391 0404 blue
0391 0406 blue
0391 0407 blue
0391 0415 blue
0391 0417 blue
0391 0421 blue
0391 0429 blue
0391 0430 blue
0391 0432 red 
0391 0434 blue
0392 0393 blue
0392 0398 red 
0392 0399 red 
0392 0402 blue
0392 0412 blue
0393 0399 red 
0393 0401 blue
0393 0404 blue
0393 0411 blue
0393 0415 blue
0393 0426 blue
0393 0429 blue
0393 0431 blue
0394 0398 red 
0394 0400 blue
0394 0407 blue
0394 0410 blue
0394 0413 blue
0394 0414 blue
0394 0419 blue
0394 0420 blue
0394 0421 blue
0394 0430 blue
0395 0397 blue
0395 0398 blue
0395 0401 blue
0395 0402 red 
0395 0405 blue
0395 0406 blue
0395 0413 blue
0395 0415 blue
0395 0419 blue
0395 0420 blue
0395 0431 blue
0396 0397 blue
0396 0399 red 
0396 0403 blue
0396 0424 blue
0396 0427 blue
0396 0429 blue
0396 0432 red 
0396 0433 blue
0397 0406 blue
0397 0407 blue
0397 0425 blue
0397 0470 blue
0398 0410 red 
0399 0408 red 
0399 0418 blue
0399 0421 red 
0399 0468 blue
0400 0411 blue
0400 0421 blue
0401 0402 red 
0401 0403 blue
0401 0405 blue
0401 0408 blue
0401 0409 blue
0401 0417 blue
0401 0419 blue
0401 0422 blue
0402 0405 blue
0402 0406 blue
0402 0407 blue
0402 0409 red 
0402 0412 blue
0402 0415 blue
0402 0416 blue
0402 0418 blue
0402 0430 red 
0402 0431 blue
0402 0434 blue
0403 0413 blue
0403 0414 blue
0403 0417 blue
0403 0424 blue
0403 0427 blue
0403 0433 blue
0404 0407 blue
0404 0410 blue
0404 0412 blue
0404 0427 blue
0405 0409 blue
0405 0419 blue
0405 0467 blue
0406 0413 blue
0406 0416 blue
0406 0419 blue
0406 0420 blue
0406 0428 blue
0406 0432 blue
0407 0408 blue
0407 0419 blue
0407 0420 blue
0407 0426 blue
0408 0416 blue
0408 0419 blue
0408 0428 blue
0408 0432 blue
0409 0412 blue
0409 0418 blue
0409 0419 blue
0409 0420 blue
0409 0421 blue
0409 0422 blue
0409 0424 blue
0409 0430 blue
0409 0465 blue
0410 0416 blue
0410 0422 blue
0410 0425 blue
0410 0470 blue
0411 0412 blue
0411 0417 blue
0411 0422 blue
0412 0415 blue
0412 0416 blue
0412 0420 blue
0412 0425 blue
0412 0431 blue
0412 0432 blue
0413 0431 blue
0413 0435 blue
0414 0422 blue
0416 0421 blue
0416 0434 blue
0417 0429 blue
0418 0419 blue
0418 0471 blue
0420 0426 blue
0421 0423 blue
0421 0425 blue
0421 0434 blue
0422 0430 blue
0423 0426 blue
0423 0427 blue
0424 0433 blue
0425 0426 blue
0426 0427 blue
0426 0428 blue
0427 0429 blue
0428 0431 blue
0428 0432 red 
0429 0433 blue
0430 0431 blue
0435 0445 blue
0435 0446 blue
0435 0447 blue
0435 0448 blue
0435 0449 blue
0435 0450 blue
0435 0451 blue
0435 0452 blue
0435 0453 blue
0435 0454 red 
0435 0455 blue
0435 0456 blue
0435 0457 blue
0435 0458 blue
0435 0459 blue
0436 0445 blue
0436 0446 blue
0436 0447 blue
0436 0448 blue
0436 0449 blue
0436 0451 blue
0436 0452 blue
0436 0453 blue
0436 0454 blue
0436 0455 blue
0436 0456 blue
0436 0457 blue
0437 0445 blue
0437 0446 blue
0437 0447 blue
0437 0448 blue
0437 0449 blue
0437 0450 blue
0437 0451 blue
0437 0452 blue
0437 0453 blue
0437 0454 blue
0437 0455 blue
0437 0456 blue
0438 0445 blue
0438 0446 blue
0438 0447 blue
0438 0448 blue
0438 0449 blue
0438 0450 blue
0438 0451 blue
0438 0452 blue
0438 0453 blue
0438 0454 red 
0439 0445 blue
0439 0446 blue
0439 0447 blue
0439 0448 blue
0439 0449 blue
0439 0450 blue
0439 0451 blue
0439 0452 blue
0439 0453 blue
0440 0445 blue
0440 0446 blue
0440 0447 blue
0440 0449 blue
0440 0450 blue
0440 0451 blue
0440 0452 blue
0441 0445 blue
0441 0446 blue
0441 0447 blue
0441 0449 blue
0441 0450 blue
0441 0451 blue
0442 0445 red 
0442 0446 red 
0442 0447 blue
0442 0448 red 
0442 0449 blue
0442 0450 blue
0442 0451 red 
0443 0445 blue
0443 0446 blue
0443 0447 blue
0443 0449 blue
0443 0450 blue
0444 0446 blue
0444 0447 blue
0444 0448 blue
0460 0461 blue
0460 0462 blue
0460 0463 blue
0460 0464 blue
0460 0466 red 
0460 0467 blue
0460 0468 red 
0460 0469 red 
0460 0470 blue
0460 0471 blue
0460 0472 blue
0460 0473 blue
0460 0474 blue
0460 0475 blue
0460 0476 blue
0460 0477 blue
0460 0478 blue
0460 0479 blue
0460 0480 red 
0460 0481 blue
0460 0482 blue
0460 0483 blue
0460 0484 blue
0460 0485 blue
0460 0487 blue
0460 0488 blue
0460 0489 blue
0460 0490 blue
0460 0491 blue
0460 0492 blue
0460 0494 blue
0460 0495 blue
0460 0496 blue
0460 0497 blue
0460 0499 blue
0460 0500 blue
0461 0462 blue
0461 0463 blue
0461 0464 red 
0461 0465 blue
0461 0466 blue
0461 0467 blue
0461 0468 red 
0461 0469 red 
0461 0471 blue
0461 0472 blue
0461 0473 blue
0461 0474 blue
0461 0475 blue
0461 0476 blue
0461 0479 blue
0461 0480 red 
0461 0481 blue
0461 0482 blue
0461 0483 blue
0461 0484 blue
0461 0485 blue
0461 0486 blue
0461 0487 blue
0461 0488 blue
0461 0489 blue
0461 0490 blue
0461 0491 blue
0461 0492 blue
0461 0493 blue
0461 0494 blue
0461 0495 blue
0461 0496 blue
0462 0463 red 
0462 0464 blue
0462 0465 red 
0462 0466 red 
0462 0467 blue
0462 0468 blue
0462 0469 blue
0462 0470 red 
0462 0471 blue
0462 0472 blue
0462 0473 blue
0462 0475 blue
0462 0476 blue
0462 0477 red 
0462 0478 blue
0462 0479 blue
0462 0480 red 
0462 0481 blue
0462 0482 red 
0462 0483 blue
0462 0484 blue
0462 0485 blue
0462 0486 blue
0462 0487 blue
0462 0488 blue
0462 0489 blue
0462 0490 blue
0462 0491 red 
0462 0492 blue
0463 0464 red 
0463 0465 red 
0463 0466 blue
0463 0467 blue
0463 0469 blue
0463 0470 blue
0463 0471 blue
0463 0472 blue
0463 0473 red 
0463 0474 blue
0463 0475 blue
0463 0476 red 
0463 0477 blue
0463 0479 blue
0463 0480 red 
0463 0481 blue
0463 0482 red 
0463 0483 red 
0463 0484 blue
0463 0485 blue
0463 0486 blue
0463 0487 blue
0463 0488 blue
0463 0489 blue
0464 0465 blue
0464 0466 red 
0464 0467 red 
0464 0469 red 
0464 0470 blue
0464 0471 blue
0464 0472 blue
0464 0473 blue
0464 0474 blue
0464 0475 red 
0464 0476 blue
0464 0477 blue
0464 0478 blue
0464 0479 red 
0464 0480 blue
0464 0481 blue
0464 0482 red 
0464 0483 red 
0464 0484 blue
0464 0485 red 
0464 0486 blue
0464 0487 blue
0465 0466 red 
0465 0467 blue
0465 0468 blue
0465 0469 blue
0465 0470 blue
0465 0471 blue
0465 0472 blue
0465 0473 blue
0465 0474 blue
0465 0476 blue
0465 0477 blue
0465 0478 blue
0465 0479 blue
0465 0480 blue
0465 0482 blue
0465 0483 blue
0465 0484 blue
0466 0467 blue
0466 0468 red 
0466 0469 red 
0466 0470 blue
0466 0471 red 
0466 0472 blue
0466 0473 blue
0466 0474 red 
0466 0475 blue
0466 0476 red 
0466 0477 red 
0466 0478 red 
0466 0479 blue
0466 0480 red 
0466 0481 blue
0467 0468 red 
0467 0469 blue
0467 0470 blue
0467 0472 blue
0467 0473 blue
0467 0474 blue
0467 0476 blue
0467 0477 blue
0467 0478 blue
0467 0479 blue
0468 0469 red 
0468 0470 blue
0468 0471 blue
0468 0473 blue
0468 0474 red 
0468 0475 blue
0468 0476 red 
0468 0477 red 
0468 0478 blue
0469 0470 red 
0469 0471 red 
0469 0472 red 
0469 0473 blue
0469 0474 blue
0469 0475 red 
0469 0476 blue
0470 0471 blue
0470 0472 blue
0470 0473 blue
0470 0474 blue
0471 0472 blue
0471 0473 blue
