# Supplementary material for: Revealing biases in the sampling of ecological interaction networks
Source: PeerJ. 2019 Sep 2;7:e7566. doi: 10.7717/peerj.7566 (PMC6727833; doi:10.7717/peerj.7566)
Supplement: Supplemental Information 6 [file peerj-07-7566-s006.zip › Python-Package/output_sampled/tripartite_modnfn7-module_sampled.txt]

0001 0040
0001 0072
0001 0073
0001 0074
0001 0075
0001 0076
0002 0003
0002 0007
0002 0036
0002 0048
0002 0057
0002 0077
0003 0010
0003 0021
0003 0078
0003 0079
0003 0080
0003 0081
0004 0033
0004 0052
0004 0082
0004 0083
0004 0084
0004 0085
0005 0082
0005 0084
0005 0085
0005 0086
0006 0087
0006 0088
0006 0089
0006 0090
0006 0091
0006 0092
0007 0010
0007 0021
0007 0027
0007 0078
0007 0093
0007 0094
0007 0095
0007 0096
0008 0019
0008 0033
0008 0034
0008 0084
0008 0085
0008 0097
0008 0098
0008 0099
0009 0100
0009 0101
0009 0102
0009 0103
0009 0104
0010 0012
0010 0036
0010 0043
0010 0057
0010 0105
0011 0083
0011 0084
0011 0085
0011 0086
0011 0106
0011 0107
0011 0108
0012 0015
0012 0093
0012 0109
0012 0110
0013 0111
0013 0112
0013 0113
0014 0027
0014 0081
0014 0110
0015 0045
0015 0114
0015 0115
0016 0041
0016 0116
0016 0117
0016 0118
0016 0119
0016 0120
0017 0121
0017 0122
0017 0123
0017 0124
0018 0029
0018 0055
0018 0056
0018 0061
0018 0064
0018 0070
0018 0096
0018 0125
0018 0126
0019 0033
0019 0052
0019 0084
0019 0086
0019 0127
0019 0128
0019 0129
0020 0130
0021 0036
0021 0045
0021 0057
0021 0131
0022 0117
0022 0132
0022 0133
0022 0134
0022 0135
0023 0136
0023 0137
0023 0138
0023 0139
0023 0140
0023 0141
0024 0059
0024 0109
0024 0142
0024 0143
0024 0144
0024 0145
0025 0138
0025 0139
0025 0146
0025 0147
0026 0111
0026 0148
0026 0149
0026 0150
0026 0151
0027 0043
0027 0057
0028 0152
0028 0153
0028 0154
0029 0104
0029 0111
0029 0113
0029 0154
0029 0155
0030 0044
0030 0156
0030 0157
0030 0158
0030 0159
0030 0160
0030 0161
0031 0073
0031 0074
0031 0075
0031 0162
0031 0163
0032 0033
0032 0034
0032 0082
0032 0107
0032 0129
0032 0164
0033 0038
0033 0054
0033 0063
0033 0165
0033 0166
0034 0049
0034 0063
0034 0165
0034 0166
0035 0081
0036 0081
0036 0094
0036 0110
0037 0132
0037 0135
0037 0136
0037 0167
0037 0168
0037 0169
0038 0050
0038 0052
0038 0082
0038 0128
0038 0170
0039 0138
0039 0139
0039 0147
0040 0065
0040 0122
0040 0157
0040 0160
0040 0171
0041 0172
0041 0173
0041 0174
0041 0175
0041 0176
0042 0177
0042 0178
0042 0179
0042 0180
0042 0181
0042 0182
0043 0080
0043 0081
0043 0093
0043 0094
0043 0095
0043 0183
0044 0146
0044 0184
0044 0185
0044 0186
0044 0187
0045 0078
0045 0080
0045 0095
0045 0110
0046 0188
0046 0189
0046 0190
0046 0191
0046 0192
0046 0193
0047 0103
0047 0104
0047 0111
0047 0152
0047 0194
0047 0195
0048 0080
0048 0093
0048 0095
0048 0110
0049 0083
0049 0086
0049 0097
0049 0107
0049 0196
0050 0102
0050 0153
0050 0197
0051 0156
0051 0161
0051 0195
0051 0198
0051 0199
0052 0054
0052 0165
0052 0200
0053 0143
0053 0188
0053 0201
0053 0202
0053 0203
0054 0083
0054 0085
0054 0097
0054 0107
0054 0151
0054 0204
0055 0111
0055 0149
0055 0205
0055 0206
0056 0101
0056 0104
0056 0111
0056 0151
0056 0153
0056 0207
0056 0208
0057 0094
0057 0209
0058 0134
0058 0180
0058 0203
0058 0210
0058 0211
0058 0212
0058 0213
0059 0060
0059 0206
0059 0214
0059 0215
0059 0216
0060 0109
0060 0191
0060 0201
0060 0217
0060 0218
0061 0101
0061 0149
0061 0154
0061 0156
0062 0109
0062 0116
0062 0189
0062 0219
0062 0220
0063 0082
0063 0086
0063 0107
0064 0221
0065 0069
0065 0072
0065 0076
0065 0186
0065 0222
0066 0139
0067 0100
0067 0101
0067 0104
0067 0153
0067 0221
0067 0223
0068 0102
0068 0104
0068 0151
0068 0194
0068 0197
0068 0223
0069 0123
0069 0124
0069 0130
0069 0132
0069 0198
0070 0103
0070 0151
0070 0194
0070 0221
0071 0101
0071 0149
0071 0152
0071 0153
0071 0223
