# Supplementary material for: Revealing biases in the sampling of ecological interaction networks
Source: PeerJ. 2019 Sep 2;7:e7566. doi: 10.7717/peerj.7566 (PMC6727833; doi:10.7717/peerj.7566)
Supplement: Supplemental Information 6 [file peerj-07-7566-s006.zip › Python-Package/output_sampled/degree.txt]

           1   12.0000000    
           2   7.00000000    
           3   9.00000000    
           4   8.00000000    
           5   8.00000000    
           6   6.00000000    
           7   5.00000000    
           8   5.00000000    
           9   4.00000000    
          10   2.00000000    
          11   3.00000000    
          12   3.00000000    
          13   3.00000000    
          14   21.0000000    
          15   25.0000000    
          16   20.0000000    
          17   22.0000000    
          18   17.0000000    
          19   13.0000000    
          20   15.0000000    
          21   12.0000000    
          22   13.0000000    
          23   13.0000000    
          24   8.00000000    
          25   11.0000000    
          26   9.00000000    
          27   11.0000000    
          28   10.0000000    
          29   12.0000000    
          30   12.0000000    
          31   11.0000000    
          32   12.0000000    
          33   12.0000000    
          34   11.0000000    
          35   11.0000000    
          36   7.00000000    
          37   11.0000000    
          38   11.0000000    
          39   7.00000000    
          40   10.0000000    
          41   11.0000000    
          42   11.0000000    
          43   13.0000000    
          44   7.00000000    
          45   9.00000000    
          46   15.0000000    
          47   8.00000000    
          48   10.0000000    
          49   10.0000000    
          50   11.0000000    
          51   13.0000000    
          52   10.0000000    
          53   8.00000000    
          54   10.0000000    
          55   10.0000000    
          56   7.00000000    
          57   13.0000000    
          58   15.0000000    
          59   7.00000000    
          60   9.00000000    
          61   9.00000000    
          62   11.0000000    
          63   12.0000000    
          64   6.00000000    
          65   9.00000000    
          66   9.00000000    
          67   11.0000000    
          68   15.0000000    
          69   8.00000000    
          70   8.00000000    
          71   8.00000000    
          72   6.00000000    
          73   10.0000000    
          74   8.00000000    
          75   10.0000000    
          76   5.00000000    
          77   12.0000000    
          78   14.0000000    
          79   5.00000000    
          80   12.0000000    
          81   228.000000    
          82   204.000000    
          83   181.000000    
          84   169.000000    
          85   156.000000    
          86   144.000000    
          87   125.000000    
          88   117.000000    
          89   105.000000    
          90   93.0000000    
          91   85.0000000    
          92   78.0000000    
          93   72.0000000    
          94   59.0000000    
          95   60.0000000    
          96   54.0000000    
          97   46.0000000    
          98   46.0000000    
          99   41.0000000    
         100   34.0000000    
         101   33.0000000    
         102   31.0000000    
         103   28.0000000    
         104   24.0000000    
         105   24.0000000    
         106   24.0000000    
         107   19.0000000    
         108   23.0000000    
         109   23.0000000    
         110   24.0000000    
         111   20.0000000    
         112   21.0000000    
         113   19.0000000    
         114   20.0000000    
         115   21.0000000    
         116   23.0000000    
         117   20.0000000    
         118   18.0000000    
         119   21.0000000    
         120   18.0000000    
         121   18.0000000    
         122   19.0000000    
         123   17.0000000    
         124   17.0000000    
         125   17.0000000    
         126   16.0000000    
         127   17.0000000    
         128   16.0000000    
         129   17.0000000    
         130   16.0000000    
         131   22.0000000    
         132   17.0000000    
         133   16.0000000    
         134   15.0000000    
         135   18.0000000    
         136   15.0000000    
         137   16.0000000    
         138   13.0000000    
         139   16.0000000    
         140   16.0000000    
         141   15.0000000    
         142   18.0000000    
         143   17.0000000    
         144   12.0000000    
         145   14.0000000    
         146   14.0000000    
         147   13.0000000    
         148   14.0000000    
         149   16.0000000    
         150   12.0000000    
         151   11.0000000    
         152   13.0000000    
         153   11.0000000    
         154   12.0000000    
         155   13.0000000    
         156   12.0000000    
         157   12.0000000    
         158   14.0000000    
         159   10.0000000    
         160   11.0000000    
         161   13.0000000    
         162   11.0000000    
         163   12.0000000    
         164   12.0000000    
         165   11.0000000    
         166   11.0000000    
         167   10.0000000    
         168   11.0000000    
         169   13.0000000    
         170   10.0000000    
         171   12.0000000    
         172   10.0000000    
         173   10.0000000    
         174   8.00000000    
         175   13.0000000    
         176   9.00000000    
         177   13.0000000    
         178   10.0000000    
         179   12.0000000    
         180   10.0000000    
         181   11.0000000    
         182   8.00000000    
         183   10.0000000    
         184   12.0000000    
         185   11.0000000    
         186   9.00000000    
         187   9.00000000    
         188   9.00000000    
         189   9.00000000    
         190   8.00000000    
         191   12.0000000    
         192   8.00000000    
         193   9.00000000    
         194   7.00000000    
         195   7.00000000    
         196   10.0000000    
         197   10.0000000    
         198   7.00000000    
         199   9.00000000    
         200   9.00000000    
         201   8.00000000    
         202   6.00000000    
         203   9.00000000    
         204   8.00000000    
         205   7.00000000    
         206   6.00000000    
         207   6.00000000    
         208   6.00000000    
         209   7.00000000    
         210   8.00000000    
         211   8.00000000    
         212   7.00000000    
         213   8.00000000    
         214   7.00000000    
         215   7.00000000    
         216   6.00000000    
         217   8.00000000    
         218   7.00000000    
         219   7.00000000    
         220   7.00000000    
         221   7.00000000    
         222   7.00000000    
         223   7.00000000    
         224   7.00000000    
         225   8.00000000    
         226   6.00000000    
         227   7.00000000    
         228   5.00000000    
         229   6.00000000    
         230   5.00000000    
         231   4.00000000    
         232   5.00000000    
         233   4.00000000    
         234   5.00000000    
         235   7.00000000    
         236   5.00000000    
         237   7.00000000    
         238   5.00000000    
         239   6.00000000    
         240   4.00000000    
         241   4.00000000    
         242   5.00000000    
         243   5.00000000    
         244   3.00000000    
         245   5.00000000    
         246   4.00000000    
         247   5.00000000    
         248   4.00000000    
         249   5.00000000    
         250   4.00000000    
         251   8.00000000    
         252   4.00000000    
         253   2.00000000    
         254   5.00000000    
         255   5.00000000    
         256   4.00000000    
         257   7.00000000    
         258   6.00000000    
         259   5.00000000    
         260   6.00000000    
         261   4.00000000    
         262   4.00000000    
         263   3.00000000    
         264   2.00000000    
         265   4.00000000    
         266   4.00000000    
         267   4.00000000    
         268   5.00000000    
         269   3.00000000    
         270   3.00000000    
         271   4.00000000    
         272   3.00000000    
         273   3.00000000    
         274   4.00000000    
         275   3.00000000    
         276   3.00000000    
         277   4.00000000    
         278   3.00000000    
         279   2.00000000    
         280   3.00000000    
         281   4.00000000    
         282   2.00000000    
         283   5.00000000    
         284   3.00000000    
         285   3.00000000    
         286   2.00000000    
         287   2.00000000    
         288   5.00000000    
         289   2.00000000    
         290   3.00000000    
         291   3.00000000    
         292   3.00000000    
         293   4.00000000    
         294   6.00000000    
         295   2.00000000    
         296   1.00000000    
         297   4.00000000    
         298   2.00000000    
         299   2.00000000    
         300   1.00000000    
         301   1.00000000    
         302   1.00000000    
         303   1.00000000    
         304   1.00000000    
         305   1.00000000    
         306   2.00000000    
         307   3.00000000    
         308   1.00000000    
         309   1.00000000    
         310   2.00000000    
         311   1.00000000    
         312   2.00000000    
         313   2.00000000    
         314   1.00000000    
         315   5.00000000    
         316   2.00000000    
         317   2.00000000    
         318   2.00000000    
         319   1.00000000    
         320   1.00000000    
         321   19.0000000    
         322   30.0000000    
         323   24.0000000    
         324   31.0000000    
         325   25.0000000    
         326   29.0000000    
         327   26.0000000    
         328   19.0000000    
         329   25.0000000    
         330   32.0000000    
         331   31.0000000    
         332   24.0000000    
         333   24.0000000    
         334   24.0000000    
         335   20.0000000    
         336   16.0000000    
         337   20.0000000    
         338   19.0000000    
         339   22.0000000    
         340   18.0000000    
         341   14.0000000    
         342   14.0000000    
         343   15.0000000    
         344   16.0000000    
         345   13.0000000    
         346   16.0000000    
         347   14.0000000    
         348   11.0000000    
         349   12.0000000    
         350   16.0000000    
         351   16.0000000    
         352   14.0000000    
         353   13.0000000    
         354   14.0000000    
         355   12.0000000    
         356   11.0000000    
         357   13.0000000    
         358   11.0000000    
         359   14.0000000    
         360   13.0000000    
         361   10.0000000    
         362   11.0000000    
         363   11.0000000    
         364   11.0000000    
         365   10.0000000    
         366   12.0000000    
         367   10.0000000    
         368   10.0000000    
         369   21.0000000    
         370   23.0000000    
         371   27.0000000    
         372   25.0000000    
         373   28.0000000    
         374   30.0000000    
         375   20.0000000    
         376   25.0000000    
         377   27.0000000    
         378   22.0000000    
         379   29.0000000    
         380   31.0000000    
         381   19.0000000    
         382   23.0000000    
         383   17.0000000    
         384   23.0000000    
         385   17.0000000    
         386   17.0000000    
         387   22.0000000    
         388   15.0000000    
         389   14.0000000    
         390   14.0000000    
         391   15.0000000    
         392   18.0000000    
         393   18.0000000    
         394   17.0000000    
         395   16.0000000    
         396   12.0000000    
         397   16.0000000    
         398   11.0000000    
         399   12.0000000    
         400   12.0000000    
         401   14.0000000    
         402   11.0000000    
         403   13.0000000    
         404   11.0000000    
         405   15.0000000    
         406   11.0000000    
         407   13.0000000    
         408   9.00000000    
         409   12.0000000    
         410   12.0000000    
         411   12.0000000    
         412   13.0000000    
         413   9.00000000    
         414   10.0000000    
         415   10.0000000    
         416   27.0000000    
         417   24.0000000    
         418   21.0000000    
         419   18.0000000    
         420   18.0000000    
         421   15.0000000    
         422   15.0000000    
         423   11.0000000    
         424   10.0000000    
         425   10.0000000    
         426   10.0000000    
         427   8.00000000    
         428   7.00000000    
         429   7.00000000    
         430   6.00000000    
         431   6.00000000    
         432   5.00000000    
         433   41.0000000    
         434   39.0000000    
         435   35.0000000    
         436   34.0000000    
         437   33.0000000    
         438   30.0000000    
         439   24.0000000    
         440   22.0000000    
         441   22.0000000    
         442   17.0000000    
         443   17.0000000    
         444   13.0000000    
         445   14.0000000    
         446   13.0000000    
         447   9.00000000    
         448   11.0000000    
         449   9.00000000    
         450   7.00000000    
         451   10.0000000    
         452   6.00000000    
         453   8.00000000    
         454   4.00000000    
         455   5.00000000    
         456   5.00000000    
         457   4.00000000    
         458   25.0000000    
         459   26.0000000    
         460   19.0000000    
         461   19.0000000    
         462   16.0000000    
         463   11.0000000    
         464   13.0000000    
         465   14.0000000    
         466   12.0000000    
         467   10.0000000    
         468   10.0000000    
         469   9.00000000    
         470   7.00000000    
         471   7.00000000    
         472   7.00000000    
         473   7.00000000    
         474   6.00000000    
         475   4.00000000    
         476   2.00000000    
         477   3.00000000    
         478   4.00000000    
         479   3.00000000    
         480   2.00000000    
         481   1.00000000    
         482   2.00000000    
         483   1.00000000    
         484   9.00000000    
         485   6.00000000    
         486   10.0000000    
         487   7.00000000    
         488   11.0000000    
         489   7.00000000    
         490   10.0000000    
         491   9.00000000    
         492   8.00000000    
         493   10.0000000    
         494   11.0000000    
         495   13.0000000    
         496   10.0000000    
         497   8.00000000    
         498   9.00000000    
         499   10.0000000    
         500   9.00000000    
         501   12.0000000    
         502   13.0000000    
         503   13.0000000    
         504   13.0000000    
         505   9.00000000    
         506   7.00000000    
         507   6.00000000    
         508   7.00000000    
         509   14.0000000    
         510   9.00000000    
         511   10.0000000    
         512   9.00000000    
         513   11.0000000    
         514   18.0000000    
         515   8.00000000    
         516   11.0000000    
         517   13.0000000    
         518   13.0000000    
         519   11.0000000    
         520   13.0000000    
         521   11.0000000    
         522   1.00000000    
         523   14.0000000    
         524   12.0000000    
         525   13.0000000    
         526   13.0000000    
         527   12.0000000    
         528   10.0000000    
         529   9.00000000    
         530   14.0000000    
         531   9.00000000    
         532   7.00000000    
         533   4.00000000    
         534   10.0000000    
         535   16.0000000    
         536   8.00000000    
         537   8.00000000    
         538   6.00000000    
         539   12.0000000    
         540   8.00000000    
         541   11.0000000    
         542   5.00000000    
         543   9.00000000    
         544   5.00000000    
         545   7.00000000    
         546   9.00000000    
         547   11.0000000    
         548   8.00000000    
         549   11.0000000    
         550   10.0000000    
         551   6.00000000    
         552   9.00000000    
         553   9.00000000    
         554   12.0000000    
         555   6.00000000    
         556   8.00000000    
         557   11.0000000    
         558   7.00000000    
         559   11.0000000    
         560   9.00000000    
         561   13.0000000    
         562   10.0000000    
         563   12.0000000    
         564   8.00000000    
         565   4.00000000    
         566   8.00000000    
         567   14.0000000    
         568   10.0000000    
         569   11.0000000    
         570   9.00000000    
         571   8.00000000    
         572   11.0000000    
         573   6.00000000    
         574   18.0000000    
         575   17.0000000    
         576   10.0000000    
         577   15.0000000    
         578   16.0000000    
         579   16.0000000    
         580   9.00000000    
         581   17.0000000    
         582   9.00000000    
         583   9.00000000    
         584   12.0000000    
         585   9.00000000    
         586   8.00000000    
         587   10.0000000    
         588   4.00000000    
         589   9.00000000    
         590   9.00000000    
         591   10.0000000    
         592   10.0000000    
         593   16.0000000    
         594   11.0000000    
         595   9.00000000    
         596   11.0000000    
         597   13.0000000    
         598   8.00000000    
         599   10.0000000    
         600   13.0000000    
         601   13.0000000    
         602   14.0000000    
         603   20.0000000    
         604   12.0000000    
         605   10.0000000    
         606   10.0000000    
         607   11.0000000    
         608   3.00000000    
         609   13.0000000    
         610   9.00000000    
         611   14.0000000    
         612   6.00000000    
         613   14.0000000    
         614   10.0000000    
         615   9.00000000    
         616   8.00000000    
         617   9.00000000    
         618   6.00000000    
         619   7.00000000    
         620   12.0000000    
         621   6.00000000    
         622   13.0000000    
         623   8.00000000    
         624   11.0000000    
         625   15.0000000    
         626   8.00000000    
         627   12.0000000    
         628   9.00000000    
         629   8.00000000    
         630   8.00000000    
         631   11.0000000    
         632   5.00000000    
         633   9.00000000    
         634   9.00000000    
         635   5.00000000    
         636   10.0000000    
         637   8.00000000    
         638   11.0000000    
         639   13.0000000    
         640   23.0000000    
         641   32.0000000    
         642   37.0000000    
         643   32.0000000    
         644   38.0000000    
         645   40.0000000    
         646   43.0000000    
         647   36.0000000    
         648   39.0000000    
         649   30.0000000    
         650   36.0000000    
         651   26.0000000    
         652   31.0000000    
         653   35.0000000    
         654   32.0000000    
         655   29.0000000    
         656   24.0000000    
         657   29.0000000    
         658   34.0000000    
         659   23.0000000    
         660   23.0000000    
         661   29.0000000    
         662   25.0000000    
         663   23.0000000    
         664   25.0000000    
         665   15.0000000    
         666   19.0000000    
         667   31.0000000    
         668   33.0000000    
         669   22.0000000    
         670   17.0000000    
         671   22.0000000    
         672   21.0000000    
         673   17.0000000    
         674   17.0000000    
         675   14.0000000    
         676   18.0000000    
         677   16.0000000    
         678   14.0000000    
         679   20.0000000    
         680   13.0000000    
         681   15.0000000    
         682   15.0000000    
         683   18.0000000    
         684   16.0000000    
         685   11.0000000    
         686   14.0000000    
         687   13.0000000    
         688   13.0000000    
         689   13.0000000    
         690   12.0000000    
         691   18.0000000    
         692   13.0000000    
         693   16.0000000    
         694   10.0000000    
         695   17.0000000    
         696   11.0000000    
         697   10.0000000    
         698   10.0000000    
         699   11.0000000    
         700   15.0000000    
         701   10.0000000    
         702   15.0000000    
         703   13.0000000    
         704   13.0000000    
         705   10.0000000    
         706   12.0000000    
         707   13.0000000    
         708   12.0000000    
         709   17.0000000    
         710   13.0000000    
         711   13.0000000    
         712   11.0000000    
         713   10.0000000    
         714   8.00000000    
         715   12.0000000    
         716   11.0000000    
         717   11.0000000    
         718   14.0000000    
         719   8.00000000    
         720   12.0000000    
         721   11.0000000    
         722   12.0000000    
         723   10.0000000    
         724   11.0000000    
         725   10.0000000    
         726   11.0000000    
         727   11.0000000    
         728   11.0000000    
         729   10.0000000    
         730   11.0000000    
         731   9.00000000    
         732   12.0000000    
         733   11.0000000    
         734   17.0000000    
         735   20.0000000    
         736   20.0000000    
         737   18.0000000    
         738   22.0000000    
         739   19.0000000    
         740   20.0000000    
         741   23.0000000    
         742   17.0000000    
         743   21.0000000    
         744   20.0000000    
         745   19.0000000    
         746   20.0000000    
         747   20.0000000    
         748   14.0000000    
         749   13.0000000    
         750   14.0000000    
         751   15.0000000    
         752   14.0000000    
         753   16.0000000    
         754   10.0000000    
         755   11.0000000    
         756   12.0000000    
         757   14.0000000    
         758   13.0000000    
         759   11.0000000    
         760   14.0000000    
         761   10.0000000    
         762   10.0000000    
         763   10.0000000    
         764   10.0000000    
         765   9.00000000    
         766   10.0000000    
         767   8.00000000    
         768   9.00000000    
         769   11.0000000    
         770   9.00000000    
         771   13.0000000    
         772   11.0000000    
         773   9.00000000    
         774   8.00000000    
         775   15.0000000    
         776   8.00000000    
         777   14.0000000    
         778   15.0000000    
         779   11.0000000    
         780   9.00000000    
         781   5.00000000    
         782   8.00000000    
         783   5.00000000    
         784   4.00000000    
         785   8.00000000    
         786   10.0000000    
         787   8.00000000    
         788   11.0000000    
         789   7.00000000    
         790   5.00000000    
         791   10.0000000    
         792   7.00000000    
         793   10.0000000    
         794   7.00000000    
         795   12.0000000    
         796   8.00000000    
         797   17.0000000    
         798   9.00000000    
         799   12.0000000    
         800   6.00000000    
         801   7.00000000    
         802   9.00000000    
         803   15.0000000    
         804   9.00000000    
         805   13.0000000    
         806   11.0000000    
         807   11.0000000    
         808   10.0000000    
         809   11.0000000    
         810   3.00000000    
         811   13.0000000    
         812   29.0000000    
         813   30.0000000    
         814   25.0000000    
         815   22.0000000    
         816   20.0000000    
         817   16.0000000    
         818   16.0000000    
         819   13.0000000    
         820   12.0000000    
         821   13.0000000    
         822   8.00000000    
         823   11.0000000    
         824   9.00000000    
         825   7.00000000    
         826   8.00000000    
         827   6.00000000    
         828   4.00000000    
         829   5.00000000    
         830   3.00000000    
         831   4.00000000    
         832   2.00000000    
         833   3.00000000    
         834   3.00000000    
         835   2.00000000    
         836   2.00000000    
         837   4.00000000    
         838   3.00000000    
         839   25.0000000    
         840   27.0000000    
         841   21.0000000    
         842   21.0000000    
         843   19.0000000    
         844   17.0000000    
         845   14.0000000    
         846   13.0000000    
         847   13.0000000    
         848   11.0000000    
         849   10.0000000    
         850   9.00000000    
         851   11.0000000    
         852   9.00000000    
         853   7.00000000    
         854   7.00000000    
         855   6.00000000    
         856   8.00000000    
         857   6.00000000    
         858   6.00000000    
         859   4.00000000    
         860   5.00000000    
         861   3.00000000    
         862   3.00000000    
         863   6.00000000    
         864   4.00000000    
         865   2.00000000    
         866   1.00000000    
         867   1.00000000    
         868   1.00000000    
         869   3.00000000    
         870   32.0000000    
         871   29.0000000    
         872   26.0000000    
         873   22.0000000    
         874   21.0000000    
         875   21.0000000    
         876   18.0000000    
         877   15.0000000    
         878   13.0000000    
         879   16.0000000    
         880   9.00000000    
         881   10.0000000    
         882   8.00000000    
         883   8.00000000    
         884   7.00000000    
         885   8.00000000    
         886   7.00000000    
         887   6.00000000    
         888   5.00000000    
         889   5.00000000    
         890   4.00000000    
         891   4.00000000    
         892   4.00000000    
         893   3.00000000    
         894   2.00000000    
         895   2.00000000    
         896   3.00000000    
         897   2.00000000    
         898   2.00000000    
         899   3.00000000    
         900   1.00000000    
         901   2.00000000    
         902   3.00000000    
         903   3.00000000    
         904   1.00000000    
         905   2.00000000    
         906   1.00000000    
         907   1.00000000    
         908   1.00000000    
         909   1.00000000    
         910   1.00000000    
         911   2.00000000    
         912   1.00000000    
         913   1.00000000    
         914   1.00000000    
         915   1.00000000    
         916   2.00000000    
         917   2.00000000    
         918   44.0000000    
         919   40.0000000    
         920   30.0000000    
         921   31.0000000    
         922   30.0000000    
         923   28.0000000    
         924   29.0000000    
         925   17.0000000    
         926   23.0000000    
         927   21.0000000    
         928   19.0000000    
         929   19.0000000    
         930   16.0000000    
         931   19.0000000    
         932   16.0000000    
         933   15.0000000    
         934   15.0000000    
         935   15.0000000    
         936   14.0000000    
         937   13.0000000    
         938   14.0000000    
         939   15.0000000    
         940   10.0000000    
         941   10.0000000    
         942   8.00000000    
         943   16.0000000    
         944   12.0000000    
         945   12.0000000    
         946   9.00000000    
         947   12.0000000    
         948   10.0000000    
         949   9.00000000    
         950   11.0000000    
         951   10.0000000    
         952   11.0000000    
         953   4.00000000    
         954   8.00000000    
         955   8.00000000    
         956   5.00000000    
         957   6.00000000    
         958   4.00000000    
         959   10.0000000    
         960   7.00000000    
         961   10.0000000    
         962   8.00000000    
         963   9.00000000    
         964   9.00000000    
         965   11.0000000    
         966   12.0000000    
         967   13.0000000    
         968   17.0000000    
         969   7.00000000    
         970   10.0000000    
         971   8.00000000    
         972   8.00000000    
         973   5.00000000    
         974   14.0000000    
         975   10.0000000    
         976   12.0000000    
         977   9.00000000    
         978   15.0000000    
         979   9.00000000    
         980   6.00000000    
         981   11.0000000    
         982   16.0000000    
         983   10.0000000    
         984   11.0000000    
         985   7.00000000    
         986   9.00000000    
         987   14.0000000    
         988   7.00000000    
         989   14.0000000    
         990   10.0000000    
         991   8.00000000    
         992   10.0000000    
         993   15.0000000    
         994   8.00000000    
         995   10.0000000    
         996   8.00000000    
         997   9.00000000    
         998   7.00000000    
         999   12.0000000    
        1000   9.00000000    
