# Supplementary material for: Revealing biases in the sampling of ecological interaction networks
Source: PeerJ. 2019 Sep 2;7:e7566. doi: 10.7717/peerj.7566 (PMC6727833; doi:10.7717/peerj.7566)
Supplement: Supplemental Information 6 [file peerj-07-7566-s006.zip › Python-Package/output_sampled/mixed_modnfn10-degree.txt]

    m       size    rms      larg-comp rms      rel-larg-comp rms    #-comps rms     hidden-nodes rms
  -------------------------------------------------------------------------------------------------------

   10       71.84   6.42       25.36   9.57        0.35   0.16        6.34   1.54        0.00   0.00
   20      128.21  10.05       61.33  23.41        0.48   0.22        6.70   1.96        0.00   0.00
   30      173.11  10.63      102.99  31.85        0.59   0.22        6.94   2.13        0.00   0.00
   40      205.98  10.53      159.45  27.19        0.77   0.17        5.27   1.98        0.00   0.00
   50      235.98  11.91      198.82  27.25        0.84   0.16        4.82   1.60        0.00   0.00
   60      263.51  12.14      233.22  19.55        0.89   0.11        4.48   1.47        0.00   0.00
   70      282.46  13.41      256.85  19.17        0.91   0.11        3.95   1.59        0.00   0.00
   80      301.91  11.63      280.20  18.27        0.93   0.10        3.58   1.54        0.00   0.00
   90      319.28  12.40      303.50  16.39        0.95   0.09        3.05   1.20        0.00   0.00
  100      330.47  12.57      317.13  16.99        0.96   0.09        2.68   1.32        0.00   0.00
