# Supplementary material for: Revealing biases in the sampling of ecological interaction networks
Source: PeerJ. 2019 Sep 2;7:e7566. doi: 10.7717/peerj.7566 (PMC6727833; doi:10.7717/peerj.7566)
Supplement: Supplemental Information 6 [file peerj-07-7566-s006.zip › Python-Package/output_sampled/bipartite_m50nfn10-degree_links.txt]

0001 0025 blue
0001 0026 blue
0001 0028 blue
0001 0029 blue
0001 0030 blue
0001 0031 blue
0001 0032 blue
0001 0033 blue
0001 0034 blue
0001 0035 blue
0001 0036 blue
0001 0037 blue
0001 0038 blue
0001 0039 blue
0001 0040 blue
0001 0041 blue
0001 0042 blue
0001 0043 blue
0001 0044 blue
0001 0045 blue
0001 0046 blue
0001 0047 blue
0001 0049 blue
0001 0230 blue
0001 0423 blue
0002 0025 blue
0002 0026 blue
0002 0027 blue
0002 0029 blue
0002 0030 blue
0002 0032 blue
0002 0033 blue
0002 0034 blue
0002 0035 blue
0002 0036 blue
0002 0037 blue
0002 0038 blue
0002 0039 red 
0002 0040 blue
0002 0041 blue
0002 0042 blue
0002 0043 blue
0002 0044 blue
0002 0045 blue
0002 0046 blue
0002 0160 red 
0002 0306 blue
0002 0484 blue
0003 0025 blue
0003 0026 blue
0003 0027 blue
0003 0029 blue
0003 0030 blue
0003 0032 blue
0003 0033 blue
0003 0034 blue
0003 0035 blue
0003 0036 blue
0003 0037 blue
0003 0038 blue
0003 0039 red 
0003 0040 blue
0003 0041 blue
0003 0042 blue
0003 0043 blue
0003 0044 blue
0003 0071 red 
0003 0104 blue
0003 0131 blue
0004 0025 blue
0004 0026 blue
0004 0027 blue
0004 0028 blue
0004 0029 blue
0004 0030 blue
0004 0032 blue
0004 0034 blue
0004 0035 blue
0004 0037 blue
0004 0038 blue
0004 0039 red 
0004 0040 blue
0004 0041 blue
0004 0042 blue
0004 0205 blue
0004 0213 blue
0004 0269 blue
0004 0349 blue
0004 0393 blue
0005 0025 blue
0005 0026 blue
0005 0027 blue
0005 0028 blue
0005 0029 blue
0005 0030 blue
0005 0031 blue
0005 0032 blue
0005 0033 blue
0005 0034 blue
0005 0035 blue
0005 0036 blue
0005 0038 blue
0005 0039 red 
0005 0040 blue
0005 0103 blue
0005 0292 blue
0005 0366 blue
0005 0374 blue
0006 0025 blue
0006 0026 blue
0006 0027 blue
0006 0028 blue
0006 0029 blue
0006 0030 blue
0006 0031 blue
0006 0032 blue
0006 0033 blue
0006 0035 blue
0006 0036 blue
0006 0038 blue
0006 0160 red 
0006 0251 red 
0007 0025 blue
0007 0026 blue
0007 0027 blue
0007 0028 blue
0007 0029 blue
0007 0030 blue
0007 0031 blue
0007 0032 blue
0007 0033 blue
0007 0034 blue
0007 0035 blue
0007 0036 blue
0007 0037 blue
0008 0025 blue
0008 0026 red 
0008 0027 red 
0008 0028 blue
0008 0029 red 
0008 0030 blue
0008 0031 red 
0008 0032 blue
0008 0033 blue
0008 0034 red 
0008 0035 red 
0009 0025 blue
0009 0026 blue
0009 0027 blue
0009 0028 blue
0009 0029 blue
0009 0030 blue
0009 0031 blue
0009 0032 blue
0009 0033 blue
0009 0425 blue
0010 0025 blue
0010 0026 blue
0010 0027 blue
0010 0028 blue
0010 0029 blue
0010 0030 blue
0010 0031 blue
0010 0032 blue
0010 0033 blue
0011 0025 blue
0011 0027 blue
0011 0028 blue
0011 0029 blue
0011 0030 blue
0011 0031 blue
0011 0032 blue
0011 0137 blue
0012 0025 blue
0012 0026 blue
0012 0028 blue
0012 0029 blue
0012 0030 blue
0012 0031 blue
0012 0058 blue
0012 0210 blue
0013 0027 red 
0013 0029 blue
0013 0030 blue
0013 0152 red 
0013 0233 blue
0013 0287 red 
0013 0308 red 
0014 0025 blue
0014 0026 blue
0014 0027 blue
0014 0028 blue
0014 0029 blue
0014 0030 blue
0015 0025 blue
0015 0026 blue
0015 0028 blue
0015 0029 blue
0015 0494 blue
0016 0025 blue
0016 0026 blue
0016 0027 blue
0016 0028 blue
0016 0029 blue
0016 0153 blue
0016 0156 blue
0017 0025 blue
0017 0026 blue
0017 0027 blue
0017 0028 blue
0018 0025 blue
0018 0026 blue
0018 0027 blue
0018 0028 blue
0018 0108 blue
0019 0025 blue
0019 0026 blue
0019 0027 blue
0019 0098 blue
0020 0025 blue
0020 0026 blue
0020 0027 blue
0021 0025 blue
0021 0026 blue
0021 0027 blue
0021 0186 blue
0022 0025 blue
0022 0026 blue
0023 0025 blue
0023 0026 blue
0024 0026 blue
0024 0459 blue
0027 0111 blue
0029 0353 blue
0029 0447 blue
0031 0399 blue
0034 0122 blue
0039 0500 red 
0040 0215 blue
0041 0105 blue
0041 0211 blue
0045 0101 red 
0047 0310 blue
0048 0128 blue
0050 0060 blue
0050 0061 red 
0050 0062 red 
0050 0063 blue
0050 0064 blue
0050 0065 blue
0050 0066 blue
0050 0067 blue
0050 0068 blue
0050 0069 blue
0050 0205 blue
0051 0061 red 
0051 0062 red 
0051 0063 blue
0051 0064 blue
0051 0065 blue
0051 0066 blue
0051 0067 blue
0051 0068 blue
0051 0377 red 
0052 0061 red 
0052 0062 red 
0052 0063 red 
0052 0065 red 
0052 0066 blue
0052 0067 red 
0052 0187 red 
0052 0230 red 
0053 0060 red 
0053 0061 red 
0053 0062 red 
0053 0063 blue
0053 0064 red 
0053 0065 red 
0053 0066 blue
0053 0067 red 
0053 0252 red 
0054 0060 blue
0054 0061 blue
0054 0062 blue
0054 0063 blue
0054 0064 blue
0054 0065 blue
0054 0066 blue
0054 0270 blue
0055 0060 blue
0055 0061 red 
0055 0062 red 
0055 0063 blue
0055 0064 blue
0055 0065 blue
0055 0157 blue
0056 0061 red 
0056 0062 blue
0056 0064 blue
0056 0225 blue
0056 0308 blue
0057 0060 blue
0057 0061 blue
0057 0062 red 
0057 0063 blue
0057 0064 blue
0058 0060 blue
0058 0061 blue
0058 0062 blue
0058 0063 blue
0059 0060 blue
0059 0061 red 
0059 0062 red 
0059 0063 blue
0061 0488 red 
0065 0258 blue
0070 0470 blue
0071 0083 blue
0071 0085 blue
0071 0087 blue
0071 0088 red 
0071 0089 red 
0071 0090 blue
0071 0091 red 
0071 0092 blue
0071 0093 blue
0071 0094 blue
0071 0095 blue
0071 0096 red 
0071 0097 red 
0071 0184 red 
0071 0204 red 
0071 0342 red 
0072 0083 red 
0072 0084 red 
0072 0085 red 
0072 0086 red 
0072 0087 red 
0072 0089 blue
0072 0090 red 
0072 0091 red 
0072 0092 blue
0072 0093 red 
0072 0094 red 
0072 0095 blue
0072 0480 red 
0073 0083 blue
0073 0085 blue
0073 0086 blue
0073 0087 blue
0073 0088 blue
0073 0089 blue
0073 0090 blue
0073 0091 red 
0073 0092 blue
0073 0093 blue
0073 0094 blue
0073 0131 blue
0074 0083 blue
0074 0084 blue
0074 0085 blue
0074 0086 blue
0074 0087 red 
0074 0090 blue
0074 0092 blue
0074 0185 blue
0074 0332 blue
0074 0346 red 
0074 0422 red 
0075 0084 red 
0075 0085 red 
0075 0087 red 
0075 0088 red 
0075 0089 blue
0075 0090 red 
0075 0091 blue
0075 0174 red 
0075 0291 red 
0075 0343 red 
0076 0083 blue
0076 0085 blue
0076 0086 blue
0076 0088 blue
0076 0089 blue
0076 0090 blue
0076 0356 blue
0076 0389 blue
0077 0083 blue
0077 0084 blue
0077 0085 blue
0077 0086 blue
0077 0087 blue
0077 0088 blue
0077 0089 blue
0078 0083 red 
0078 0084 red 
0078 0085 red 
0078 0086 red 
0078 0087 red 
0078 0089 blue
0078 0297 red 
0079 0083 blue
0079 0084 blue
0079 0085 blue
0079 0086 blue
0079 0087 red 
0079 0088 blue
0080 0083 blue
0080 0084 blue
0080 0085 blue
0080 0086 blue
0080 0087 red 
0081 0083 blue
0081 0084 blue
0081 0085 blue
0081 0086 blue
0081 0087 blue
0082 0083 blue
0082 0084 blue
0082 0085 blue
0082 0086 blue
0086 0217 blue
0098 0124 blue
0098 0125 red 
0098 0126 red 
0098 0127 blue
0098 0128 red 
0098 0129 red 
0098 0130 blue
0098 0131 blue
0098 0132 blue
0098 0133 red 
0098 0134 red 
0098 0135 red 
0098 0136 blue
0098 0137 red 
0098 0138 blue
0098 0139 blue
0098 0140 red 
0098 0141 blue
0098 0142 blue
0098 0143 blue
0098 0144 blue
0098 0147 blue
0098 0148 blue
0098 0149 red 
0098 0150 blue
0098 0151 blue
0098 0152 blue
0098 0153 blue
0098 0417 blue
0099 0104 red 
0099 0124 red 
0099 0125 red 
0099 0126 blue
0099 0127 red 
0099 0128 blue
0099 0129 blue
0099 0131 red 
0099 0132 blue
0099 0133 blue
0099 0134 blue
0099 0135 blue
0099 0137 blue
0099 0138 red 
0099 0139 blue
0099 0140 blue
0099 0141 blue
0099 0142 red 
0099 0143 blue
0099 0144 red 
0099 0145 blue
0099 0146 blue
0099 0147 blue
0099 0149 red 
0099 0155 red 
0099 0284 blue
0100 0124 red 
0100 0125 blue
0100 0126 red 
0100 0127 blue
0100 0128 blue
0100 0129 blue
0100 0130 blue
0100 0131 red 
0100 0132 blue
0100 0133 red 
0100 0134 blue
0100 0135 blue
0100 0136 blue
0100 0137 blue
0100 0138 blue
0100 0139 blue
0100 0140 blue
0100 0141 blue
0100 0142 blue
0100 0143 blue
0100 0144 blue
0100 0145 blue
0100 0146 blue
0101 0124 red 
0101 0125 red 
0101 0126 red 
0101 0127 blue
0101 0128 blue
0101 0129 blue
0101 0130 red 
0101 0131 red 
0101 0132 blue
0101 0133 red 
0101 0134 blue
0101 0137 blue
0101 0138 red 
0101 0139 red 
0101 0141 red 
0101 0142 blue
0101 0143 blue
0101 0144 blue
0101 0369 blue
0101 0401 blue
0101 0425 blue
0102 0124 red 
0102 0125 red 
0102 0126 blue
0102 0127 blue
0102 0128 blue
0102 0129 red 
0102 0130 red 
0102 0131 red 
0102 0132 red 
0102 0133 red 
0102 0134 blue
0102 0135 blue
0102 0136 blue
0102 0137 red 
0102 0138 red 
0102 0139 blue
0102 0140 red 
0102 0141 red 
0102 0142 blue
0103 0124 blue
0103 0125 blue
0103 0127 blue
0103 0128 blue
0103 0129 blue
0103 0130 red 
0103 0131 blue
0103 0132 blue
0103 0133 red 
0103 0135 blue
0103 0136 blue
0103 0137 blue
0103 0138 blue
0103 0139 blue
0103 0140 blue
0103 0243 blue
0104 0124 blue
0104 0125 blue
0104 0126 blue
0104 0127 blue
0104 0130 red 
0104 0131 blue
0104 0132 blue
0104 0133 red 
0104 0134 blue
0104 0135 blue
0104 0136 blue
0104 0137 blue
0104 0138 blue
0104 0290 blue
0105 0109 blue
0105 0124 blue
0105 0126 red 
0105 0128 blue
0105 0129 blue
0105 0130 red 
0105 0131 red 
0105 0133 red 
0105 0134 blue
0105 0135 blue
0105 0150 blue
0105 0476 blue
0106 0124 blue
0106 0125 blue
0106 0126 blue
0106 0127 blue
0106 0128 blue
0106 0129 blue
0106 0130 red 
0106 0131 blue
0106 0133 blue
0106 0134 blue
0106 0135 blue
0106 0319 blue
0107 0124 blue
0107 0125 blue
0107 0126 blue
0107 0127 blue
0107 0128 blue
0107 0129 blue
0107 0130 blue
0107 0131 red 
0107 0132 blue
0107 0134 blue
0107 0241 blue
0108 0124 red 
0108 0125 blue
0108 0126 blue
0108 0128 blue
0108 0129 blue
0108 0130 red 
0108 0131 blue
0108 0133 blue
0108 0310 blue
0109 0124 blue
0109 0125 blue
0109 0126 blue
0109 0127 blue
0109 0128 blue
0109 0129 blue
0109 0130 blue
0109 0131 red 
0109 0132 blue
0110 0124 blue
0110 0127 blue
0110 0128 blue
0110 0129 blue
0110 0130 red 
0110 0218 blue
0110 0270 blue
0110 0342 red 
0111 0125 blue
0111 0126 blue
0111 0127 blue
0111 0128 blue
0111 0129 blue
0111 0130 blue
0111 0423 blue
0112 0124 blue
0112 0125 blue
0112 0126 red 
0112 0127 blue
0112 0128 blue
0112 0129 blue
0112 0331 blue
0113 0124 red 
0113 0125 blue
0113 0126 blue
0113 0127 blue
0113 0128 blue
0114 0124 red 
0114 0125 blue
0114 0126 blue
0114 0127 blue
0114 0128 blue
0115 0124 red 
0115 0125 blue
0115 0126 red 
0115 0127 blue
0116 0124 blue
0116 0125 blue
0116 0126 blue
0116 0403 blue
0116 0453 blue
0117 0124 red 
0117 0125 blue
0117 0126 red 
0118 0125 blue
0118 0126 red 
0118 0249 blue
0119 0124 red 
0119 0125 blue
0119 0126 red 
0120 0124 blue
0120 0125 blue
0121 0124 blue
0121 0125 blue
0121 0354 blue
0122 0125 blue
0123 0124 blue
0123 0401 blue
0126 0346 red 
0127 0182 blue
0127 0418 blue
0127 0421 blue
0127 0476 blue
0128 0169 blue
0136 0307 blue
0137 0209 blue
0138 0348 blue
0145 0259 red 
0153 0171 blue
0153 0172 blue
0153 0173 blue
0153 0175 blue
0153 0176 blue
0153 0177 red 
0153 0178 blue
0153 0179 blue
0153 0181 blue
0153 0183 blue
0153 0225 blue
0153 0488 blue
0154 0171 blue
0154 0172 blue
0154 0173 blue
0154 0175 blue
0154 0176 blue
0154 0177 blue
0154 0178 blue
0154 0179 blue
0154 0180 red 
0154 0181 blue
0154 0376 blue
0155 0171 red 
0155 0173 blue
0155 0174 red 
0155 0176 blue
0155 0177 red 
0155 0178 red 
0155 0179 red 
0155 0180 red 
0155 0190 blue
0155 0204 blue
0155 0404 red 
0156 0171 blue
0156 0172 red 
0156 0173 blue
0156 0174 red 
0156 0175 blue
0156 0176 blue
0156 0178 blue
0156 0179 blue
0157 0172 red 
0157 0173 blue
0157 0174 red 
0157 0175 red 
0157 0176 red 
0157 0177 red 
0157 0178 red 
0158 0171 red 
0158 0172 red 
0158 0173 red 
0158 0174 blue
0158 0175 red 
0158 0176 red 
0158 0177 red 
0158 0251 red 
0158 0345 blue
0159 0171 blue
0159 0172 blue
0159 0173 red 
0159 0174 red 
0159 0175 blue
0159 0176 blue
0159 0434 blue
0160 0171 red 
0160 0172 red 
0160 0173 red 
0160 0174 red 
0160 0175 red 
0161 0171 blue
0161 0172 red 
0161 0173 red 
0161 0174 red 
0161 0175 blue
0161 0307 blue
0162 0171 blue
0162 0173 red 
0162 0174 red 
0162 0175 red 
0162 0308 red 
0163 0171 blue
0163 0172 red 
0163 0173 blue
0163 0174 red 
0164 0171 blue
0164 0172 blue
0164 0173 red 
0164 0174 blue
0165 0171 blue
0165 0172 red 
0165 0173 blue
0165 0397 blue
0166 0171 blue
0166 0172 red 
0166 0241 blue
0167 0171 blue
0167 0172 red 
0168 0171 blue
0168 0172 blue
0169 0172 red 
0170 0172 blue
0170 0429 blue
0173 0251 red 
0175 0345 blue
0178 0306 blue
0179 0211 blue
0179 0212 blue
0179 0290 blue
0184 0198 blue
0184 0199 blue
0184 0200 blue
0184 0201 red 
0184 0202 red 
0184 0203 blue
0184 0204 blue
0184 0206 blue
0184 0207 blue
0184 0208 blue
0184 0365 blue
0185 0198 blue
0185 0199 blue
0185 0200 blue
0185 0201 red 
0185 0202 blue
0185 0204 blue
0185 0205 blue
0185 0206 blue
0185 0319 blue
0186 0198 blue
0186 0199 blue
0186 0201 blue
0186 0202 red 
0186 0204 blue
0186 0205 blue
0186 0301 blue
0186 0427 blue
0187 0198 blue
0187 0199 blue
0187 0200 blue
0187 0202 blue
0187 0203 blue
0187 0204 blue
0187 0205 blue
0187 0246 blue
0187 0350 blue
0188 0198 blue
0188 0199 blue
0188 0200 blue
0188 0201 blue
0188 0202 red 
0188 0203 blue
0188 0204 blue
0188 0341 blue
0189 0198 blue
0189 0199 blue
0189 0200 red 
0189 0201 red 
0189 0202 red 
0189 0203 red 
0190 0198 blue
0190 0199 blue
0190 0200 blue
0190 0201 blue
0190 0202 blue
0191 0198 blue
0191 0199 blue
0191 0200 blue
0191 0201 red 
0191 0202 red 
0192 0198 blue
0192 0199 blue
0192 0200 blue
0192 0201 red 
0193 0198 blue
0193 0200 blue
0193 0231 red 
0193 0380 red 
0193 0396 red 
0194 0198 red 
0194 0199 red 
0194 0200 blue
0195 0198 blue
0195 0199 blue
0195 0200 blue
0195 0372 blue
0196 0198 blue
0196 0199 blue
0196 0200 blue
0197 0198 blue
0197 0199 blue
0199 0433 blue
0200 0394 blue
0200 0400 blue
0201 0290 blue
0203 0423 blue
0205 0401 blue
0209 0223 blue
0209 0226 blue
0209 0227 blue
0209 0229 blue
0209 0230 blue
0209 0231 blue
0209 0232 blue
0209 0233 blue
0209 0234 blue
0209 0235 blue
0209 0236 blue
0209 0237 blue
0209 0238 blue
0209 0239 blue
0209 0240 blue
0209 0241 blue
0209 0242 blue
0209 0243 blue
0209 0244 blue
0209 0245 blue
0209 0246 blue
0209 0247 blue
0209 0248 blue
0210 0226 red 
0210 0227 blue
0210 0229 blue
0210 0230 blue
0210 0231 red 
0210 0232 red 
0210 0233 blue
0210 0234 red 
0210 0236 blue
0210 0237 blue
0210 0238 blue
0210 0239 blue
0210 0240 blue
0210 0241 red 
0210 0242 blue
0210 0243 red 
0210 0244 blue
0210 0245 red 
0210 0246 blue
0210 0440 red 
0211 0226 blue
0211 0227 blue
0211 0228 blue
0211 0229 red 
0211 0230 blue
0211 0231 red 
0211 0232 red 
0211 0233 blue
0211 0235 blue
0211 0236 red 
0211 0237 red 
0211 0238 blue
0211 0240 red 
0211 0242 blue
0211 0243 red 
0211 0244 red 
0211 0398 blue
0211 0452 blue
0212 0226 blue
0212 0227 blue
0212 0228 blue
0212 0229 blue
0212 0230 blue
0212 0231 blue
0212 0233 blue
0212 0234 blue
0212 0235 blue
0212 0236 blue
0212 0237 blue
0212 0238 blue
0212 0239 blue
0212 0240 blue
0212 0241 blue
0212 0242 blue
0213 0226 blue
0213 0227 blue
0213 0228 blue
0213 0229 blue
0213 0230 blue
0213 0232 blue
0213 0233 blue
0213 0234 blue
0213 0235 blue
0213 0236 red 
0213 0237 blue
0213 0238 blue
0213 0239 blue
0213 0240 blue
0214 0227 blue
0214 0228 blue
0214 0229 blue
0214 0230 blue
0214 0231 blue
0214 0232 blue
0214 0233 blue
0214 0234 blue
0214 0235 blue
0214 0236 red 
0214 0237 blue
0214 0238 blue
0214 0239 blue
0214 0470 blue
0215 0228 blue
0215 0229 blue
0215 0230 blue
0215 0231 red 
0215 0232 blue
0215 0233 blue
0215 0234 blue
0215 0235 blue
0215 0237 blue
0215 0255 blue
0215 0332 blue
0216 0226 red 
0216 0227 red 
0216 0228 blue
0216 0229 red 
0216 0230 red 
0216 0231 red 
0216 0233 blue
0216 0234 blue
0216 0235 red 
0216 0236 red 
0216 0428 blue
0216 0438 red 
0217 0227 blue
0217 0228 blue
0217 0230 blue
0217 0231 blue
0217 0232 blue
0217 0234 blue
0217 0235 blue
0217 0253 red 
0217 0266 blue
0218 0227 blue
0218 0228 blue
0218 0229 blue
0218 0230 blue
0218 0231 blue
0218 0232 blue
0218 0233 blue
0218 0234 blue
0218 0341 blue
0219 0226 blue
0219 0227 blue
0219 0228 blue
0219 0229 blue
0219 0230 blue
0219 0231 red 
0219 0232 blue
0219 0233 blue
0219 0421 blue
0220 0226 red 
0220 0227 blue
0220 0228 red 
0220 0229 blue
0220 0230 red 
0220 0231 red 
0220 0232 red 
0221 0226 blue
0221 0227 blue
0221 0228 blue
0221 0229 blue
0221 0230 blue
0221 0231 red 
0222 0226 blue
0222 0227 blue
0222 0229 blue
0222 0230 blue
0222 0231 red 
0222 0385 red 
0223 0226 blue
0223 0227 blue
0223 0228 blue
0223 0229 blue
0223 0230 blue
0224 0226 blue
0224 0227 blue
0224 0228 blue
0224 0229 blue
0225 0226 blue
0225 0227 blue
0225 0228 blue
0225 0229 blue
0225 0311 blue
0231 0311 blue
0231 0430 blue
0232 0341 blue
0238 0261 blue
0248 0354 blue
0250 0272 blue
0250 0273 blue
0250 0274 red 
0250 0275 blue
0250 0276 blue
0250 0277 blue
0250 0278 blue
0250 0280 blue
0250 0281 blue
0250 0282 blue
0250 0283 blue
0250 0284 blue
0250 0285 blue
0250 0286 blue
0250 0287 blue
0250 0385 red 
0251 0272 blue
0251 0274 red 
0251 0275 blue
0251 0276 red 
0251 0277 red 
0251 0278 red 
0251 0279 blue
0251 0282 blue
0251 0283 blue
0251 0285 red 
0251 0288 red 
0251 0429 red 
0252 0272 red 
0252 0273 blue
0252 0274 blue
0252 0275 blue
0252 0276 red 
0252 0277 blue
0252 0278 blue
0252 0279 red 
0252 0280 blue
0252 0282 blue
0252 0283 blue
0253 0272 blue
0253 0273 red 
0253 0274 blue
0253 0276 red 
0253 0277 red 
0253 0278 red 
0253 0279 red 
0253 0280 red 
0253 0281 red 
0253 0282 red 
0253 0304 blue
0254 0272 red 
0254 0273 red 
0254 0274 red 
0254 0275 red 
0254 0276 red 
0254 0277 red 
0254 0278 red 
0254 0279 red 
0254 0280 blue
0254 0281 red 
0255 0272 red 
0255 0273 red 
0255 0274 red 
0255 0275 red 
0255 0276 red 
0255 0277 red 
0255 0278 red 
0255 0279 red 
0255 0280 blue
0256 0272 red 
0256 0273 blue
0256 0274 blue
0256 0275 blue
0256 0276 red 
0256 0277 blue
0256 0278 blue
0256 0279 red 
0257 0272 red 
0257 0273 blue
0257 0274 red 
0257 0275 blue
0257 0276 red 
0257 0277 blue
0257 0278 blue
0258 0272 red 
0258 0273 blue
0258 0274 blue
0258 0275 blue
0258 0277 blue
0259 0272 red 
0259 0273 red 
0259 0274 red 
0259 0275 blue
0259 0276 red 
0260 0272 blue
0260 0273 blue
0260 0274 blue
0260 0275 blue
0260 0276 blue
0261 0272 red 
0261 0274 blue
0261 0275 blue
0261 0276 red 
0262 0272 blue
0262 0273 blue
0262 0274 red 
0262 0275 blue
0263 0272 blue
0263 0273 blue
0263 0274 blue
0263 0275 blue
0264 0272 blue
0264 0273 blue
0264 0274 blue
0265 0272 red 
0265 0273 blue
0265 0274 red 
0266 0272 red 
0266 0273 blue
0267 0272 blue
0267 0273 blue
0268 0272 blue
0268 0273 blue
0269 0272 red 
0269 0273 red 
0271 0272 blue
0273 0422 blue
0286 0421 blue
0288 0296 blue
0288 0297 blue
0288 0298 blue
0288 0299 blue
0288 0300 blue
0288 0301 blue
0288 0302 blue
0288 0303 blue
0288 0304 blue
0289 0295 blue
0289 0296 blue
0289 0297 red 
0289 0298 red 
0289 0299 blue
0289 0300 red 
0289 0301 red 
0289 0302 blue
0289 0303 red 
0290 0295 blue
0290 0297 blue
0290 0298 blue
0290 0299 blue
0290 0300 blue
0290 0301 blue
0291 0295 blue
0291 0296 blue
0291 0297 blue
0291 0298 blue
0291 0299 blue
0291 0300 blue
0291 0301 blue
0292 0296 blue
0292 0297 blue
0292 0298 blue
0292 0310 blue
0292 0393 blue
0293 0295 blue
0293 0296 red 
0293 0297 blue
0293 0298 red 
0293 0299 blue
0294 0295 blue
0294 0296 blue
0294 0297 blue
0294 0298 blue
0294 0299 blue
0301 0449 blue
0305 0312 blue
0305 0316 blue
0305 0317 blue
0305 0318 blue
0305 0319 blue
0305 0320 blue
0305 0321 blue
0305 0322 blue
0305 0323 blue
0305 0324 red 
0305 0325 blue
0306 0316 blue
0306 0317 blue
0306 0318 blue
0306 0320 blue
0306 0321 blue
0306 0322 blue
0306 0323 blue
0306 0324 red 
0307 0316 blue
0307 0317 blue
0307 0318 blue
0307 0319 blue
0307 0321 blue
0307 0323 blue
0308 0316 blue
0308 0317 blue
0308 0318 blue
0308 0319 blue
0308 0320 blue
0308 0321 blue
0308 0322 blue
0309 0316 blue
0309 0317 blue
0309 0318 blue
0309 0319 blue
0309 0320 blue
0309 0338 blue
0310 0316 blue
0310 0317 blue
0310 0318 blue
0310 0320 blue
0311 0317 blue
0311 0318 blue
0311 0320 blue
0312 0316 blue
0312 0318 blue
0312 0319 blue
0313 0317 blue
0313 0318 blue
0313 0319 blue
0313 0470 blue
0314 0316 blue
0314 0317 blue
0314 0318 blue
0315 0316 blue
0315 0317 blue
0315 0318 blue
0315 0401 blue
0323 0421 blue
0326 0332 blue
0326 0333 red 
0326 0334 red 
0326 0335 red 
0326 0336 red 
0326 0337 red 
0326 0338 blue
0326 0339 blue
0326 0340 red 
0327 0332 blue
0327 0333 blue
0327 0334 blue
0327 0336 blue
0327 0337 blue
0327 0338 blue
0327 0339 blue
0327 0446 blue
0328 0332 red 
0328 0333 red 
0328 0334 red 
0328 0335 blue
0328 0336 red 
0328 0337 red 
0328 0338 red 
0329 0332 blue
0329 0333 blue
0329 0334 blue
0329 0335 blue
0329 0336 red 
0329 0337 blue
0330 0332 blue
0330 0333 blue
0330 0334 blue
0330 0335 blue
0330 0336 red 
0331 0332 blue
0331 0334 blue
0331 0335 blue
0331 0336 blue
0338 0342 red 
0341 0347 blue
0341 0373 blue
0341 0374 red 
0341 0375 blue
0341 0376 blue
0341 0377 blue
0341 0378 blue
0341 0379 red 
0341 0380 red 
0341 0381 blue
0341 0382 blue
0341 0383 blue
0341 0384 blue
0341 0385 red 
0341 0386 blue
0341 0387 blue
0341 0388 blue
0341 0390 blue
0341 0391 blue
0341 0392 blue
0341 0395 blue
0342 0374 blue
0342 0375 blue
0342 0376 red 
0342 0377 red 
0342 0378 red 
0342 0380 red 
0342 0381 blue
0342 0382 red 
0342 0383 blue
0342 0384 red 
0342 0385 blue
0342 0386 blue
0342 0387 blue
0342 0388 blue
0342 0389 blue
0342 0390 blue
0342 0391 red 
0343 0373 red 
0343 0374 red 
0343 0375 blue
0343 0376 blue
0343 0377 red 
0343 0379 red 
0343 0380 red 
0343 0381 blue
0343 0382 red 
0343 0383 red 
0343 0385 red 
0343 0386 red 
0343 0387 blue
0343 0389 red 
0343 0390 blue
0343 0458 blue
0343 0482 red 
0344 0373 blue
0344 0374 blue
0344 0375 blue
0344 0376 blue
0344 0377 red 
0344 0378 blue
0344 0379 red 
0344 0380 blue
0344 0381 blue
0344 0382 blue
0344 0383 blue
0344 0384 red 
0344 0385 red 
0344 0386 blue
0344 0387 blue
0344 0388 blue
0345 0373 blue
0345 0375 blue
0345 0376 blue
0345 0377 red 
0345 0378 blue
0345 0379 blue
0345 0380 red 
0345 0381 blue
0345 0382 blue
0345 0383 blue
0345 0384 red 
0345 0385 blue
0345 0386 blue
0346 0373 red 
0346 0375 blue
0346 0376 blue
0346 0377 red 
0346 0378 blue
0346 0379 red 
0346 0381 blue
0346 0383 red 
0346 0384 red 
0346 0385 blue
0346 0457 red 
0347 0373 red 
0347 0374 blue
0347 0375 blue
0347 0376 blue
0347 0377 blue
0347 0378 blue
0347 0379 red 
0347 0380 red 
0347 0381 blue
0347 0382 blue
0347 0383 blue
0347 0384 blue
0347 0421 blue
0348 0373 red 
0348 0375 blue
0348 0376 blue
0348 0377 blue
0348 0378 blue
0348 0379 blue
0348 0380 blue
0348 0381 blue
0348 0382 blue
0348 0383 blue
0349 0374 blue
0349 0375 blue
0349 0376 blue
0349 0377 blue
0349 0379 blue
0349 0380 blue
0349 0417 blue
0349 0458 blue
0350 0374 red 
0350 0375 blue
0350 0376 blue
0350 0377 red 
0350 0378 red 
0350 0380 red 
0350 0455 red 
0351 0373 red 
0351 0374 blue
0351 0375 red 
0351 0376 blue
0351 0378 red 
0351 0379 red 
0351 0380 red 
0351 0428 blue
0352 0373 red 
0352 0374 red 
0352 0375 red 
0352 0376 red 
0352 0377 red 
0352 0378 red 
0352 0379 red 
0353 0373 blue
0353 0375 blue
0353 0376 blue
0353 0377 blue
0353 0378 blue
0354 0375 blue
0354 0376 blue
0354 0377 blue
0355 0373 red 
0355 0374 red 
0355 0375 blue
0355 0376 blue
0355 0377 red 
0356 0373 red 
0356 0374 red 
0356 0375 blue
0356 0376 blue
0357 0373 red 
0357 0374 red 
0357 0375 blue
0357 0376 blue
0358 0373 blue
0358 0374 red 
0358 0375 blue
0358 0431 blue
0359 0373 blue
0359 0374 red 
0359 0375 blue
0359 0418 blue
0360 0373 blue
0360 0374 blue
0360 0375 blue
0361 0373 red 
0361 0374 blue
0362 0373 blue
0362 0374 blue
0363 0373 blue
0363 0374 red 
0364 0373 blue
0364 0374 blue
0364 0423 blue
0365 0373 red 
0365 0432 blue
0367 0373 red 
0368 0373 blue
0369 0373 blue
0370 0373 blue
0371 0407 blue
0396 0409 red 
0396 0410 blue
0396 0411 blue
0396 0412 blue
0396 0413 blue
0396 0414 blue
0396 0415 blue
0396 0416 red 
0396 0417 red 
0397 0408 blue
0397 0409 blue
0397 0410 blue
0397 0411 red 
0397 0412 blue
0397 0413 blue
0397 0415 blue
0397 0416 blue
0398 0408 blue
0398 0409 red 
0398 0410 blue
0398 0411 blue
0398 0412 blue
0398 0413 blue
0398 0415 blue
0398 0429 blue
0399 0409 blue
0399 0410 blue
0399 0411 red 
0399 0412 blue
0399 0413 blue
0399 0453 blue
0400 0408 blue
0400 0410 blue
0400 0411 red 
0400 0412 blue
0400 0413 blue
0401 0409 blue
0401 0411 red 
0401 0412 blue
0402 0408 blue
0402 0409 red 
0402 0410 blue
0402 0411 red 
0402 0412 blue
0403 0409 red 
0403 0410 blue
0403 0411 red 
0404 0408 red 
0404 0409 red 
0404 0410 red 
0405 0408 blue
0405 0409 blue
0405 0410 blue
0406 0408 blue
0406 0409 red 
0406 0410 blue
0407 0408 blue
0407 0409 blue
0407 0410 blue
0407 0479 blue
0409 0431 blue
0418 0450 blue
0418 0451 blue
0418 0452 blue
0418 0453 blue
0418 0455 blue
0418 0456 blue
0418 0457 blue
0418 0458 blue
0418 0459 blue
0418 0460 blue
0418 0461 blue
0418 0462 blue
0418 0464 red 
0418 0465 blue
0418 0466 blue
0418 0467 blue
0418 0468 blue
0418 0469 blue
0418 0470 blue
0418 0471 blue
0418 0472 blue
0418 0473 blue
0418 0474 blue
0418 0475 blue
0419 0450 red 
0419 0451 red 
0419 0452 blue
0419 0453 blue
0419 0454 blue
0419 0455 blue
0419 0456 blue
0419 0457 blue
0419 0458 blue
0419 0459 red 
0419 0460 blue
0419 0461 blue
0419 0462 blue
0419 0463 blue
0419 0464 blue
0419 0465 blue
0419 0466 blue
0419 0467 red 
0419 0468 red 
0419 0469 blue
0419 0470 blue
0419 0471 blue
0419 0472 red 
0420 0432 blue
0420 0450 blue
0420 0451 blue
0420 0452 blue
0420 0453 blue
0420 0454 blue
0420 0455 blue
0420 0456 blue
0420 0457 blue
0420 0458 blue
0420 0459 blue
0420 0460 blue
0420 0461 blue
0420 0462 blue
0420 0463 blue
0420 0464 blue
0420 0465 blue
0420 0466 blue
0420 0467 blue
0420 0469 blue
0420 0470 blue
0421 0450 blue
0421 0453 blue
0421 0454 blue
0421 0455 blue
0421 0456 blue
0421 0457 blue
0421 0459 blue
0421 0460 blue
0421 0461 blue
0421 0464 red 
0421 0465 blue
0421 0466 blue
0421 0467 blue
0422 0450 red 
0422 0451 red 
0422 0452 blue
0422 0453 blue
0422 0454 blue
0422 0455 blue
0422 0456 blue
0422 0457 red 
0422 0458 red 
0422 0459 blue
0422 0460 red 
0422 0461 blue
0422 0462 red 
0422 0463 red 
0422 0464 red 
0422 0466 red 
0423 0450 blue
0423 0451 blue
0423 0452 blue
0423 0453 blue
0423 0454 blue
0423 0455 blue
0423 0456 blue
0423 0457 blue
0423 0460 blue
0423 0461 blue
0423 0462 blue
0423 0464 red 
0424 0450 blue
0424 0451 blue
0424 0452 blue
0424 0453 blue
0424 0454 blue
0424 0455 blue
0424 0456 blue
0424 0457 blue
0424 0458 blue
0424 0459 blue
0424 0460 blue
0424 0461 blue
0424 0462 blue
0425 0450 red 
0425 0451 red 
0425 0453 blue
0425 0454 red 
0425 0455 blue
0425 0456 red 
0425 0457 blue
0425 0458 red 
0425 0459 blue
0425 0460 red 
0425 0461 red 
0426 0450 red 
0426 0451 blue
0426 0452 blue
0426 0453 blue
0426 0454 blue
0426 0455 blue
0426 0456 blue
0426 0457 blue
0426 0458 blue
0426 0459 blue
0426 0460 blue
0427 0439 blue
0427 0450 red 
0427 0451 blue
0427 0452 blue
0427 0453 blue
0427 0454 blue
0427 0455 blue
0427 0457 blue
0427 0459 blue
0428 0441 blue
0428 0450 red 
0428 0451 blue
0428 0452 blue
0428 0453 blue
0428 0455 blue
0428 0456 blue
0428 0458 blue
0429 0450 red 
0429 0452 blue
0429 0453 blue
0429 0454 blue
0429 0455 blue
0429 0456 blue
0429 0457 blue
0430 0450 red 
0430 0451 blue
0430 0452 blue
0430 0453 blue
0430 0455 blue
0430 0456 blue
0431 0452 blue
0431 0453 blue
0431 0454 blue
0431 0455 blue
0432 0450 blue
0432 0452 blue
0432 0453 blue
0432 0454 blue
0433 0450 blue
0433 0451 blue
0433 0452 blue
0433 0454 blue
0434 0450 blue
0434 0452 blue
0434 0453 blue
0435 0450 blue
0435 0451 blue
0435 0452 blue
0435 0453 blue
0436 0450 red 
0436 0451 blue
0436 0452 blue
0437 0450 blue
0437 0451 blue
0437 0452 blue
0438 0450 blue
0438 0451 blue
0438 0452 blue
0439 0450 red 
0439 0451 blue
0440 0450 blue
0440 0451 blue
0441 0450 blue
0441 0451 blue
0442 0450 blue
0442 0451 blue
0443 0450 blue
0444 0450 blue
0445 0450 blue
0446 0450 blue
0448 0450 blue
0476 0480 blue
0476 0481 blue
0476 0482 blue
0476 0483 blue
0476 0484 blue
0476 0486 blue
0476 0487 blue
0477 0480 blue
0477 0481 blue
0477 0482 blue
0477 0483 blue
0477 0484 blue
0477 0485 blue
0477 0486 blue
0478 0480 blue
0478 0481 blue
0478 0482 blue
0478 0483 blue
0478 0484 blue
0478 0485 blue
0479 0480 blue
0479 0481 blue
0479 0482 blue
0479 0484 blue
0480 0491 blue
0488 0496 blue
0488 0497 blue
0488 0498 blue
0488 0499 blue
0489 0495 blue
0489 0496 blue
0489 0497 blue
0489 0498 blue
0489 0499 blue
0490 0495 blue
0490 0496 blue
0490 0497 blue
0490 0498 blue
0491 0495 blue
0491 0497 blue
0491 0498 blue
0492 0495 blue
0492 0496 blue
0492 0497 blue
0493 0495 blue
0493 0496 blue
0493 0497 blue
0494 0495 red 
0494 0496 red 
0494 0497 red 
