# Supplementary material for: Revealing biases in the sampling of ecological interaction networks
Source: PeerJ. 2019 Sep 2;7:e7566. doi: 10.7717/peerj.7566 (PMC6727833; doi:10.7717/peerj.7566)
Supplement: Supplemental Information 6 [file peerj-07-7566-s006.zip › Python-Package/output_sampled/mixed_modnfn10-degree_sampled.txt]

0001 0011
0001 0014
0001 0041
0001 0043
0001 0086
0001 0087
0002 0011
0002 0080
0002 0088
0002 0089
0002 0090
0003 0021
0003 0023
0003 0027
0003 0049
0003 0072
0003 0091
0003 0092
0003 0093
0003 0094
0003 0095
0003 0096
0003 0097
0003 0098
0004 0099
0004 0100
0004 0101
0004 0102
0004 0103
0004 0104
0005 0041
0005 0043
0005 0086
0006 0040
0006 0076
0006 0078
0006 0105
0006 0106
0007 0087
0007 0107
0007 0108
0007 0109
0007 0110
0007 0111
0008 0011
0008 0035
0008 0050
0008 0070
0008 0071
0008 0090
0008 0112
0009 0018
0009 0024
0009 0046
0009 0113
0009 0114
0009 0115
0009 0116
0009 0117
0010 0110
0010 0118
0010 0119
0011 0017
0011 0024
0011 0040
0011 0048
0011 0056
0011 0070
0011 0071
0011 0083
0011 0120
0011 0121
0011 0122
0011 0123
0011 0124
0011 0125
0012 0026
0012 0039
0012 0063
0012 0065
0012 0126
0012 0127
0012 0128
0013 0081
0013 0129
0013 0130
0014 0043
0014 0045
0014 0075
0014 0131
0014 0132
0014 0133
0014 0134
0014 0135
0014 0136
0015 0017
0015 0066
0015 0071
0015 0076
0015 0122
0015 0137
0015 0138
0015 0139
0015 0140
0015 0141
0016 0108
0016 0111
0016 0119
0016 0142
0016 0143
0016 0144
0017 0035
0017 0070
0017 0078
0017 0145
0017 0146
0017 0147
0018 0062
0018 0115
0018 0148
0018 0149
0018 0150
0018 0151
0018 0152
0019 0153
0019 0154
0020 0155
0020 0156
0020 0157
0020 0158
0021 0027
0021 0037
0021 0072
0021 0159
0021 0160
0021 0161
0021 0162
0021 0163
0022 0035
0022 0050
0022 0071
0022 0083
0022 0112
0022 0141
0022 0164
0022 0165
0022 0166
0023 0121
0023 0162
0023 0163
0023 0167
0023 0168
0023 0169
0023 0170
0023 0171
0024 0035
0024 0050
0024 0056
0024 0059
0024 0076
0024 0080
0024 0083
0024 0088
0024 0113
0024 0118
0024 0146
0025 0027
0025 0065
0025 0085
0025 0098
0025 0160
0025 0172
0025 0173
0025 0174
0025 0175
0026 0039
0026 0176
0026 0177
0026 0178
0026 0179
0026 0180
0026 0181
0027 0035
0027 0072
0027 0096
0027 0103
0027 0126
0027 0169
0027 0182
0027 0183
0028 0052
0028 0184
0028 0185
0028 0186
0028 0187
0028 0188
0028 0189
0029 0039
0029 0058
0029 0077
0029 0126
0029 0127
0029 0128
0029 0190
0029 0191
0029 0192
0030 0034
0030 0036
0030 0084
0030 0193
0030 0194
0031 0195
0031 0196
0031 0197
0031 0198
0032 0034
0032 0051
0032 0193
0032 0194
0032 0199
0032 0200
0032 0201
0032 0202
0033 0203
0033 0204
0033 0205
0033 0206
0034 0040
0034 0042
0034 0051
0034 0084
0034 0135
0034 0193
0034 0199
0034 0201
0034 0202
0034 0207
0034 0208
0035 0048
0035 0059
0035 0071
0035 0076
0035 0080
0035 0112
0035 0122
0035 0209
0036 0042
0036 0058
0036 0084
0036 0202
0036 0208
0036 0210
0036 0211
0036 0212
0036 0213
0037 0069
0037 0072
0037 0161
0037 0167
0037 0173
0037 0214
0037 0215
0037 0216
0037 0217
0038 0108
0038 0109
0038 0110
0038 0111
0038 0119
0038 0144
0038 0218
0038 0219
0038 0220
0039 0097
0039 0126
0039 0181
0039 0190
0039 0221
0039 0222
0039 0223
0039 0224
0040 0050
0040 0064
0040 0076
0040 0118
0040 0122
0040 0223
0040 0225
0041 0043
0041 0054
0041 0055
0041 0074
0041 0075
0041 0226
0041 0227
0041 0228
0041 0229
0041 0230
0041 0231
0042 0051
0042 0194
0042 0200
0042 0210
0042 0213
0042 0232
0042 0233
0042 0234
0043 0045
0043 0055
0043 0080
0043 0086
0043 0230
0043 0235
0043 0236
0043 0237
0043 0238
0044 0118
0044 0124
0044 0137
0044 0225
0044 0239
0044 0240
0044 0241
0045 0055
0045 0074
0045 0086
0045 0131
0045 0230
0045 0242
0045 0243
0045 0244
0045 0245
0046 0115
0046 0148
0046 0150
0046 0246
0046 0247
0047 0101
0047 0107
0047 0108
0047 0109
0047 0119
0047 0142
0047 0144
0048 0059
0048 0080
0048 0124
0048 0165
0048 0225
0048 0248
0048 0249
0048 0250
0048 0251
0049 0097
0049 0173
0049 0183
0049 0252
0050 0059
0050 0064
0050 0066
0050 0118
0050 0164
0050 0225
0050 0253
0050 0254
0051 0135
0051 0193
0051 0194
0051 0234
0051 0255
0051 0256
0052 0186
0052 0187
0052 0189
0052 0203
0052 0257
0052 0258
0052 0259
0053 0063
0053 0193
0053 0260
0053 0261
0054 0086
0054 0087
0054 0131
0054 0193
0054 0231
0055 0074
0055 0087
0055 0131
0055 0236
0055 0262
0056 0066
0056 0071
0056 0080
0056 0118
0056 0123
0056 0223
0057 0129
0057 0130
0057 0141
0057 0253
0057 0263
0057 0264
0057 0265
0058 0065
0058 0221
0058 0266
0058 0267
0058 0268
0058 0269
0058 0270
0058 0271
0058 0272
0059 0080
0059 0139
0059 0239
0059 0273
0059 0274
0060 0275
0060 0276
0060 0277
0060 0278
0061 0080
0061 0238
0061 0279
0061 0280
0061 0281
0061 0282
0061 0283
0062 0113
0062 0149
0062 0247
0062 0274
0063 0126
0063 0177
0063 0180
0063 0269
0063 0284
0063 0285
0063 0286
0063 0287
0063 0288
0064 0076
0064 0106
0064 0118
0064 0120
0064 0124
0064 0289
0065 0126
0065 0184
0065 0191
0065 0270
0065 0290
0066 0076
0066 0225
0067 0098
0067 0167
0067 0169
0067 0172
0067 0291
0067 0292
0067 0293
0068 0102
0068 0217
0068 0294
0068 0295
0068 0296
0068 0297
0069 0175
0069 0182
0069 0183
0069 0215
0069 0216
0069 0298
0069 0299
0070 0071
0070 0123
0070 0248
0070 0293
0070 0300
0070 0301
0071 0145
0071 0240
0071 0241
0071 0289
0072 0094
0072 0096
0072 0098
0072 0216
0072 0291
0072 0302
0073 0186
0073 0259
0073 0303
0073 0304
0073 0305
0074 0087
0074 0227
0074 0230
0074 0231
0074 0262
0074 0306
0075 0087
0075 0131
0075 0231
0075 0236
0076 0078
0076 0083
0076 0088
0076 0090
0076 0123
0076 0139
0076 0165
0076 0307
0077 0190
0077 0266
0077 0268
0077 0308
0077 0309
0077 0310
0077 0311
0077 0312
0078 0118
0078 0138
0078 0313
0078 0314
0078 0315
0078 0316
0079 0251
0079 0317
0079 0318
0079 0319
0079 0320
0080 0083
0080 0165
0081 0222
0081 0321
0081 0322
0081 0323
0081 0324
0082 0325
0082 0326
0083 0122
0083 0316
0083 0327
0083 0328
0084 0172
0084 0201
0084 0208
0084 0213
0084 0256
0084 0329
0085 0097
0085 0173
0085 0291
0085 0302
0085 0303
0085 0330
0085 0331
