# Supplementary material for: Revealing biases in the sampling of ecological interaction networks
Source: PeerJ. 2019 Sep 2;7:e7566. doi: 10.7717/peerj.7566 (PMC6727833; doi:10.7717/peerj.7566)
Supplement: Supplemental Information 6 [file peerj-07-7566-s006.zip › Python-Package/output_sampled/tripartite_modnfn7-module_links.txt]

0001 0014 blue
0001 0015 blue
0001 0017 red 
0001 0018 blue
0001 0019 red 
0001 0020 blue
0001 0021 blue
0001 0022 red 
0001 0023 blue
0001 0024 red 
0001 0025 red 
0001 0121 blue
0002 0014 blue
0002 0015 blue
0002 0016 blue
0002 0017 blue
0002 0018 blue
0002 0019 blue
0002 0020 red 
0002 0021 blue
0002 0022 blue
0002 0023 blue
0002 0373 blue
0003 0014 blue
0003 0015 blue
0003 0016 blue
0003 0017 blue
0003 0018 blue
0003 0019 red 
0003 0020 blue
0003 0021 blue
0003 0022 blue
0004 0014 blue
0004 0015 blue
0004 0016 red 
0004 0017 blue
0004 0018 blue
0004 0019 blue
0004 0020 blue
0004 0021 blue
0005 0014 blue
0005 0015 blue
0005 0016 blue
0005 0017 red 
0005 0018 red 
0005 0019 blue
0005 0020 blue
0006 0014 blue
0006 0015 blue
0006 0016 blue
0006 0017 blue
0006 0018 blue
0006 0019 blue
0006 0020 red 
0007 0015 blue
0007 0017 blue
0007 0018 blue
0007 0019 blue
0007 0032 blue
0007 0460 blue
0007 0484 blue
0008 0014 blue
0008 0015 blue
0008 0016 blue
0008 0017 blue
0008 0018 red 
0008 0124 blue
0009 0015 blue
0009 0016 red 
0009 0017 red 
0009 0018 blue
0010 0014 red 
0010 0015 blue
0010 0016 blue
0010 0477 blue
0011 0014 blue
0011 0015 blue
0011 0016 blue
0011 0017 blue
0011 0247 blue
0012 0014 blue
0012 0015 blue
0012 0016 blue
0012 0445 blue
0013 0014 blue
0013 0015 blue
0013 0040 blue
0013 0307 blue
0013 0341 blue
0014 0026 red 
0014 0027 red 
0014 0028 red 
0014 0029 blue
0014 0030 red 
0014 0032 blue
0014 0033 red 
0014 0034 red 
0014 0035 blue
0014 0036 blue
0014 0037 blue
0014 0083 blue
0014 0330 red 
0014 0347 blue
0015 0026 blue
0015 0027 blue
0015 0028 red 
0015 0029 red 
0015 0030 red 
0015 0031 blue
0015 0032 blue
0015 0033 blue
0015 0035 blue
0015 0036 blue
0015 0037 blue
0016 0027 blue
0016 0028 red 
0016 0029 blue
0016 0030 red 
0016 0031 blue
0016 0032 blue
0016 0033 blue
0016 0034 blue
0016 0035 red 
0016 0037 blue
0016 0075 blue
0016 0160 blue
0016 0362 red 
0017 0020 red 
0017 0027 blue
0017 0028 red 
0017 0029 blue
0017 0030 red 
0017 0031 red 
0017 0032 red 
0017 0034 blue
0017 0035 blue
0017 0036 blue
0017 0109 blue
0017 0331 blue
0018 0026 blue
0018 0027 red 
0018 0028 blue
0018 0029 red 
0018 0030 red 
0018 0031 blue
0018 0032 blue
0018 0033 blue
0018 0034 blue
0018 0035 red 
0018 0036 blue
0018 0037 blue
0019 0026 red 
0019 0027 red 
0019 0031 red 
0019 0032 blue
0019 0033 blue
0019 0034 red 
0019 0035 blue
0019 0036 blue
0019 0037 red 
0020 0026 red 
0020 0029 red 
0020 0030 red 
0020 0031 red 
0020 0032 blue
0020 0033 red 
0020 0034 blue
0020 0035 blue
0020 0036 blue
0020 0037 blue
0021 0026 red 
0021 0027 blue
0021 0028 red 
0021 0029 blue
0021 0030 red 
0021 0031 red 
0021 0032 blue
0021 0033 blue
0021 0034 red 
0021 0035 red 
0021 0036 blue
0021 0037 blue
0021 0323 blue
0022 0026 blue
0022 0027 red 
0022 0028 blue
0022 0029 red 
0022 0030 red 
0022 0031 blue
0022 0032 blue
0022 0033 blue
0022 0035 red 
0022 0037 blue
0022 0073 blue
0023 0027 blue
0023 0028 blue
0023 0029 red 
0023 0030 red 
0023 0031 blue
0023 0033 blue
0023 0035 blue
0023 0037 blue
0023 0430 blue
0024 0026 red 
0024 0027 blue
0024 0028 blue
0024 0031 red 
0024 0032 blue
0024 0033 blue
0024 0034 blue
0024 0035 red 
0024 0037 blue
0025 0027 red 
0025 0029 red 
0025 0030 blue
0025 0031 blue
0025 0033 red 
0025 0034 red 
0025 0035 blue
0025 0036 red 
0025 0037 blue
0026 0042 blue
0026 0166 blue
0026 0372 blue
0028 0166 blue
0028 0184 red 
0028 0444 blue
0030 0174 blue
0033 0365 blue
0034 0453 blue
0034 0490 blue
0036 0414 blue
0036 0418 blue
0038 0088 blue
0038 0089 blue
0038 0090 blue
0038 0091 blue
0038 0092 blue
0038 0094 blue
0038 0095 blue
0038 0096 blue
0038 0097 blue
0038 0098 blue
0038 0099 blue
0038 0100 blue
0038 0101 blue
0038 0102 blue
0038 0103 blue
0038 0104 blue
0038 0105 blue
0038 0106 blue
0038 0107 blue
0038 0110 blue
0038 0111 blue
0038 0112 blue
0038 0113 blue
0038 0114 blue
0038 0115 blue
0038 0116 blue
0038 0117 blue
0038 0118 blue
0038 0119 red 
0038 0120 blue
0038 0121 blue
0038 0122 blue
0038 0123 blue
0038 0124 blue
0038 0125 blue
0038 0126 blue
0038 0127 blue
0038 0128 blue
0038 0129 blue
0038 0130 blue
0038 0131 blue
0038 0132 blue
0038 0134 blue
0038 0135 blue
0038 0137 blue
0038 0138 blue
0038 0139 blue
0038 0141 blue
0038 0142 blue
0038 0143 blue
0038 0144 blue
0038 0145 blue
0038 0146 blue
0038 0147 blue
0038 0148 blue
0038 0149 blue
0038 0150 blue
0038 0151 blue
0038 0152 blue
0038 0154 blue
0038 0155 blue
0038 0156 blue
0038 0157 blue
0038 0158 blue
0038 0159 blue
0038 0160 blue
0038 0161 blue
0038 0257 blue
0038 0366 red 
0039 0088 blue
0039 0089 blue
0039 0090 blue
0039 0091 blue
0039 0092 blue
0039 0093 blue
0039 0094 blue
0039 0095 blue
0039 0096 blue
0039 0097 blue
0039 0098 blue
0039 0099 blue
0039 0100 blue
0039 0101 blue
0039 0102 blue
0039 0103 blue
0039 0104 blue
0039 0105 blue
0039 0107 blue
0039 0108 blue
0039 0109 blue
0039 0110 blue
0039 0111 blue
0039 0113 blue
0039 0114 blue
0039 0115 blue
0039 0116 blue
0039 0117 blue
0039 0118 blue
0039 0119 blue
0039 0120 blue
0039 0121 blue
0039 0122 blue
0039 0123 blue
0039 0124 blue
0039 0125 blue
0039 0126 blue
0039 0127 blue
0039 0128 blue
0039 0129 blue
0039 0130 blue
0039 0131 blue
0039 0132 blue
0039 0133 blue
0039 0134 red 
0039 0135 blue
0039 0136 blue
0039 0137 blue
0039 0138 blue
0039 0139 blue
0039 0140 blue
0039 0141 blue
0039 0142 blue
0039 0143 blue
0039 0144 blue
0039 0145 blue
0039 0146 blue
0039 0147 blue
0039 0148 blue
0039 0149 blue
0039 0150 blue
0039 0151 blue
0039 0152 blue
0039 0153 blue
0040 0053 blue
0040 0088 blue
0040 0089 blue
0040 0090 blue
0040 0091 blue
0040 0092 blue
0040 0093 blue
0040 0094 blue
0040 0095 blue
0040 0096 blue
0040 0097 blue
0040 0098 blue
0040 0099 blue
0040 0100 blue
0040 0101 blue
0040 0102 blue
0040 0104 blue
0040 0105 blue
0040 0106 blue
0040 0107 blue
0040 0108 blue
0040 0109 blue
0040 0110 blue
0040 0111 blue
0040 0113 blue
0040 0114 blue
0040 0115 blue
0040 0116 blue
0040 0117 blue
0040 0118 blue
0040 0119 blue
0040 0120 blue
0040 0121 blue
0040 0122 blue
0040 0123 blue
0040 0125 blue
0040 0126 blue
0040 0127 blue
0040 0128 blue
0040 0129 blue
0040 0130 blue
0040 0131 blue
0040 0134 red 
0040 0135 blue
0040 0136 blue
0040 0137 blue
0040 0138 blue
0040 0139 blue
0040 0140 blue
0040 0141 blue
0040 0142 blue
0040 0143 blue
0040 0144 blue
0040 0145 blue
0040 0146 blue
0040 0499 blue
0041 0088 blue
0041 0090 blue
0041 0091 blue
0041 0092 blue
0041 0093 blue
0041 0094 blue
0041 0095 blue
0041 0096 blue
0041 0097 blue
0041 0098 blue
0041 0099 blue
0041 0100 blue
0041 0101 blue
0041 0102 blue
0041 0103 blue
0041 0104 blue
0041 0105 blue
0041 0106 blue
0041 0107 blue
0041 0108 blue
0041 0109 blue
0041 0110 blue
0041 0111 blue
0041 0113 blue
0041 0114 blue
0041 0115 blue
0041 0116 blue
0041 0117 blue
0041 0118 blue
0041 0119 blue
0041 0121 blue
0041 0122 blue
0041 0124 blue
0041 0125 blue
0041 0126 blue
0041 0127 blue
0041 0128 blue
0041 0130 blue
0041 0131 blue
0041 0132 blue
0041 0133 blue
0041 0134 red 
0041 0135 blue
0041 0136 blue
0041 0137 blue
0041 0139 blue
0041 0140 blue
0041 0192 blue
0041 0195 blue
0041 0421 blue
0042 0089 blue
0042 0090 blue
0042 0091 blue
0042 0092 blue
0042 0093 blue
0042 0094 blue
0042 0095 blue
0042 0096 blue
0042 0097 blue
0042 0098 blue
0042 0099 blue
0042 0100 blue
0042 0101 blue
0042 0102 blue
0042 0103 blue
0042 0104 blue
0042 0105 blue
0042 0106 blue
0042 0107 blue
0042 0109 blue
0042 0111 blue
0042 0112 blue
0042 0113 blue
0042 0114 blue
0042 0115 blue
0042 0116 blue
0042 0117 blue
0042 0118 blue
0042 0119 blue
0042 0120 blue
0042 0121 blue
0042 0122 blue
0042 0123 blue
0042 0125 blue
0042 0126 blue
0042 0127 blue
0042 0128 blue
0042 0129 blue
0042 0130 blue
0042 0131 blue
0042 0132 blue
0042 0133 blue
0042 0134 blue
0042 0135 blue
0042 0475 blue
0043 0078 blue
0043 0088 blue
0043 0089 blue
0043 0090 blue
0043 0091 blue
0043 0092 blue
0043 0093 blue
0043 0094 blue
0043 0095 blue
0043 0096 blue
0043 0097 blue
0043 0098 blue
0043 0099 blue
0043 0100 blue
0043 0101 blue
0043 0102 blue
0043 0103 blue
0043 0104 blue
0043 0105 blue
0043 0106 blue
0043 0107 blue
0043 0108 blue
0043 0110 blue
0043 0111 blue
0043 0112 blue
0043 0113 blue
0043 0114 blue
0043 0115 blue
0043 0116 blue
0043 0117 blue
0043 0119 blue
0043 0120 blue
0043 0121 blue
0043 0122 blue
0043 0123 blue
0043 0124 blue
0043 0126 blue
0043 0127 blue
0043 0128 blue
0043 0129 blue
0043 0130 blue
0043 0141 blue
0044 0088 blue
0044 0089 blue
0044 0090 blue
0044 0091 blue
0044 0092 blue
0044 0094 blue
0044 0095 blue
0044 0096 blue
0044 0097 blue
0044 0098 blue
0044 0099 blue
0044 0101 blue
0044 0102 blue
0044 0103 blue
0044 0105 blue
0044 0106 blue
0044 0107 blue
0044 0108 blue
0044 0109 blue
0044 0110 blue
0044 0112 blue
0044 0113 blue
0044 0114 blue
0044 0115 blue
0044 0116 blue
0044 0117 blue
0044 0118 blue
0044 0119 blue
0044 0120 blue
0044 0122 blue
0044 0123 blue
0044 0124 blue
0044 0126 blue
0044 0169 blue
0044 0229 blue
0044 0290 blue
0045 0088 blue
0045 0089 blue
0045 0091 blue
0045 0092 blue
0045 0093 blue
0045 0094 blue
0045 0097 blue
0045 0098 blue
0045 0099 blue
0045 0100 blue
0045 0101 blue
0045 0102 blue
0045 0103 blue
0045 0104 blue
0045 0105 blue
0045 0106 blue
0045 0107 blue
0045 0108 blue
0045 0109 blue
0045 0110 blue
0045 0111 blue
0045 0112 blue
0045 0113 blue
0045 0114 blue
0045 0116 blue
0045 0117 blue
0045 0118 blue
0045 0119 red 
0045 0120 blue
0045 0122 blue
0045 0457 blue
0046 0088 blue
0046 0089 blue
0046 0090 blue
0046 0091 blue
0046 0092 blue
0046 0093 blue
0046 0094 blue
0046 0095 blue
0046 0096 blue
0046 0097 blue
0046 0098 blue
0046 0099 blue
0046 0100 blue
0046 0101 blue
0046 0102 blue
0046 0103 blue
0046 0104 blue
0046 0106 blue
0046 0107 blue
0046 0108 blue
0046 0109 blue
0046 0110 blue
0046 0111 blue
0046 0112 blue
0046 0113 blue
0046 0114 blue
0046 0115 blue
0046 0116 blue
0046 0117 blue
0046 0118 blue
0046 0275 blue
0046 0356 blue
0047 0089 blue
0047 0090 blue
0047 0091 blue
0047 0092 blue
0047 0093 blue
0047 0094 blue
0047 0095 blue
0047 0096 blue
0047 0097 blue
0047 0098 blue
0047 0099 blue
0047 0100 blue
0047 0101 blue
0047 0103 blue
0047 0104 blue
0047 0105 blue
0047 0106 blue
0047 0107 blue
0047 0108 blue
0047 0109 blue
0047 0110 blue
0047 0111 blue
0047 0112 blue
0047 0113 blue
0047 0114 blue
0047 0115 blue
0048 0089 blue
0048 0090 blue
0048 0091 blue
0048 0092 blue
0048 0093 blue
0048 0094 blue
0048 0095 blue
0048 0096 blue
0048 0097 blue
0048 0098 blue
0048 0099 blue
0048 0100 blue
0048 0101 blue
0048 0102 blue
0048 0103 blue
0048 0104 blue
0048 0105 blue
0048 0106 blue
0048 0108 blue
0048 0109 blue
0048 0110 blue
0048 0111 blue
0048 0112 blue
0048 0115 blue
0048 0288 blue
0048 0467 red 
0049 0088 blue
0049 0089 blue
0049 0090 blue
0049 0091 blue
0049 0092 blue
0049 0093 blue
0049 0094 blue
0049 0095 blue
0049 0096 blue
0049 0098 blue
0049 0099 blue
0049 0100 blue
0049 0101 blue
0049 0102 blue
0049 0103 blue
0049 0104 blue
0049 0105 blue
0049 0106 blue
0049 0107 blue
0049 0108 blue
0049 0109 blue
0049 0110 blue
0049 0243 blue
0049 0470 blue
0050 0088 blue
0050 0089 blue
0050 0090 blue
0050 0091 blue
0050 0092 blue
0050 0093 blue
0050 0094 blue
0050 0095 blue
0050 0096 blue
0050 0097 blue
0050 0098 blue
0050 0099 blue
0050 0100 blue
0050 0101 blue
0050 0102 blue
0050 0103 blue
0050 0104 blue
0050 0105 blue
0050 0106 blue
0050 0107 blue
0050 0246 blue
0051 0061 blue
0051 0088 blue
0051 0089 blue
0051 0090 blue
0051 0092 blue
0051 0093 blue
0051 0094 blue
0051 0095 blue
0051 0097 blue
0051 0099 blue
0051 0100 blue
0051 0101 blue
0051 0102 blue
0051 0103 blue
0051 0104 blue
0051 0105 blue
0052 0088 blue
0052 0089 blue
0052 0090 blue
0052 0091 blue
0052 0092 blue
0052 0093 blue
0052 0094 blue
0052 0095 blue
0052 0096 blue
0052 0097 blue
0052 0098 blue
0052 0099 blue
0052 0101 blue
0052 0102 blue
0052 0103 blue
0053 0088 blue
0053 0089 blue
0053 0090 blue
0053 0091 blue
0053 0092 blue
0053 0093 blue
0053 0094 blue
0053 0095 blue
0053 0096 blue
0053 0097 blue
0053 0098 blue
0053 0099 blue
0053 0100 blue
0053 0101 blue
0053 0102 blue
0054 0088 blue
0054 0089 blue
0054 0090 blue
0054 0091 blue
0054 0092 blue
0054 0093 blue
0054 0096 blue
0054 0097 blue
0054 0098 blue
0054 0100 blue
0054 0125 blue
0054 0137 blue
0054 0262 blue
0054 0411 blue
0055 0088 blue
0055 0089 blue
0055 0090 blue
0055 0091 blue
0055 0092 blue
0055 0093 blue
0055 0094 blue
0055 0095 blue
0055 0096 blue
0055 0097 blue
0055 0098 blue
0055 0099 blue
0056 0088 red 
0056 0089 blue
0056 0090 red 
0056 0091 blue
0056 0092 blue
0056 0093 red 
0056 0094 red 
0056 0095 red 
0056 0096 red 
0056 0097 blue
0056 0098 blue
0057 0088 blue
0057 0089 blue
0057 0090 blue
0057 0091 blue
0057 0092 blue
0057 0093 blue
0057 0094 blue
0057 0095 blue
0057 0096 blue
0057 0156 blue
0058 0088 blue
0058 0089 blue
0058 0090 blue
0058 0091 blue
0058 0092 blue
0058 0093 blue
0058 0094 blue
0058 0095 blue
0058 0267 blue
0059 0088 blue
0059 0091 blue
0059 0092 blue
0059 0093 blue
0059 0094 blue
0059 0095 blue
0059 0247 blue
0059 0358 blue
0059 0373 blue
0060 0088 blue
0060 0089 blue
0060 0090 blue
0060 0091 blue
0060 0092 blue
0060 0093 blue
0060 0094 blue
0060 0166 blue
0061 0090 blue
0061 0091 blue
0061 0093 blue
0061 0313 blue
0061 0433 blue
0062 0088 blue
0062 0089 blue
0062 0090 blue
0062 0091 blue
0062 0092 blue
0063 0088 red 
0063 0089 red 
0063 0090 red 
0063 0091 red 
0063 0092 blue
0064 0088 red 
0064 0089 blue
0064 0090 red 
0064 0091 red 
0065 0088 blue
0065 0089 blue
0065 0090 blue
0065 0091 blue
0065 0095 blue
0065 0104 blue
0066 0089 blue
0066 0090 blue
0066 0181 blue
0066 0336 blue
0067 0088 blue
0067 0089 blue
0067 0090 blue
0068 0088 blue
0068 0089 blue
0068 0090 blue
0068 0239 blue
0069 0086 blue
0069 0088 blue
0069 0089 blue
0069 0122 blue
0070 0088 blue
0070 0089 blue
0071 0088 red 
0071 0089 blue
0072 0088 blue
0072 0089 blue
0073 0088 blue
0074 0088 blue
0074 0118 blue
0075 0088 blue
0075 0473 blue
0075 0496 blue
0076 0088 blue
0076 0466 blue
0077 0088 blue
0077 0336 blue
0078 0088 blue
0079 0197 blue
0080 0111 blue
0081 0278 red 
0082 0284 red 
0084 0102 blue
0085 0324 blue
0087 0354 red 
0088 0152 blue
0088 0158 blue
0088 0161 blue
0088 0176 blue
0088 0182 blue
0088 0185 blue
0088 0192 blue
0088 0198 blue
0088 0205 blue
0088 0210 blue
0088 0212 blue
0088 0214 blue
0088 0268 blue
0088 0483 blue
0089 0155 blue
0089 0164 blue
0089 0165 blue
0089 0170 blue
0089 0175 blue
0089 0178 blue
0089 0183 blue
0089 0188 blue
0089 0189 blue
0089 0197 blue
0089 0199 blue
0089 0200 blue
0089 0204 blue
0089 0282 red 
0089 0397 blue
0090 0145 blue
0090 0149 blue
0090 0153 blue
0090 0159 blue
0090 0160 blue
0090 0171 blue
0090 0172 blue
0090 0176 blue
0090 0196 blue
0090 0212 blue
0090 0213 blue
0091 0149 blue
0091 0153 blue
0091 0158 blue
0091 0159 blue
0091 0167 blue
0091 0179 blue
0091 0193 blue
0091 0198 blue
0091 0200 blue
0091 0208 blue
0091 0228 blue
0092 0147 blue
0092 0159 blue
0092 0163 blue
0092 0169 blue
0092 0179 blue
0092 0194 blue
0092 0203 blue
0092 0211 blue
0092 0212 blue
0092 0458 blue
0093 0162 blue
0093 0163 blue
0093 0164 blue
0093 0173 blue
0093 0192 blue
0093 0198 blue
0093 0200 blue
0093 0203 blue
0093 0368 blue
0093 0419 red 
0094 0150 blue
0094 0151 blue
0094 0166 blue
0094 0168 blue
0094 0178 blue
0094 0179 blue
0094 0191 blue
0094 0199 blue
0094 0200 blue
0094 0470 blue
0095 0133 blue
0095 0147 blue
0095 0148 blue
0095 0168 blue
0095 0181 blue
0095 0184 blue
0095 0187 blue
0095 0201 blue
0095 0203 blue
0095 0206 blue
0095 0209 blue
0095 0214 blue
0095 0297 blue
0096 0157 blue
0096 0158 blue
0096 0176 blue
0096 0179 blue
0096 0184 blue
0096 0188 blue
0096 0196 blue
0096 0205 blue
0096 0210 blue
0096 0214 blue
0096 0288 blue
0096 0500 blue
0097 0151 blue
0097 0154 blue
0097 0156 blue
0097 0158 blue
0097 0163 blue
0097 0164 blue
0097 0166 blue
0097 0169 blue
0097 0170 blue
0097 0179 blue
0097 0187 blue
0097 0190 blue
0097 0191 blue
0097 0205 blue
0097 0208 blue
0098 0134 blue
0098 0158 blue
0098 0179 blue
0098 0180 blue
0098 0192 blue
0098 0194 blue
0098 0195 blue
0098 0197 blue
0098 0200 blue
0098 0203 blue
0098 0213 blue
0098 0336 blue
0098 0386 blue
0098 0412 blue
0098 0423 blue
0098 0449 blue
0099 0147 blue
0099 0152 blue
0099 0160 blue
0099 0163 blue
0099 0168 blue
0099 0169 blue
0099 0172 blue
0099 0173 blue
0099 0174 blue
0099 0175 blue
0099 0194 blue
0099 0196 blue
0099 0203 blue
0099 0204 blue
0099 0207 blue
0099 0210 blue
0100 0154 blue
0100 0166 blue
0100 0181 blue
0100 0188 blue
0100 0195 blue
0100 0198 blue
0100 0208 blue
0100 0300 blue
0100 0383 blue
0100 0404 blue
0100 0416 blue
0101 0150 blue
0101 0158 blue
0101 0163 blue
0101 0165 blue
0101 0167 blue
0101 0172 blue
0101 0194 blue
0101 0195 blue
0101 0197 blue
0101 0201 blue
0101 0205 blue
0102 0153 blue
0102 0161 blue
0102 0163 blue
0102 0166 blue
0102 0188 blue
0102 0192 blue
0102 0194 blue
0102 0208 blue
0102 0213 blue
0102 0249 blue
0103 0148 blue
0103 0152 blue
0103 0155 blue
0103 0171 blue
0103 0173 blue
0103 0175 blue
0103 0178 blue
0103 0188 blue
0103 0192 blue
0103 0199 blue
0103 0213 blue
0103 0369 blue
0104 0154 blue
0104 0172 blue
0104 0187 blue
0104 0213 blue
0105 0121 blue
0105 0133 blue
0105 0154 blue
0105 0155 blue
0105 0169 blue
0105 0170 blue
0105 0176 blue
0105 0187 blue
0105 0198 blue
0105 0206 blue
0105 0208 blue
0105 0342 blue
0106 0156 blue
0106 0164 blue
0106 0175 blue
0106 0176 blue
0106 0180 blue
0106 0186 blue
0106 0187 blue
0106 0190 blue
0106 0206 blue
0106 0214 blue
0106 0328 blue
0106 0480 blue
0107 0156 blue
0107 0159 blue
0107 0164 blue
0107 0166 blue
0107 0167 blue
0107 0168 blue
0107 0172 blue
0107 0181 blue
0107 0183 blue
0107 0185 blue
0107 0192 blue
0107 0205 blue
0107 0342 blue
0108 0161 blue
0108 0166 blue
0108 0184 blue
0108 0186 blue
0108 0200 blue
0108 0204 blue
0108 0206 blue
0108 0207 blue
0108 0334 blue
0108 0361 red 
0108 0423 blue
0109 0166 blue
0109 0187 blue
0109 0192 blue
0109 0193 blue
0109 0195 blue
0109 0201 blue
0109 0210 blue
0109 0214 blue
0109 0444 blue
0109 0461 blue
0110 0154 blue
0110 0156 blue
0110 0166 blue
0110 0182 blue
0110 0184 blue
0110 0189 blue
0111 0156 blue
0111 0174 blue
0111 0177 blue
0111 0178 blue
0111 0186 blue
0111 0188 blue
0111 0200 blue
0111 0206 blue
0111 0207 blue
0111 0211 blue
0111 0213 blue
0111 0350 red 
0112 0147 blue
0112 0148 blue
0112 0149 blue
0112 0173 blue
0112 0184 blue
0112 0186 blue
0112 0188 blue
0112 0197 blue
0112 0198 blue
0112 0200 blue
0112 0229 blue
0112 0240 red 
0112 0250 blue
0112 0349 blue
0113 0148 blue
0113 0150 blue
0113 0158 blue
0113 0159 blue
0113 0161 blue
0113 0173 blue
0113 0176 blue
0113 0180 blue
0113 0185 blue
0113 0193 blue
0113 0194 blue
0113 0195 blue
0113 0201 blue
0113 0202 blue
0113 0209 blue
0113 0441 blue
0113 0456 blue
0114 0149 blue
0114 0157 blue
0114 0162 blue
0114 0167 blue
0114 0169 blue
0114 0173 blue
0114 0176 blue
0114 0177 blue
0114 0181 blue
0114 0203 blue
0115 0154 blue
0115 0155 blue
0115 0161 blue
0115 0162 blue
0115 0164 blue
0115 0166 blue
0115 0177 blue
0115 0187 blue
0115 0189 blue
0115 0205 blue
0115 0210 blue
0115 0213 blue
0115 0378 blue
0115 0403 blue
0116 0149 blue
0116 0161 blue
0116 0168 blue
0116 0186 blue
0116 0197 blue
0116 0199 blue
0116 0200 blue
0116 0205 blue
0116 0207 blue
0116 0208 blue
0117 0147 blue
0117 0157 blue
0117 0160 blue
0117 0170 blue
0117 0174 blue
0117 0177 blue
0117 0178 blue
0117 0182 blue
0117 0190 blue
0117 0192 blue
0117 0196 blue
0117 0207 blue
0117 0212 blue
0118 0148 blue
0118 0152 blue
0118 0158 blue
0118 0163 blue
0118 0165 blue
0118 0166 blue
0118 0176 blue
0118 0177 blue
0118 0179 blue
0118 0187 blue
0118 0193 blue
0119 0150 blue
0119 0154 red 
0119 0167 red 
0119 0179 blue
0119 0189 blue
0119 0194 red 
0119 0195 blue
0119 0212 red 
0119 0280 blue
0119 0497 red 
0120 0150 blue
0120 0151 blue
0120 0159 blue
0120 0162 blue
0120 0163 blue
0120 0174 blue
0120 0181 blue
0120 0210 blue
0120 0213 blue
0120 0311 blue
0120 0496 blue
0121 0149 blue
0121 0152 blue
0121 0159 blue
0121 0167 blue
0121 0174 blue
0121 0186 blue
0121 0187 blue
0121 0190 blue
0121 0192 blue
0121 0196 blue
0121 0203 blue
0121 0204 blue
0122 0153 blue
0122 0158 blue
0122 0166 blue
0122 0167 blue
0122 0199 blue
0122 0201 blue
0122 0211 blue
0122 0277 blue
0122 0302 blue
0123 0155 blue
0123 0195 blue
0123 0196 blue
0123 0200 blue
0123 0204 blue
0123 0212 blue
0123 0213 blue
0124 0148 blue
0124 0154 blue
0124 0165 blue
0124 0177 blue
0124 0180 blue
0124 0181 blue
0124 0214 blue
0125 0152 blue
0125 0173 blue
0125 0180 blue
0125 0182 blue
0125 0192 blue
0125 0195 blue
0125 0197 blue
0125 0211 blue
0125 0213 blue
0126 0152 blue
0126 0178 blue
0126 0193 blue
0126 0195 blue
0126 0199 blue
0126 0202 blue
0126 0213 blue
0127 0159 blue
0127 0170 blue
0127 0182 blue
0127 0183 blue
0127 0184 blue
0127 0194 blue
0127 0197 blue
0127 0201 blue
0127 0203 blue
0127 0204 blue
0127 0207 blue
0127 0210 blue
0127 0211 blue
0127 0386 blue
0128 0149 blue
0128 0153 blue
0128 0161 blue
0128 0177 blue
0128 0178 blue
0128 0181 blue
0128 0194 blue
0128 0211 blue
0129 0153 blue
0129 0154 blue
0129 0155 blue
0129 0160 blue
0129 0162 blue
0129 0167 blue
0129 0171 blue
0129 0194 blue
0129 0195 blue
0129 0200 blue
0129 0203 blue
0129 0205 blue
0129 0214 blue
0129 0364 blue
0130 0147 blue
0130 0151 blue
0130 0157 blue
0130 0158 blue
0130 0160 blue
0130 0163 blue
0130 0164 blue
0130 0169 blue
0130 0177 blue
0130 0179 blue
0130 0188 blue
0130 0189 blue
0130 0208 blue
0130 0210 blue
0130 0211 blue
0130 0212 blue
0130 0249 blue
0131 0147 blue
0131 0150 blue
0131 0166 blue
0131 0175 blue
0131 0192 blue
0131 0195 blue
0131 0198 blue
0131 0203 blue
0131 0206 blue
0131 0207 blue
0131 0211 blue
0131 0245 blue
0131 0339 blue
0132 0150 blue
0132 0158 blue
0132 0162 blue
0132 0166 blue
0132 0179 blue
0132 0180 blue
0132 0183 blue
0132 0186 blue
0132 0189 blue
0132 0190 blue
0132 0206 blue
0132 0208 blue
0132 0349 blue
0133 0151 blue
0133 0159 blue
0133 0163 blue
0133 0169 blue
0133 0176 blue
0133 0178 blue
0133 0180 blue
0133 0192 blue
0133 0206 blue
0134 0149 red 
0134 0151 blue
0134 0183 blue
0134 0212 red 
0134 0213 red 
0135 0162 blue
0135 0163 blue
0135 0181 blue
0135 0182 blue
0135 0183 blue
0135 0188 blue
0135 0189 blue
0135 0192 blue
0135 0206 blue
0135 0207 blue
0135 0208 blue
0135 0212 blue
0135 0277 blue
0135 0402 blue
0136 0153 blue
0136 0160 blue
0136 0173 blue
0136 0175 blue
0136 0176 blue
0136 0180 blue
0136 0185 blue
0136 0206 blue
0136 0208 blue
0136 0210 blue
0136 0214 blue
0137 0149 blue
0137 0151 blue
0137 0155 blue
0137 0157 blue
0137 0168 blue
0137 0174 blue
0137 0175 blue
0137 0182 blue
0137 0187 blue
0137 0191 blue
0137 0202 blue
0137 0214 blue
0138 0158 blue
0138 0162 blue
0138 0164 blue
0138 0169 blue
0138 0170 blue
0138 0172 blue
0138 0180 blue
0138 0191 blue
0138 0199 blue
0138 0207 blue
0138 0214 blue
0138 0397 blue
0138 0440 blue
0139 0149 blue
0139 0167 blue
0139 0196 blue
0139 0209 blue
0139 0211 blue
0140 0148 blue
0140 0154 blue
0140 0156 blue
0140 0158 blue
0140 0170 blue
0140 0172 blue
0140 0175 blue
0140 0183 blue
0140 0187 blue
0140 0189 blue
0141 0147 blue
0141 0158 blue
0141 0162 blue
0141 0183 blue
0141 0185 blue
0141 0187 blue
0141 0192 blue
0141 0198 blue
0141 0199 blue
0141 0206 blue
0141 0211 blue
0142 0148 blue
0142 0155 blue
0142 0159 blue
0142 0161 blue
0142 0163 blue
0142 0164 blue
0142 0165 blue
0142 0171 blue
0142 0183 blue
0142 0185 blue
0142 0186 blue
0142 0193 blue
0142 0201 blue
0142 0205 blue
0142 0208 blue
0142 0214 blue
0142 0325 blue
0143 0148 blue
0143 0154 blue
0143 0160 blue
0143 0164 blue
0143 0174 blue
0143 0182 blue
0143 0198 blue
0143 0201 blue
0143 0206 blue
0143 0210 blue
0143 0212 blue
0144 0148 blue
0144 0154 blue
0144 0173 blue
0144 0184 blue
0144 0187 blue
0144 0189 blue
0144 0194 blue
0144 0202 blue
0144 0407 blue
0145 0147 blue
0145 0156 blue
0145 0166 blue
0145 0167 blue
0145 0185 blue
0145 0199 blue
0145 0201 blue
0145 0214 blue
0145 0434 blue
0146 0151 blue
0146 0153 blue
0146 0159 blue
0146 0162 blue
0146 0190 blue
0146 0192 blue
0146 0199 blue
0146 0200 blue
0146 0207 blue
0146 0209 blue
0146 0213 blue
0146 0214 blue
0146 0284 blue
0147 0166 blue
0147 0325 blue
0148 0370 blue
0149 0321 blue
0149 0462 blue
0152 0420 blue
0153 0213 blue
0156 0230 blue
0157 0300 blue
0157 0400 blue
0157 0439 blue
0158 0472 blue
0159 0282 red 
0160 0367 blue
0160 0375 blue
0162 0178 blue
0163 0295 blue
0164 0351 red 
0165 0411 blue
0165 0485 blue
0168 0480 blue
0169 0320 blue
0170 0391 blue
0171 0482 blue
0173 0425 blue
0174 0185 blue
0174 0322 blue
0174 0396 blue
0177 0282 red 
0177 0287 blue
0180 0234 red 
0180 0335 blue
0180 0389 blue
0181 0463 blue
0182 0305 blue
0183 0426 blue
0183 0470 blue
0185 0302 blue
0187 0354 red 
0191 0220 blue
0192 0287 blue
0194 0431 blue
0195 0233 blue
0195 0443 blue
0198 0465 blue
0201 0226 blue
0201 0291 blue
0202 0442 blue
0204 0313 blue
0206 0471 blue
0206 0491 blue
0208 0382 blue
0208 0495 blue
0209 0259 blue
0210 0354 blue
0215 0226 red 
0215 0227 red 
0215 0228 red 
0215 0229 blue
0215 0230 red 
0215 0232 blue
0215 0234 red 
0216 0226 blue
0216 0227 blue
0216 0228 blue
0216 0229 blue
0216 0230 blue
0216 0231 blue
0216 0232 blue
0217 0226 blue
0217 0227 blue
0217 0228 blue
0217 0229 blue
0217 0230 blue
0217 0231 blue
0217 0305 blue
0218 0226 blue
0218 0227 blue
0218 0228 blue
0218 0229 blue
0218 0230 blue
0218 0231 red 
0219 0226 blue
0219 0227 blue
0219 0228 blue
0219 0229 blue
0219 0230 blue
0220 0226 blue
0220 0227 blue
0220 0228 blue
0220 0229 blue
0220 0230 blue
0220 0294 blue
0220 0457 blue
0221 0226 blue
0221 0227 blue
0221 0228 blue
0221 0229 red 
0222 0226 red 
0222 0228 blue
0222 0229 red 
0222 0238 red 
0223 0227 blue
0223 0228 blue
0223 0417 blue
0224 0226 blue
0224 0227 blue
0224 0228 blue
0225 0226 blue
0225 0227 blue
0225 0228 blue
0226 0240 blue
0226 0241 blue
0226 0242 red 
0226 0243 red 
0226 0244 blue
0226 0245 blue
0226 0246 red 
0226 0403 blue
0227 0239 red 
0227 0240 blue
0227 0241 red 
0227 0242 red 
0227 0243 blue
0227 0246 blue
0228 0240 red 
0228 0241 red 
0228 0242 blue
0228 0243 blue
0228 0245 blue
0228 0246 red 
0229 0239 blue
0229 0240 red 
0229 0241 red 
0229 0242 blue
0229 0243 red 
0229 0244 blue
0229 0245 blue
0229 0246 blue
0230 0239 red 
0230 0240 blue
0230 0241 red 
0230 0242 blue
0230 0243 blue
0230 0244 blue
0230 0245 blue
0230 0246 red 
0230 0263 blue
0230 0312 blue
0231 0239 blue
0231 0240 blue
0231 0241 blue
0231 0242 red 
0231 0243 blue
0231 0244 blue
0231 0245 blue
0231 0246 red 
0231 0400 red 
0231 0425 blue
0232 0239 red 
0232 0240 blue
0232 0241 red 
0232 0242 blue
0232 0243 red 
0232 0244 red 
0232 0245 blue
0232 0246 blue
0233 0239 blue
0233 0240 blue
0233 0241 red 
0233 0244 blue
0233 0245 blue
0233 0246 blue
0233 0269 blue
0233 0386 blue
0234 0239 red 
0234 0240 red 
0234 0242 blue
0234 0243 red 
0234 0244 red 
0234 0245 blue
0235 0239 red 
0235 0240 red 
0235 0241 red 
0235 0242 red 
0235 0243 red 
0235 0244 red 
0235 0245 red 
0235 0246 blue
0236 0239 red 
0236 0240 red 
0236 0242 blue
0236 0243 blue
0236 0244 blue
0236 0245 blue
0236 0246 red 
0236 0259 blue
0237 0239 red 
0237 0240 red 
0237 0241 blue
0237 0242 blue
0237 0243 red 
0237 0244 red 
0237 0245 blue
0237 0246 red 
0237 0402 red 
0238 0239 red 
0238 0240 blue
0238 0241 red 
0238 0242 blue
0238 0244 red 
0238 0246 blue
0239 0316 red 
0242 0451 red 
0243 0447 blue
0244 0308 red 
0245 0255 blue
0247 0264 blue
0247 0266 blue
0247 0267 blue
0247 0268 blue
0247 0269 blue
0247 0270 blue
0247 0272 blue
0247 0273 blue
0247 0274 red 
0247 0275 blue
0247 0276 blue
0247 0277 blue
0247 0278 red 
0248 0264 blue
0248 0265 blue
0248 0266 blue
0248 0267 blue
0248 0268 blue
0248 0269 blue
0248 0270 blue
0248 0271 blue
0248 0272 blue
0248 0273 blue
0248 0274 blue
0248 0275 blue
0248 0276 blue
0248 0494 blue
0249 0264 blue
0249 0265 blue
0249 0266 blue
0249 0267 blue
0249 0268 blue
0249 0269 blue
0249 0270 blue
0249 0271 red 
0249 0272 blue
0249 0273 blue
0249 0274 red 
0249 0275 blue
0249 0304 blue
0249 0351 blue
0249 0375 blue
0250 0264 blue
0250 0265 blue
0250 0266 blue
0250 0268 blue
0250 0269 blue
0250 0270 blue
0250 0271 blue
0250 0272 blue
0250 0273 blue
0250 0433 blue
0251 0264 blue
0251 0265 blue
0251 0266 blue
0251 0267 blue
0251 0268 blue
0251 0269 blue
0251 0270 blue
0251 0271 red 
0251 0272 blue
0251 0302 blue
0252 0264 blue
0252 0265 blue
0252 0266 blue
0252 0267 blue
0252 0268 blue
0252 0269 blue
0252 0270 blue
0252 0271 blue
0253 0264 blue
0253 0265 blue
0253 0266 blue
0253 0267 blue
0253 0268 blue
0253 0269 blue
0253 0270 blue
0253 0388 blue
0253 0468 blue
0254 0264 blue
0254 0265 blue
0254 0266 blue
0254 0267 blue
0254 0268 blue
0254 0269 blue
0254 0270 blue
0255 0264 blue
0255 0265 blue
0255 0266 blue
0255 0267 blue
0255 0268 blue
0255 0269 blue
0255 0323 blue
0256 0264 blue
0256 0267 blue
0256 0268 blue
0256 0342 blue
0256 0432 blue
0257 0264 blue
0257 0265 blue
0257 0266 blue
0257 0267 blue
0257 0268 blue
0257 0364 blue
0258 0264 blue
0258 0265 blue
0258 0266 blue
0258 0267 blue
0259 0264 blue
0259 0265 blue
0259 0266 blue
0259 0267 blue
0259 0373 blue
0260 0264 blue
0260 0265 blue
0260 0266 blue
0261 0264 blue
0261 0265 blue
0261 0266 blue
0262 0264 blue
0262 0265 blue
0262 0266 blue
0262 0422 blue
0263 0264 blue
0264 0280 blue
0264 0282 blue
0264 0283 blue
0264 0284 blue
0264 0285 blue
0264 0291 blue
0264 0292 red 
0264 0296 blue
0264 0297 blue
0264 0298 red 
0265 0281 blue
0265 0285 blue
0265 0286 blue
0265 0289 blue
0265 0292 red 
0265 0293 blue
0265 0294 blue
0265 0296 blue
0265 0298 red 
0265 0496 blue
0266 0281 blue
0266 0283 blue
0266 0285 blue
0266 0286 blue
0266 0287 blue
0266 0291 blue
0266 0292 blue
0266 0295 blue
0266 0296 blue
0266 0297 blue
0267 0284 blue
0267 0285 blue
0267 0289 blue
0267 0290 red 
0267 0291 blue
0267 0292 red 
0267 0293 blue
0267 0294 blue
0267 0295 blue
0267 0296 blue
0267 0297 blue
0267 0298 blue
0267 0415 blue
0268 0280 blue
0268 0281 blue
0268 0282 blue
0268 0285 blue
0268 0289 blue
0268 0290 red 
0268 0293 blue
0268 0295 blue
0268 0297 blue
0268 0298 blue
0269 0280 blue
0269 0281 blue
0269 0283 blue
0269 0284 blue
0269 0285 blue
0269 0287 blue
0269 0289 blue
0269 0291 blue
0269 0292 red 
0269 0294 blue
0269 0295 blue
0269 0297 blue
0269 0298 red 
0269 0299 blue
0270 0281 blue
0270 0284 blue
0270 0285 blue
0270 0286 blue
0270 0287 blue
0270 0289 blue
0270 0290 red 
0270 0292 red 
0270 0296 blue
0270 0297 blue
0271 0285 red 
0271 0288 blue
0271 0290 red 
0271 0291 blue
0271 0292 red 
0271 0293 blue
0271 0295 red 
0271 0298 blue
0272 0280 blue
0272 0285 blue
0272 0286 blue
0272 0289 blue
0272 0294 blue
0272 0297 blue
0272 0298 red 
0272 0347 blue
0273 0280 blue
0273 0281 blue
0273 0282 red 
0273 0286 blue
0273 0291 blue
0273 0293 blue
0273 0294 blue
0273 0296 blue
0273 0297 blue
0273 0298 blue
0274 0280 blue
0274 0281 red 
0274 0282 red 
0274 0284 blue
0274 0285 blue
0274 0286 blue
0274 0287 blue
0274 0288 red 
0274 0289 red 
0274 0293 blue
0274 0294 blue
0274 0295 red 
0274 0297 blue
0274 0299 blue
0275 0280 blue
0275 0281 blue
0275 0283 blue
0275 0284 blue
0275 0285 blue
0275 0286 blue
0275 0288 blue
0275 0289 blue
0275 0292 blue
0275 0293 blue
0275 0298 red 
0275 0299 blue
0276 0280 red 
0276 0282 blue
0276 0283 blue
0276 0284 red 
0276 0290 red 
0276 0291 red 
0276 0295 blue
0276 0296 blue
0276 0299 red 
0276 0405 red 
0277 0281 blue
0277 0282 red 
0277 0283 blue
0277 0285 blue
0277 0288 blue
0277 0290 red 
0277 0291 blue
0277 0293 blue
0277 0294 blue
0277 0299 blue
0278 0285 blue
0278 0288 blue
0278 0289 red 
0278 0290 blue
0278 0292 blue
0278 0294 red 
0278 0299 red 
0279 0280 red 
0279 0284 blue
0279 0285 red 
0279 0286 blue
0279 0288 blue
0279 0289 blue
0279 0291 red 
0279 0293 red 
0279 0294 blue
0279 0297 blue
0279 0299 blue
0283 0324 blue
0284 0482 blue
0284 0484 blue
0285 0383 blue
0289 0343 red 
0289 0424 blue
0290 0336 blue
0290 0445 blue
0293 0466 blue
0294 0359 red 
0296 0388 blue
0300 0323 blue
0300 0324 blue
0300 0325 blue
0300 0326 blue
0300 0327 blue
0300 0328 blue
0300 0329 blue
0300 0330 blue
0300 0331 blue
0300 0332 blue
0300 0333 blue
0300 0334 blue
0300 0335 blue
0300 0336 blue
0300 0338 blue
0300 0339 blue
0300 0340 blue
0300 0343 blue
0300 0345 red 
0301 0323 blue
0301 0324 blue
0301 0326 blue
0301 0327 blue
0301 0328 blue
0301 0329 blue
0301 0330 blue
0301 0331 blue
0301 0332 blue
0301 0333 blue
0301 0334 blue
0301 0335 blue
0301 0336 blue
0301 0337 blue
0301 0338 blue
0301 0339 blue
0301 0340 blue
0302 0324 blue
0302 0325 blue
0302 0326 blue
0302 0327 blue
0302 0328 blue
0302 0329 blue
0302 0330 blue
0302 0332 blue
0302 0333 blue
0302 0334 blue
0302 0335 blue
0302 0336 blue
0302 0337 blue
0302 0338 blue
0302 0339 blue
0303 0323 blue
0303 0324 blue
0303 0325 blue
0303 0326 blue
0303 0327 blue
0303 0328 blue
0303 0329 blue
0303 0330 blue
0303 0331 blue
0303 0332 blue
0303 0333 blue
0303 0334 blue
0303 0335 blue
0303 0336 blue
0303 0337 blue
0304 0323 blue
0304 0324 blue
0304 0325 blue
0304 0326 blue
0304 0327 blue
0304 0328 blue
0304 0329 blue
0304 0331 blue
0304 0333 blue
0304 0334 blue
0304 0335 blue
0305 0325 blue
0305 0326 blue
0305 0327 blue
0305 0328 blue
0305 0329 blue
0305 0330 blue
0305 0331 blue
0305 0332 blue
0305 0333 blue
0305 0334 blue
0305 0427 blue
0306 0323 blue
0306 0324 blue
0306 0325 red 
0306 0326 blue
0306 0327 blue
0306 0328 blue
0306 0329 blue
0306 0330 blue
0306 0331 blue
0306 0332 blue
0306 0333 blue
0307 0324 blue
0307 0325 blue
0307 0326 blue
0307 0327 blue
0307 0329 blue
0307 0330 blue
0307 0331 blue
0307 0332 blue
0308 0323 blue
0308 0324 blue
0308 0325 blue
0308 0326 blue
0308 0327 blue
0308 0328 blue
0308 0329 blue
0308 0330 blue
0308 0331 blue
0309 0323 blue
0309 0324 blue
0309 0325 blue
0309 0326 blue
0309 0327 blue
0309 0329 blue
0309 0330 blue
0309 0362 blue
0310 0323 blue
0310 0324 blue
0310 0325 blue
0310 0326 blue
0310 0327 blue
0310 0328 blue
0310 0329 blue
0311 0323 blue
0311 0324 blue
0311 0325 blue
0311 0326 blue
0311 0327 blue
0311 0328 blue
0311 0488 blue
0312 0323 blue
0312 0324 blue
0312 0325 red 
0312 0327 blue
0312 0373 blue
0313 0323 blue
0313 0324 blue
0313 0326 blue
0313 0445 blue
0314 0323 blue
0314 0324 blue
0314 0325 blue
0314 0326 blue
0315 0323 blue
0315 0324 blue
0315 0325 blue
0315 0326 blue
0316 0323 blue
0316 0325 red 
0317 0323 blue
0317 0324 blue
0317 0325 blue
0317 0388 blue
0318 0323 blue
0318 0324 blue
0318 0325 blue
0318 0465 blue
0319 0324 blue
0319 0459 blue
0320 0323 blue
0320 0324 blue
0321 0323 blue
0321 0324 blue
0322 0323 blue
0323 0341 blue
0323 0344 blue
0323 0346 red 
0323 0351 red 
0323 0355 red 
0323 0356 blue
0323 0357 blue
0323 0359 blue
0323 0360 red 
0323 0362 red 
0323 0363 blue
0323 0395 blue
0324 0348 blue
0324 0351 red 
0324 0356 blue
0324 0358 blue
0324 0454 blue
0325 0341 blue
0325 0343 red 
0325 0346 blue
0325 0348 blue
0325 0349 red 
0325 0350 red 
0325 0351 red 
0325 0353 red 
0325 0361 red 
0325 0363 blue
0326 0342 blue
0326 0343 red 
0326 0346 blue
0326 0347 blue
0326 0348 blue
0326 0349 blue
0326 0354 red 
0326 0355 red 
0326 0356 blue
0326 0358 blue
0326 0361 red 
0326 0363 blue
0326 0389 blue
0327 0342 blue
0327 0343 red 
0327 0344 blue
0327 0348 blue
0327 0350 red 
0327 0351 blue
0327 0352 blue
0327 0358 blue
0327 0360 red 
0327 0363 blue
0328 0341 blue
0328 0342 blue
0328 0346 blue
0328 0347 blue
0328 0348 blue
0328 0349 red 
0328 0351 blue
0328 0352 red 
0328 0355 blue
0328 0359 red 
0328 0362 blue
0328 0363 blue
0329 0342 blue
0329 0344 blue
0329 0348 blue
0329 0350 blue
0329 0354 blue
0329 0355 red 
0329 0356 blue
0329 0359 red 
0329 0360 red 
0329 0363 blue
0330 0341 blue
0330 0342 blue
0330 0343 blue
0330 0347 blue
0330 0349 red 
0330 0351 red 
0330 0354 red 
0330 0356 blue
0330 0357 red 
0330 0362 blue
0331 0342 blue
0331 0343 blue
0331 0344 blue
0331 0345 red 
0331 0346 blue
0331 0347 blue
0331 0348 blue
0331 0350 red 
0331 0356 blue
0331 0359 blue
0331 0360 blue
0332 0344 blue
0332 0346 blue
0332 0348 blue
0332 0350 blue
0332 0351 blue
0332 0352 red 
0332 0355 blue
0332 0356 blue
0332 0357 red 
0332 0361 blue
0332 0362 red 
0332 0363 blue
0332 0377 blue
0332 0406 blue
0333 0344 blue
0333 0346 red 
0333 0347 blue
0333 0350 blue
0333 0352 blue
0333 0354 blue
0333 0355 red 
0333 0356 blue
0333 0357 red 
0333 0491 blue
0334 0342 blue
0334 0345 blue
0334 0346 red 
0334 0347 blue
0334 0348 blue
0334 0349 blue
0334 0350 red 
0334 0351 red 
0334 0352 red 
0334 0356 blue
0334 0357 red 
0334 0358 blue
0334 0359 red 
0334 0361 blue
0335 0341 blue
0335 0342 blue
0335 0343 blue
0335 0345 red 
0335 0347 blue
0335 0348 blue
0335 0350 red 
0335 0351 red 
0335 0353 blue
0335 0354 red 
0335 0355 blue
0335 0356 blue
0335 0359 red 
0335 0361 red 
0335 0363 blue
0335 0431 blue
0336 0344 blue
0336 0346 red 
0336 0347 blue
0336 0348 blue
0336 0351 blue
0336 0352 red 
0336 0356 blue
0336 0357 blue
0336 0363 blue
0337 0341 blue
0337 0342 blue
0337 0344 blue
0337 0346 red 
0337 0347 blue
0337 0348 blue
0337 0349 red 
0337 0353 red 
0337 0355 blue
0337 0356 blue
0337 0363 blue
0338 0342 blue
0338 0347 blue
0338 0349 blue
0338 0351 blue
0338 0352 blue
0338 0355 blue
0338 0357 red 
0338 0359 blue
0338 0360 blue
0338 0362 red 
0339 0341 blue
0339 0342 blue
0339 0343 red 
0339 0344 blue
0339 0346 red 
0339 0347 blue
0339 0348 blue
0339 0351 red 
0339 0352 red 
0339 0354 blue
0339 0355 red 
0339 0357 blue
0339 0359 blue
0339 0361 blue
0339 0362 blue
0339 0363 blue
0339 0477 blue
0340 0342 blue
0340 0344 blue
0340 0347 blue
0340 0349 red 
0340 0355 blue
0340 0356 blue
0340 0357 red 
0340 0359 red 
0340 0361 blue
0340 0363 blue
0341 0420 blue
0341 0474 blue
0349 0418 blue
0350 0436 blue
0355 0372 blue
0361 0476 red 
0364 0385 blue
0364 0386 blue
0364 0387 blue
0364 0388 blue
0364 0389 blue
0364 0390 blue
0364 0391 blue
0364 0392 blue
0364 0393 blue
0364 0394 blue
0364 0395 blue
0364 0396 blue
0364 0397 blue
0364 0398 blue
0364 0399 blue
0364 0400 blue
0364 0401 blue
0364 0403 blue
0364 0404 blue
0364 0405 blue
0364 0406 blue
0364 0407 blue
0364 0408 blue
0364 0409 blue
0364 0410 blue
0364 0412 blue
0364 0413 red 
0364 0454 blue
0365 0385 blue
0365 0386 blue
0365 0387 blue
0365 0388 blue
0365 0389 blue
0365 0390 blue
0365 0391 blue
0365 0392 blue
0365 0393 blue
0365 0394 blue
0365 0395 blue
0365 0396 blue
0365 0397 blue
0365 0398 blue
0365 0399 blue
0365 0400 blue
0365 0401 blue
0365 0402 blue
0365 0403 blue
0365 0404 blue
0365 0405 blue
0365 0407 blue
0365 0408 blue
0365 0409 blue
0365 0410 blue
0366 0385 blue
0366 0386 blue
0366 0387 blue
0366 0388 blue
0366 0389 red 
0366 0390 red 
0366 0391 blue
0366 0392 blue
0366 0393 blue
0366 0394 blue
0366 0395 blue
0366 0396 blue
0366 0397 blue
0366 0398 blue
0366 0399 red 
0366 0400 blue
0366 0401 blue
0366 0402 blue
0366 0403 blue
0366 0404 blue
0366 0405 red 
0366 0407 blue
0367 0385 blue
0367 0386 blue
0367 0387 blue
0367 0388 blue
0367 0389 blue
0367 0390 blue
0367 0391 blue
0367 0392 blue
0367 0393 blue
0367 0394 blue
0367 0395 blue
0367 0396 blue
0367 0397 blue
0367 0398 blue
0367 0399 blue
0367 0400 blue
0367 0401 blue
0367 0402 blue
0367 0403 blue
0367 0404 blue
0367 0405 blue
0368 0385 blue
0368 0386 blue
0368 0387 blue
0368 0388 blue
0368 0390 blue
0368 0391 blue
0368 0392 blue
0368 0393 blue
0368 0394 blue
0368 0395 blue
0368 0397 blue
0368 0398 blue
0368 0399 blue
0368 0400 blue
0368 0401 blue
0368 0402 blue
0369 0385 blue
0369 0386 blue
0369 0387 blue
0369 0388 blue
0369 0390 blue
0369 0391 blue
0369 0392 blue
0369 0393 blue
0369 0394 blue
0369 0395 blue
0369 0396 blue
0369 0398 blue
0369 0399 blue
0369 0400 blue
0369 0401 blue
0369 0472 red 
0370 0385 blue
0370 0386 blue
0370 0387 blue
0370 0388 blue
0370 0389 blue
0370 0390 blue
0370 0391 blue
0370 0393 blue
0370 0394 blue
0370 0396 blue
0370 0397 blue
0370 0398 blue
0370 0399 blue
0370 0451 blue
0371 0385 blue
0371 0386 blue
0371 0387 blue
0371 0388 blue
0371 0389 blue
0371 0390 blue
0371 0391 blue
0371 0392 blue
0371 0393 blue
0371 0394 blue
0371 0395 blue
0371 0396 blue
0371 0397 blue
0372 0385 blue
0372 0386 blue
0372 0387 blue
0372 0388 blue
0372 0390 blue
0372 0391 blue
0372 0392 blue
0372 0393 blue
0372 0395 blue
0372 0396 blue
0372 0494 blue
0373 0386 blue
0373 0387 blue
0373 0389 blue
0373 0390 blue
0373 0391 blue
0373 0392 blue
0373 0393 blue
0373 0394 blue
0373 0395 blue
0374 0385 blue
0374 0386 blue
0374 0387 blue
0374 0388 blue
0374 0389 blue
0374 0390 blue
0374 0391 blue
0374 0392 blue
0374 0393 blue
0374 0394 blue
0375 0385 blue
0375 0386 blue
0375 0387 blue
0375 0388 blue
0375 0390 blue
0375 0391 blue
0375 0392 blue
0375 0393 blue
0376 0385 blue
0376 0386 blue
0376 0387 blue
0376 0388 blue
0376 0389 blue
0376 0390 blue
0376 0391 blue
0376 0392 blue
0377 0385 blue
0377 0386 blue
0377 0387 blue
0377 0388 blue
0377 0389 blue
0377 0390 blue
0377 0391 blue
0378 0386 blue
0378 0387 blue
0378 0389 blue
0378 0390 blue
0378 0398 blue
0379 0385 blue
0379 0387 blue
0379 0388 blue
0379 0389 blue
0380 0385 blue
0380 0386 blue
0380 0387 blue
0380 0388 blue
0380 0389 blue
0381 0385 blue
0381 0386 blue
0381 0387 blue
0381 0388 blue
0382 0385 blue
0382 0386 blue
0382 0387 blue
0383 0385 blue
0383 0386 blue
0384 0385 blue
0385 0416 blue
0385 0417 blue
0385 0420 blue
0385 0421 blue
0385 0424 blue
0385 0435 blue
0385 0438 blue
0385 0441 blue
0385 0445 blue
0385 0446 blue
0385 0459 blue
0386 0416 blue
0386 0418 blue
0386 0419 blue
0386 0420 blue
0386 0421 blue
0386 0423 blue
0386 0426 blue
0386 0432 blue
0386 0442 red 
0386 0445 blue
0387 0390 blue
0387 0418 blue
0387 0427 blue
0387 0432 blue
0387 0434 blue
0387 0435 blue
0387 0448 blue
0388 0420 blue
0388 0421 blue
0388 0424 blue
0388 0426 blue
0388 0428 blue
0388 0443 blue
0389 0391 blue
0389 0414 blue
0389 0417 blue
0389 0420 blue
0389 0424 blue
0389 0427 blue
0389 0432 blue
0389 0434 blue
0389 0436 blue
0389 0444 blue
0389 0448 blue
0390 0419 red 
0390 0420 blue
0390 0427 blue
0390 0438 blue
0390 0439 blue
0390 0442 blue
0391 0417 blue
0391 0422 blue
0391 0424 blue
0391 0428 blue
0391 0433 blue
0391 0434 blue
0391 0441 blue
0391 0442 red 
0391 0447 blue
0392 0415 blue
0392 0416 blue
0392 0419 blue
0392 0423 blue
0392 0425 blue
0392 0426 blue
0392 0427 blue
0392 0433 blue
0392 0435 blue
0392 0438 blue
0392 0443 blue
0392 0444 blue
0393 0401 blue
0393 0419 blue
0393 0429 blue
0393 0431 blue
0393 0432 blue
0393 0436 blue
0393 0437 blue
0393 0442 red 
0393 0443 blue
0393 0445 blue
0393 0448 blue
0394 0415 blue
0394 0418 blue
0394 0419 blue
0394 0422 blue
0394 0427 blue
0394 0434 blue
0394 0438 blue
0394 0443 blue
0394 0446 blue
0394 0447 red 
0394 0472 red 
0395 0414 blue
0395 0415 blue
0395 0416 blue
0395 0417 blue
0395 0421 blue
0395 0425 blue
0395 0431 blue
0395 0436 blue
0395 0437 blue
0395 0438 blue
0395 0442 red 
0395 0446 blue
0396 0419 blue
0396 0426 blue
0396 0438 blue
0396 0439 blue
0396 0443 blue
0396 0444 blue
0396 0446 blue
0397 0420 blue
0397 0424 blue
0397 0431 blue
0397 0435 blue
0397 0436 blue
0397 0438 blue
0397 0441 blue
0397 0445 blue
0397 0447 blue
0398 0417 blue
0398 0426 blue
0398 0431 blue
0398 0432 blue
0398 0434 blue
0398 0435 blue
0398 0438 blue
0398 0439 blue
0398 0442 blue
0398 0444 blue
0398 0448 blue
0399 0415 blue
0399 0418 blue
0399 0421 blue
0399 0426 blue
0399 0438 blue
0399 0445 blue
0399 0446 blue
0399 0447 red 
0399 0448 blue
0400 0418 blue
0400 0421 blue
0400 0424 blue
0400 0429 blue
0400 0430 blue
0400 0431 blue
0400 0435 blue
0400 0437 blue
0400 0438 blue
0400 0439 blue
0400 0443 blue
0400 0446 blue
0401 0418 blue
0401 0420 blue
0401 0422 blue
0401 0426 blue
0401 0430 blue
0401 0433 blue
0401 0434 blue
0401 0439 blue
0401 0447 red 
0402 0416 blue
0402 0417 blue
0402 0421 blue
0402 0426 blue
0402 0427 blue
0402 0434 blue
0402 0438 blue
0402 0447 blue
0403 0416 blue
0403 0420 blue
0403 0426 blue
0403 0430 blue
0403 0432 blue
0403 0435 blue
0403 0436 blue
0403 0441 blue
0403 0443 blue
0403 0447 red 
0404 0415 blue
0404 0416 blue
0404 0417 blue
0404 0418 blue
0404 0423 blue
0404 0424 blue
0404 0425 blue
0404 0427 blue
0404 0429 blue
0404 0440 blue
0404 0445 blue
0404 0448 blue
0405 0419 red 
0405 0422 blue
0405 0428 blue
0405 0430 blue
0405 0432 blue
0405 0435 blue
0405 0436 blue
0405 0437 blue
0405 0439 blue
0405 0440 blue
0405 0446 blue
0405 0448 blue
0406 0415 blue
0406 0417 blue
0406 0418 blue
0406 0419 blue
0406 0420 blue
0406 0431 blue
0406 0437 blue
0406 0440 blue
0406 0441 blue
0406 0442 red 
0406 0443 blue
0406 0444 blue
0406 0448 blue
0407 0419 blue
0407 0420 blue
0407 0424 blue
0407 0426 blue
0407 0428 blue
0407 0431 blue
0407 0435 blue
0407 0436 blue
0407 0438 blue
0407 0439 blue
0407 0440 blue
0407 0445 blue
0407 0447 red 
0407 0448 blue
0408 0416 blue
0408 0419 red 
0408 0422 blue
0408 0433 blue
0408 0435 blue
0408 0436 blue
0408 0437 blue
0408 0443 blue
0408 0444 blue
0408 0446 blue
0409 0419 red 
0409 0422 blue
0409 0423 blue
0409 0428 blue
0409 0429 blue
0409 0432 blue
0409 0436 blue
0409 0438 blue
0409 0440 blue
0409 0441 blue
0409 0442 blue
0409 0444 blue
0410 0421 blue
0410 0422 blue
0410 0423 blue
0410 0424 blue
0410 0426 blue
0410 0428 blue
0410 0433 blue
0410 0434 blue
0410 0437 blue
0410 0439 blue
0410 0443 blue
0410 0445 blue
0410 0446 blue
0410 0496 blue
0411 0427 blue
0411 0433 blue
0411 0435 blue
0411 0437 blue
0411 0441 blue
0411 0444 blue
0412 0415 blue
0412 0425 blue
0412 0427 blue
0412 0428 blue
0412 0432 blue
0412 0433 blue
0412 0434 blue
0412 0436 blue
0412 0438 blue
0412 0443 blue
0413 0418 red 
0413 0427 red 
0413 0428 red 
0413 0430 blue
0413 0433 blue
0413 0435 red 
0413 0442 blue
0413 0447 red 
0414 0415 blue
0414 0418 blue
0414 0419 red 
0414 0422 blue
0414 0424 blue
0414 0428 blue
0414 0433 blue
0414 0441 blue
0414 0442 blue
0414 0445 blue
0414 0446 blue
0416 0437 blue
0435 0465 blue
0442 0477 red 
0443 0450 blue
0449 0464 blue
0449 0466 blue
0449 0467 blue
0449 0468 blue
0449 0469 blue
0449 0470 blue
0449 0471 blue
0449 0472 blue
0449 0473 blue
0449 0474 blue
0449 0476 blue
0449 0477 blue
0449 0478 blue
0449 0479 blue
0450 0464 blue
0450 0466 blue
0450 0467 red 
0450 0468 blue
0450 0469 blue
0450 0470 blue
0450 0471 blue
0450 0472 red 
0450 0474 blue
0450 0475 blue
0450 0476 blue
0450 0477 blue
0451 0464 blue
0451 0465 red 
0451 0467 blue
0451 0468 blue
0451 0469 blue
0451 0470 blue
0451 0471 blue
0451 0472 red 
0451 0473 blue
0451 0474 blue
0451 0475 red 
0452 0464 blue
0452 0465 blue
0452 0466 blue
0452 0467 blue
0452 0468 blue
0452 0469 blue
0452 0470 blue
0452 0471 blue
0452 0472 blue
0452 0473 blue
0452 0474 blue
0453 0464 blue
0453 0465 blue
0453 0466 blue
0453 0467 red 
0453 0468 blue
0453 0470 blue
0453 0471 blue
0453 0472 blue
0453 0473 blue
0454 0464 blue
0454 0465 red 
0454 0466 blue
0454 0467 red 
0454 0468 blue
0454 0470 blue
0454 0471 blue
0454 0472 blue
0455 0464 blue
0455 0465 blue
0455 0466 blue
0455 0467 red 
0455 0468 blue
0455 0469 blue
0455 0470 blue
0455 0471 blue
0456 0464 blue
0456 0465 blue
0456 0466 blue
0456 0467 blue
0456 0468 blue
0456 0469 blue
0456 0470 blue
0457 0464 blue
0457 0466 blue
0457 0467 blue
0457 0468 blue
0457 0469 blue
0458 0464 blue
0458 0465 blue
0458 0466 blue
0458 0467 blue
0458 0469 blue
0459 0464 blue
0459 0465 blue
0459 0467 blue
0459 0468 blue
0460 0464 blue
0460 0465 red 
0460 0467 blue
0460 0468 blue
0461 0464 blue
0461 0466 blue
0461 0467 blue
0462 0464 blue
0462 0465 blue
0462 0466 blue
0463 0464 blue
0463 0466 blue
0464 0486 blue
0464 0487 blue
0464 0488 blue
0464 0489 blue
0464 0490 blue
0464 0491 blue
0464 0492 blue
0464 0493 blue
0464 0496 blue
0464 0497 blue
0464 0498 blue
0464 0499 blue
0464 0500 blue
0465 0486 red 
0465 0487 blue
0465 0488 blue
0465 0489 blue
0465 0493 red 
0465 0495 red 
0465 0496 blue
0465 0497 blue
0466 0483 blue
0466 0484 blue
0466 0485 blue
0466 0488 blue
0466 0489 blue
0466 0490 blue
0466 0492 blue
0466 0493 blue
0466 0497 blue
0466 0498 blue
0466 0499 blue
0466 0500 blue
0467 0482 blue
0467 0486 blue
0467 0489 blue
0467 0491 blue
0467 0494 blue
0467 0497 blue
0467 0498 red 
0467 0499 blue
0467 0500 blue
0468 0485 blue
0468 0491 blue
0468 0492 blue
0468 0494 blue
0468 0495 red 
0468 0497 blue
0468 0498 blue
0469 0482 blue
0469 0483 blue
0469 0484 blue
0469 0486 blue
0469 0488 blue
0469 0491 blue
0469 0492 blue
0469 0493 blue
0469 0494 blue
0469 0495 blue
0469 0496 blue
0469 0499 blue
0470 0483 blue
0470 0484 blue
0470 0486 blue
0470 0488 blue
0470 0493 blue
0471 0484 blue
0471 0486 blue
0471 0488 blue
0471 0490 blue
0471 0491 blue
0471 0492 blue
0471 0493 blue
0471 0497 blue
0471 0498 blue
0471 0500 blue
0472 0484 blue
0472 0485 blue
0472 0490 blue
0472 0491 blue
0472 0494 red 
0472 0497 blue
0472 0498 blue
0472 0499 blue
0473 0482 blue
0473 0484 blue
0473 0485 blue
0473 0486 blue
0473 0487 blue
0473 0488 blue
0473 0490 blue
0473 0491 blue
0473 0492 blue
0473 0495 blue
0473 0498 blue
0473 0499 blue
0474 0482 blue
0474 0486 blue
0474 0487 blue
0474 0488 blue
0474 0489 blue
0474 0490 blue
0474 0491 blue
0474 0492 blue
0474 0493 blue
0474 0495 red 
0474 0496 blue
0474 0497 blue
0474 0498 blue
0475 0482 red 
0475 0485 red 
0475 0490 red 
0475 0494 blue
0475 0495 red 
0475 0497 blue
0475 0499 red 
0476 0482 blue
0476 0484 blue
0476 0486 blue
0476 0490 blue
0476 0494 blue
0476 0495 red 
0476 0496 blue
0476 0497 blue
0476 0499 blue
0477 0482 blue
0477 0484 blue
0477 0488 blue
0477 0490 blue
0477 0491 blue
0477 0492 blue
0477 0493 blue
0477 0494 blue
0477 0500 blue
0478 0484 blue
0478 0486 blue
0478 0487 blue
0478 0488 blue
0478 0490 blue
0478 0491 blue
0478 0492 blue
0478 0494 blue
0478 0495 red 
0478 0498 blue
0478 0499 blue
0479 0482 blue
0479 0484 red 
0479 0486 red 
0479 0487 blue
0479 0489 blue
0479 0493 blue
0479 0495 blue
0479 0496 blue
0479 0497 red 
0479 0498 red 
0479 0499 red 
0479 0500 blue
0480 0482 blue
0480 0483 blue
0480 0492 blue
0480 0493 blue
0480 0496 blue
0480 0497 blue
0480 0498 blue
0480 0500 blue
0481 0482 blue
0481 0484 blue
0481 0485 blue
0481 0487 blue
0481 0488 blue
0481 0489 blue
0481 0491 blue
0481 0492 blue
0481 0494 blue
0481 0496 blue
0481 0498 blue
0481 0499 blue
