# Supplementary material for: Revealing biases in the sampling of ecological interaction networks
Source: PeerJ. 2019 Sep 2;7:e7566. doi: 10.7717/peerj.7566 (PMC6727833; doi:10.7717/peerj.7566)
Supplement: Supplemental Information 6 [file peerj-07-7566-s006.zip › Python-Package/output_sampled/bipartite_m50nfn10-degree_sampled.txt]

0001 0008
0001 0029
0001 0083
0001 0084
0001 0085
0001 0086
0001 0087
0001 0088
0001 0089
0001 0090
0002 0029
0002 0083
0002 0085
0002 0086
0002 0089
0002 0091
0003 0058
0003 0092
0003 0093
0003 0094
0004 0053
0004 0080
0004 0095
0004 0096
0005 0034
0005 0081
0005 0097
0005 0098
0006 0007
0006 0045
0006 0072
0006 0099
0006 0100
0007 0016
0007 0046
0007 0054
0007 0076
0007 0101
0007 0102
0007 0103
0007 0104
0007 0105
0007 0106
0008 0019
0008 0107
0009 0011
0009 0012
0009 0018
0009 0024
0009 0051
0009 0108
0009 0109
0009 0110
0010 0027
0010 0072
0010 0100
0010 0111
0010 0112
0010 0113
0010 0114
0010 0115
0010 0116
0011 0037
0011 0117
0011 0118
0012 0014
0012 0033
0012 0043
0012 0119
0012 0120
0012 0121
0012 0122
0012 0123
0012 0124
0012 0125
0012 0126
0013 0038
0013 0056
0013 0108
0013 0110
0013 0127
0013 0128
0013 0129
0013 0130
0013 0131
0013 0132
0014 0018
0014 0024
0014 0040
0014 0044
0014 0057
0014 0059
0014 0109
0014 0133
0014 0134
0014 0135
0014 0136
0015 0028
0015 0063
0015 0137
0015 0138
0015 0139
0015 0140
0015 0141
0015 0142
0016 0045
0016 0072
0017 0028
0017 0137
0017 0142
0017 0143
0017 0144
0018 0037
0018 0043
0018 0070
0018 0117
0018 0118
0018 0122
0018 0145
0019 0037
0019 0146
0019 0147
0019 0148
0019 0149
0019 0150
0019 0151
0019 0152
0020 0153
0020 0154
0020 0155
0020 0156
0020 0157
0020 0158
0021 0047
0021 0159
0022 0028
0022 0063
0022 0140
0022 0143
0022 0160
0022 0161
0022 0162
0022 0163
0023 0164
0023 0165
0023 0166
0023 0167
0024 0033
0024 0043
0024 0117
0024 0121
0024 0168
0025 0036
0025 0049
0025 0065
0025 0169
0025 0170
0025 0171
0025 0172
0025 0173
0025 0174
0025 0175
0026 0039
0026 0052
0026 0071
0026 0079
0026 0176
0026 0177
0026 0178
0027 0054
0027 0076
0027 0103
0027 0106
0028 0082
0028 0093
0028 0179
0028 0180
0028 0181
0028 0182
0029 0040
0029 0108
0029 0183
0029 0184
0030 0185
0030 0186
0031 0048
0031 0069
0031 0145
0031 0187
0031 0188
0031 0189
0031 0190
0032 0036
0032 0049
0032 0065
0032 0174
0032 0191
0032 0192
0032 0193
0033 0044
0033 0194
0033 0195
0034 0196
0034 0197
0034 0198
0034 0199
0034 0200
0035 0201
0035 0202
0036 0047
0036 0203
0036 0204
0036 0205
0036 0206
0036 0207
0036 0208
0036 0209
0037 0044
0037 0136
0037 0194
0037 0210
0037 0211
0037 0212
0037 0213
0038 0214
0038 0215
0038 0216
0039 0052
0039 0061
0039 0075
0039 0217
0039 0218
0039 0219
0040 0073
0040 0085
0040 0088
0040 0089
0040 0152
0040 0220
0041 0049
0041 0064
0041 0065
0041 0174
0041 0191
0041 0208
0041 0221
0042 0048
0042 0069
0042 0145
0042 0187
0042 0189
0042 0190
0042 0222
0042 0223
0043 0057
0043 0194
0043 0195
0043 0213
0044 0070
0044 0093
0044 0118
0044 0121
0044 0168
0045 0052
0045 0054
0045 0076
0045 0105
0045 0224
0045 0225
0046 0100
0047 0067
0047 0073
0047 0079
0047 0176
0047 0226
0047 0227
0048 0142
0048 0228
0048 0229
0048 0230
0048 0231
0049 0062
0049 0203
0049 0207
0049 0232
0049 0233
0049 0234
0049 0235
0049 0236
0050 0165
0050 0237
0050 0238
0050 0239
0050 0240
0050 0241
0051 0064
0051 0065
0051 0170
0051 0173
0051 0174
0051 0175
0051 0191
0051 0242
0051 0243
0052 0072
0052 0115
0052 0116
0052 0244
0052 0245
0052 0246
0052 0247
0053 0147
0053 0248
0053 0249
0053 0250
0054 0072
0054 0100
0054 0112
0054 0115
0054 0116
0054 0251
0055 0091
0055 0252
0055 0253
0055 0254
0055 0255
0056 0060
0056 0077
0056 0245
0056 0256
0056 0257
0056 0258
0056 0259
0056 0260
0056 0261
0057 0070
0057 0120
0057 0122
0057 0125
0057 0168
0057 0262
0057 0263
0057 0264
0058 0067
0058 0156
0058 0158
0058 0265
0058 0266
0059 0117
0059 0168
0059 0181
0059 0224
0060 0127
0060 0129
0060 0130
0060 0267
0060 0268
0060 0269
0061 0073
0061 0166
0061 0178
0062 0065
0062 0172
0062 0191
0062 0208
0062 0212
0062 0221
0062 0270
0063 0271
0063 0272
0064 0203
0064 0206
0064 0233
0064 0235
0064 0236
0064 0273
0064 0274
0064 0275
0065 0203
0065 0207
0065 0232
0065 0276
0065 0277
0066 0278
0066 0279
0066 0280
0067 0281
0067 0282
0068 0071
0068 0073
0068 0079
0068 0177
0068 0178
0068 0226
0069 0103
0069 0229
0069 0230
0069 0283
0069 0284
0070 0194
0070 0285
0071 0075
0071 0217
0071 0286
0071 0287
0071 0288
0071 0289
0071 0290
0071 0291
0072 0076
0072 0101
0072 0103
0072 0106
0073 0075
0073 0217
0073 0219
0073 0289
0073 0290
0074 0254
0074 0292
0075 0176
0075 0178
0075 0246
0075 0293
0076 0100
0076 0115
0076 0116
0076 0251
0077 0127
0077 0294
0077 0295
0077 0296
0077 0297
0078 0150
0078 0293
0078 0298
0078 0299
0078 0300
0079 0301
0080 0147
0080 0250
0080 0302
0080 0303
0081 0196
0081 0197
0081 0199
0081 0211
0081 0304
0082 0137
0082 0143
0082 0161
0082 0305
0082 0306
0082 0307
0082 0308
