# Supplementary material for: Revealing biases in the sampling of ecological interaction networks
Source: PeerJ. 2019 Sep 2;7:e7566. doi: 10.7717/peerj.7566 (PMC6727833; doi:10.7717/peerj.7566)
Supplement: Supplemental Information 6 [file peerj-07-7566-s006.zip › Python-Package/output_sampled/tripartite_modnfn7-module_nodes.txt]

0001 red 
0002 red 
0003 red 
0004 red 
0005 red 
0006 red 
0007 blue
0008 red 
0009 red 
0010 red 
0011 blue
0012 blue
0013 blue
0014 red 
0015 red 
0016 red 
0017 red 
0018 red 
0019 red 
0020 red 
0021 red 
0022 red 
0023 red 
0024 red 
0025 red 
0026 red 
0027 red 
0028 red 
0029 red 
0030 red 
0031 red 
0032 red 
0033 red 
0034 red 
0035 red 
0036 red 
0037 red 
0038 red 
0039 red 
0040 red 
0041 red 
0042 blue
0043 blue
0044 blue
0045 red 
0046 blue
0047 blue
0048 red 
0049 blue
0050 blue
0051 blue
0052 blue
0053 blue
0054 blue
0055 blue
0056 red 
0057 blue
0058 blue
0059 blue
0060 blue
0061 blue
0062 blue
0063 red 
0064 red 
0065 blue
0066 blue
0067 blue
0068 blue
0069 blue
0070 blue
0071 red 
0072 blue
0073 blue
0074 blue
0075 blue
0076 blue
0077 blue
0078 blue
0079 blue
0080 blue
0081 red 
0082 red 
0083 blue
0084 blue
0085 blue
0086 blue
0087 red 
0088 red 
0089 red 
0090 red 
0091 red 
0092 blue
0093 red 
0094 red 
0095 red 
0096 red 
0097 blue
0098 blue
0099 blue
0100 blue
0101 blue
0102 blue
0103 blue
0104 blue
0105 blue
0106 blue
0107 blue
0108 red 
0109 blue
0110 blue
0111 red 
0112 red 
0113 blue
0114 blue
0115 blue
0116 blue
0117 blue
0118 blue
0119 red 
0120 blue
0121 blue
0122 blue
0123 blue
0124 blue
0125 blue
0126 blue
0127 blue
0128 blue
0129 blue
0130 blue
0131 blue
0132 blue
0133 blue
0134 red 
0135 blue
0136 blue
0137 blue
0138 blue
0139 blue
0140 blue
0141 blue
0142 blue
0143 blue
0144 blue
0145 blue
0146 blue
0147 blue
0148 blue
0149 red 
0150 blue
0151 blue
0152 blue
0153 blue
0154 red 
0155 blue
0156 blue
0157 blue
0158 blue
0159 red 
0160 blue
0161 blue
0162 blue
0163 blue
0164 red 
0165 blue
0166 blue
0167 red 
0168 blue
0169 blue
0170 blue
0171 blue
0172 blue
0173 blue
0174 blue
0175 blue
0176 blue
0177 red 
0178 blue
0179 blue
0180 red 
0181 blue
0182 blue
0183 blue
0184 red 
0185 blue
0186 blue
0187 red 
0188 blue
0189 blue
0190 blue
0191 blue
0192 blue
0193 blue
0194 red 
0195 blue
0196 blue
0197 blue
0198 blue
0199 blue
0200 blue
0201 blue
0202 blue
0203 blue
0204 blue
0205 blue
0206 blue
0207 blue
0208 blue
0209 blue
0210 blue
0211 blue
0212 red 
0213 red 
0214 blue
0215 red 
0216 blue
0217 blue
0218 red 
0219 blue
0220 blue
0221 red 
0222 red 
0223 blue
0224 blue
0225 blue
0226 red 
0227 red 
0228 red 
0229 red 
0230 red 
0231 red 
0232 red 
0233 red 
0234 red 
0235 red 
0236 red 
0237 red 
0238 red 
0239 red 
0240 red 
0241 red 
0242 red 
0243 red 
0244 red 
0245 red 
0246 red 
0247 red 
0248 blue
0249 red 
0250 blue
0251 red 
0252 blue
0253 blue
0254 blue
0255 blue
0256 blue
0257 blue
0258 blue
0259 blue
0260 blue
0261 blue
0262 blue
0263 blue
0264 red 
0265 red 
0266 blue
0267 red 
0268 red 
0269 red 
0270 red 
0271 red 
0272 red 
0273 red 
0274 red 
0275 red 
0276 red 
0277 red 
0278 red 
0279 red 
0280 red 
0281 red 
0282 red 
0283 blue
0284 red 
0285 red 
0286 blue
0287 blue
0288 red 
0289 red 
0290 red 
0291 red 
0292 red 
0293 red 
0294 red 
0295 red 
0296 blue
0297 blue
0298 red 
0299 red 
0300 red 
0301 blue
0302 blue
0303 blue
0304 blue
0305 blue
0306 red 
0307 blue
0308 red 
0309 blue
0310 blue
0311 blue
0312 red 
0313 blue
0314 blue
0315 blue
0316 red 
0317 blue
0318 blue
0319 blue
0320 blue
0321 blue
0322 blue
0323 red 
0324 red 
0325 red 
0326 red 
0327 red 
0328 red 
0329 red 
0330 red 
0331 red 
0332 red 
0333 red 
0334 red 
0335 red 
0336 red 
0337 red 
0338 red 
0339 red 
0340 red 
0341 blue
0342 blue
0343 red 
0344 blue
0345 red 
0346 red 
0347 blue
0348 blue
0349 red 
0350 red 
0351 red 
0352 red 
0353 red 
0354 red 
0355 red 
0356 blue
0357 red 
0358 blue
0359 red 
0360 red 
0361 red 
0362 red 
0363 blue
0364 red 
0365 blue
0366 red 
0367 blue
0368 blue
0369 red 
0370 blue
0371 blue
0372 blue
0373 blue
0374 blue
0375 blue
0376 blue
0377 blue
0378 blue
0379 blue
0380 blue
0381 blue
0382 blue
0383 blue
0384 blue
0385 blue
0386 red 
0387 blue
0388 blue
0389 red 
0390 red 
0391 red 
0392 blue
0393 red 
0394 red 
0395 red 
0396 blue
0397 blue
0398 blue
0399 red 
0400 red 
0401 red 
0402 red 
0403 red 
0404 blue
0405 red 
0406 red 
0407 red 
0408 red 
0409 red 
0410 blue
0411 blue
0412 blue
0413 red 
0414 red 
0415 blue
0416 blue
0417 blue
0418 red 
0419 red 
0420 blue
0421 blue
0422 blue
0423 blue
0424 blue
0425 blue
0426 blue
0427 red 
0428 red 
0429 blue
0430 blue
0431 blue
0432 blue
0433 blue
0434 blue
0435 red 
0436 blue
0437 blue
0438 blue
0439 blue
0440 blue
0441 blue
0442 red 
0443 blue
0444 blue
0445 blue
0446 blue
0447 red 
0448 blue
0449 blue
0450 red 
0451 red 
0452 blue
0453 red 
0454 red 
0455 red 
0456 blue
0457 blue
0458 blue
0459 blue
0460 red 
0461 blue
0462 blue
0463 blue
0464 blue
0465 red 
0466 blue
0467 red 
0468 red 
0469 blue
0470 blue
0471 blue
0472 red 
0473 blue
0474 red 
0475 red 
0476 red 
0477 red 
0478 red 
0479 red 
0480 blue
0481 blue
0482 red 
0483 blue
0484 red 
0485 red 
0486 red 
0487 blue
0488 blue
0489 blue
0490 red 
0491 blue
0492 blue
0493 red 
0494 red 
0495 red 
0496 blue
0497 red 
0498 red 
0499 red 
0500 blue
