# Supplementary material for: Revealing biases in the sampling of ecological interaction networks
Source: PeerJ. 2019 Sep 2;7:e7566. doi: 10.7717/peerj.7566 (PMC6727833; doi:10.7717/peerj.7566)
Supplement: Supplemental Information 6 [file peerj-07-7566-s006.zip › Python-Package/output_sampled/log_sampled.txt]

network         output_file      key_node    neighbors         nfn           nr       number of hidden
 name            name            criterion   criterion                                  nodes found

bipartite        m50nfn10-degree     4           0           10.00            100          0
tripartite       modnfn7-module      5           0            7.00            100          0
mixed            modnfn10-degree     4           0           10.00            100          0
mixed3           modnfn10-degree     4           0           10.00            100          0
