# Supplementary material for: Revealing biases in the sampling of ecological interaction networks
Source: PeerJ. 2019 Sep 2;7:e7566. doi: 10.7717/peerj.7566 (PMC6727833; doi:10.7717/peerj.7566)
Supplement: Supplemental Information 6 [file peerj-07-7566-s006.zip › Python-Package/output_sampled/mixed3_modnfn10-degree_sampled.txt]

0001 0057
0001 0085
0001 0088
0001 0089
0001 0090
0001 0091
0002 0056
0002 0092
0002 0093
0002 0094
0002 0095
0003 0010
0003 0024
0003 0067
0003 0086
0003 0096
0003 0097
0003 0098
0003 0099
0003 0100
0003 0101
0003 0102
0004 0103
0004 0104
0004 0105
0004 0106
0004 0107
0004 0108
0005 0044
0005 0057
0005 0064
0005 0075
0005 0109
0005 0110
0005 0111
0005 0112
0005 0113
0005 0114
0006 0007
0006 0018
0006 0030
0006 0047
0006 0049
0006 0053
0006 0082
0006 0115
0006 0116
0006 0117
0006 0118
0006 0119
0006 0120
0006 0121
0006 0122
0006 0123
0007 0012
0007 0029
0007 0063
0007 0073
0007 0124
0007 0125
0007 0126
0008 0013
0008 0017
0008 0018
0008 0023
0008 0072
0008 0079
0008 0082
0008 0125
0008 0126
0008 0127
0008 0128
0008 0129
0008 0130
0008 0131
0008 0132
0008 0133
0009 0037
0009 0134
0009 0135
0009 0136
0009 0137
0009 0138
0009 0139
0009 0140
0009 0141
0009 0142
0010 0038
0010 0067
0010 0098
0010 0100
0010 0143
0010 0144
0010 0145
0010 0146
0010 0147
0010 0148
0010 0149
0011 0059
0011 0089
0011 0113
0011 0150
0011 0151
0011 0152
0011 0153
0011 0154
0011 0155
0012 0013
0012 0018
0012 0023
0012 0029
0012 0047
0012 0063
0012 0077
0012 0079
0012 0082
0012 0130
0012 0156
0012 0157
0012 0158
0012 0159
0012 0160
0012 0161
0012 0162
0012 0163
0013 0066
0013 0069
0013 0084
0013 0126
0013 0164
0013 0165
0013 0166
0014 0051
0014 0167
0014 0168
0014 0169
0014 0170
0014 0171
0015 0167
0015 0172
0015 0173
0015 0174
0015 0175
0015 0176
0015 0177
0015 0178
0016 0179
0016 0180
0016 0181
0016 0182
0016 0183
0016 0184
0016 0185
0016 0186
0016 0187
0016 0188
0017 0069
0017 0072
0017 0073
0017 0077
0017 0125
0017 0164
0017 0189
0017 0190
0018 0029
0018 0072
0018 0191
0019 0048
0019 0087
0019 0192
0019 0193
0019 0194
0019 0195
0019 0196
0019 0197
0019 0198
0019 0199
0019 0200
0020 0062
0020 0201
0020 0202
0021 0023
0021 0031
0021 0042
0021 0047
0021 0069
0021 0072
0021 0077
0021 0080
0021 0116
0021 0203
0021 0204
0021 0205
0021 0206
0021 0207
0022 0064
0022 0208
0022 0209
0022 0210
0022 0211
0022 0212
0022 0213
0022 0214
0022 0215
0023 0069
0023 0072
0023 0190
0023 0216
0024 0066
0024 0096
0024 0217
0024 0218
0024 0219
0024 0220
0025 0196
0025 0221
0026 0035
0026 0038
0026 0081
0026 0098
0026 0222
0026 0223
0026 0224
0026 0225
0026 0226
0027 0055
0027 0083
0027 0094
0027 0163
0027 0227
0027 0228
0027 0229
0027 0230
0027 0231
0028 0232
0028 0233
0028 0234
0028 0235
0028 0236
0028 0237
0028 0238
0029 0031
0029 0037
0029 0042
0029 0047
0029 0049
0029 0053
0029 0078
0029 0117
0029 0131
0029 0239
0029 0240
0029 0241
0029 0242
0029 0243
0029 0244
0029 0245
0030 0073
0030 0177
0030 0246
0031 0069
0031 0072
0031 0080
0031 0216
0031 0247
0032 0073
0032 0098
0032 0147
0032 0248
0032 0249
0032 0250
0032 0251
0033 0040
0033 0066
0033 0081
0033 0149
0033 0252
0033 0253
0033 0254
0033 0255
0034 0256
0034 0257
0034 0258
0034 0259
0035 0081
0035 0099
0035 0145
0035 0148
0035 0149
0035 0251
0035 0260
0035 0261
0035 0262
0035 0263
0036 0069
0036 0077
0036 0125
0036 0126
0036 0178
0036 0264
0036 0265
0036 0266
0036 0267
0036 0268
0036 0269
0037 0069
0037 0270
0038 0040
0038 0066
0038 0145
0038 0147
0038 0249
0038 0271
0038 0272
0038 0273
0039 0048
0039 0194
0039 0195
0039 0196
0039 0199
0039 0274
0039 0275
0039 0276
0040 0101
0040 0224
0040 0272
0040 0277
0041 0093
0041 0168
0041 0278
0041 0279
0041 0280
0041 0281
0042 0069
0042 0073
0042 0190
0042 0264
0043 0282
0043 0283
0043 0284
0043 0285
0043 0286
0044 0194
0044 0199
0044 0275
0044 0287
0044 0288
0045 0070
0045 0181
0045 0184
0045 0289
0045 0290
0045 0291
0045 0292
0045 0293
0045 0294
0046 0051
0046 0168
0046 0281
0046 0295
0047 0069
0047 0073
0047 0080
0047 0216
0047 0264
0048 0087
0048 0275
0048 0296
0048 0297
0048 0298
0048 0299
0048 0300
0048 0301
0049 0069
0049 0302
0049 0303
0050 0095
0050 0170
0050 0304
0050 0305
0050 0306
0050 0307
0050 0308
0051 0054
0051 0104
0051 0295
0051 0309
0051 0310
0051 0311
0051 0312
0052 0074
0052 0189
0052 0275
0052 0313
0052 0314
0052 0315
0052 0316
0052 0317
0052 0318
0052 0319
0052 0320
0054 0108
0054 0321
0054 0322
0054 0323
0055 0141
0055 0220
0055 0324
0055 0325
0055 0326
0055 0327
0055 0328
0056 0329
0056 0330
0056 0331
0056 0332
0056 0333
0056 0334
0057 0061
0057 0335
0057 0336
0057 0337
0057 0338
0057 0339
0057 0340
0058 0278
0058 0310
0058 0329
0058 0341
0058 0342
0058 0343
0058 0344
0059 0338
0059 0340
0059 0345
0059 0346
0059 0347
0059 0348
0059 0349
0060 0099
0060 0102
0060 0225
0060 0303
0060 0350
0060 0351
0061 0064
0061 0085
0061 0111
0061 0332
0061 0352
0061 0353
0061 0354
0061 0355
0061 0356
0062 0357
0062 0358
0062 0359
0062 0360
0062 0361
0062 0362
0063 0077
0063 0080
0063 0124
0063 0126
0063 0130
0063 0216
0063 0363
0063 0364
0064 0335
0064 0338
0064 0346
0064 0365
0064 0366
0065 0134
0065 0138
0065 0139
0065 0142
0066 0081
0066 0097
0066 0144
0066 0149
0066 0253
0066 0367
0066 0368
0067 0100
0067 0249
0067 0368
0067 0369
0068 0103
0068 0106
0068 0280
0068 0343
0068 0370
0068 0371
0069 0073
0069 0078
0069 0084
0069 0126
0069 0164
0069 0204
0069 0372
0069 0373
0069 0374
0069 0375
0070 0184
0070 0186
0070 0376
0070 0377
0070 0378
0070 0379
0070 0380
0071 0096
0071 0101
0071 0217
0071 0369
0071 0381
0071 0382
0071 0383
0071 0384
0072 0078
0072 0079
0072 0082
0072 0385
0072 0386
0072 0387
0072 0388
0072 0389
0072 0390
0073 0082
0073 0121
0073 0131
0073 0162
0073 0391
0073 0392
0073 0393
0073 0394
0073 0395
0074 0136
0074 0396
0074 0397
0074 0398
0075 0282
0075 0338
0075 0399
0075 0400
0075 0401
0075 0402
0075 0403
0076 0306
0076 0404
0076 0405
0076 0406
0077 0084
0077 0190
0077 0216
0077 0264
0079 0126
0079 0190
0080 0082
0080 0122
0080 0162
0080 0285
0080 0364
0080 0407
0080 0408
0080 0409
0080 0410
0081 0147
0081 0148
0081 0222
0081 0411
0081 0412
0082 0216
0082 0264
0082 0413
0083 0135
0083 0139
0083 0414
0083 0415
0083 0416
0083 0417
0083 0418
0084 0124
0084 0240
0084 0410
0084 0419
0084 0420
0084 0421
0084 0422
0085 0286
0085 0340
0085 0423
0085 0424
0085 0425
0085 0426
0085 0427
0085 0428
0085 0429
0086 0246
0086 0248
0086 0252
0086 0262
0086 0273
0086 0430
0086 0431
0086 0432
0087 0274
0087 0287
0087 0297
0087 0301
0087 0433
0087 0434
