# Supplementary material for: Revealing biases in the sampling of ecological interaction networks
Source: PeerJ. 2019 Sep 2;7:e7566. doi: 10.7717/peerj.7566 (PMC6727833; doi:10.7717/peerj.7566)
Supplement: Supplemental Information 6 [file peerj-07-7566-s006.zip › Python-Package/output_sampled/bipartite_m50nfn10-degree_nodes.txt]

0001 blue
0002 red 
0003 red 
0004 red 
0005 red 
0006 red 
0007 blue
0008 red 
0009 blue
0010 blue
0011 blue
0012 blue
0013 red 
0014 blue
0015 blue
0016 blue
0017 blue
0018 blue
0019 blue
0020 blue
0021 blue
0022 blue
0023 blue
0024 blue
0025 blue
0026 red 
0027 red 
0028 blue
0029 red 
0030 blue
0031 red 
0032 blue
0033 blue
0034 red 
0035 red 
0036 blue
0037 blue
0038 blue
0039 red 
0040 blue
0041 blue
0042 blue
0043 blue
0044 blue
0045 red 
0046 blue
0047 blue
0048 blue
0049 blue
0050 red 
0051 red 
0052 red 
0053 red 
0054 blue
0055 red 
0056 red 
0057 red 
0058 blue
0059 red 
0060 red 
0061 red 
0062 red 
0063 red 
0064 red 
0065 red 
0066 blue
0067 red 
0068 blue
0069 blue
0070 blue
0071 red 
0072 red 
0073 red 
0074 red 
0075 red 
0076 blue
0077 blue
0078 red 
0079 red 
0080 red 
0081 blue
0082 blue
0083 red 
0084 red 
0085 red 
0086 red 
0087 red 
0088 red 
0089 red 
0090 red 
0091 red 
0092 blue
0093 red 
0094 red 
0095 blue
0096 red 
0097 red 
0098 red 
0099 red 
0100 red 
0101 red 
0102 red 
0103 red 
0104 red 
0105 red 
0106 red 
0107 red 
0108 red 
0109 red 
0110 red 
0111 blue
0112 red 
0113 red 
0114 red 
0115 red 
0116 blue
0117 red 
0118 red 
0119 red 
0120 blue
0121 blue
0122 blue
0123 blue
0124 red 
0125 red 
0126 red 
0127 red 
0128 red 
0129 red 
0130 red 
0131 red 
0132 red 
0133 red 
0134 red 
0135 red 
0136 blue
0137 red 
0138 red 
0139 red 
0140 red 
0141 red 
0142 red 
0143 blue
0144 red 
0145 red 
0146 blue
0147 blue
0148 blue
0149 red 
0150 blue
0151 blue
0152 red 
0153 red 
0154 red 
0155 red 
0156 red 
0157 red 
0158 red 
0159 red 
0160 red 
0161 red 
0162 red 
0163 red 
0164 red 
0165 red 
0166 red 
0167 red 
0168 blue
0169 red 
0170 blue
0171 red 
0172 red 
0173 red 
0174 red 
0175 red 
0176 red 
0177 red 
0178 red 
0179 red 
0180 red 
0181 blue
0182 blue
0183 blue
0184 red 
0185 red 
0186 red 
0187 red 
0188 red 
0189 red 
0190 blue
0191 red 
0192 red 
0193 red 
0194 red 
0195 blue
0196 blue
0197 blue
0198 red 
0199 red 
0200 red 
0201 red 
0202 red 
0203 red 
0204 red 
0205 blue
0206 blue
0207 blue
0208 blue
0209 blue
0210 red 
0211 red 
0212 blue
0213 red 
0214 red 
0215 red 
0216 red 
0217 red 
0218 blue
0219 red 
0220 red 
0221 red 
0222 red 
0223 blue
0224 blue
0225 blue
0226 red 
0227 red 
0228 red 
0229 red 
0230 red 
0231 red 
0232 red 
0233 blue
0234 red 
0235 red 
0236 red 
0237 red 
0238 blue
0239 blue
0240 red 
0241 red 
0242 blue
0243 red 
0244 red 
0245 red 
0246 blue
0247 blue
0248 blue
0249 blue
0250 red 
0251 red 
0252 red 
0253 red 
0254 red 
0255 red 
0256 red 
0257 red 
0258 red 
0259 red 
0260 blue
0261 red 
0262 red 
0263 blue
0264 blue
0265 red 
0266 red 
0267 blue
0268 blue
0269 red 
0270 blue
0271 blue
0272 red 
0273 red 
0274 red 
0275 red 
0276 red 
0277 red 
0278 red 
0279 red 
0280 red 
0281 red 
0282 red 
0283 blue
0284 blue
0285 red 
0286 blue
0287 red 
0288 red 
0289 red 
0290 blue
0291 red 
0292 blue
0293 red 
0294 blue
0295 blue
0296 red 
0297 red 
0298 red 
0299 blue
0300 red 
0301 red 
0302 blue
0303 red 
0304 blue
0305 red 
0306 red 
0307 blue
0308 red 
0309 blue
0310 blue
0311 blue
0312 blue
0313 blue
0314 blue
0315 blue
0316 blue
0317 blue
0318 blue
0319 blue
0320 blue
0321 blue
0322 blue
0323 blue
0324 red 
0325 blue
0326 red 
0327 blue
0328 red 
0329 red 
0330 red 
0331 blue
0332 red 
0333 red 
0334 red 
0335 red 
0336 red 
0337 red 
0338 red 
0339 blue
0340 red 
0341 red 
0342 red 
0343 red 
0344 red 
0345 red 
0346 red 
0347 red 
0348 red 
0349 blue
0350 red 
0351 red 
0352 red 
0353 blue
0354 blue
0355 red 
0356 red 
0357 red 
0358 red 
0359 red 
0360 blue
0361 red 
0362 blue
0363 red 
0364 blue
0365 red 
0366 blue
0367 red 
0368 blue
0369 blue
0370 blue
0371 blue
0372 blue
0373 red 
0374 red 
0375 red 
0376 red 
0377 red 
0378 red 
0379 red 
0380 red 
0381 blue
0382 red 
0383 red 
0384 red 
0385 red 
0386 red 
0387 blue
0388 blue
0389 red 
0390 blue
0391 red 
0392 blue
0393 blue
0394 blue
0395 blue
0396 red 
0397 red 
0398 red 
0399 red 
0400 red 
0401 red 
0402 red 
0403 red 
0404 red 
0405 blue
0406 red 
0407 blue
0408 red 
0409 red 
0410 red 
0411 red 
0412 blue
0413 blue
0414 blue
0415 blue
0416 red 
0417 red 
0418 red 
0419 red 
0420 blue
0421 red 
0422 red 
0423 red 
0424 blue
0425 red 
0426 red 
0427 red 
0428 red 
0429 red 
0430 red 
0431 blue
0432 blue
0433 blue
0434 blue
0435 blue
0436 red 
0437 blue
0438 red 
0439 red 
0440 red 
0441 blue
0442 blue
0443 blue
0444 blue
0445 blue
0446 blue
0447 blue
0448 blue
0449 blue
0450 red 
0451 red 
0452 blue
0453 blue
0454 red 
0455 red 
0456 red 
0457 red 
0458 red 
0459 red 
0460 red 
0461 red 
0462 red 
0463 red 
0464 red 
0465 blue
0466 red 
0467 red 
0468 red 
0469 blue
0470 blue
0471 blue
0472 red 
0473 blue
0474 blue
0475 blue
0476 blue
0477 blue
0478 blue
0479 blue
0480 red 
0481 blue
0482 red 
0483 blue
0484 blue
0485 blue
0486 blue
0487 blue
0488 red 
0489 blue
0490 blue
0491 blue
0492 blue
0493 blue
0494 red 
0495 red 
0496 red 
0497 red 
0498 blue
0499 blue
0500 red 
