# Supplementary material for: Revealing biases in the sampling of ecological interaction networks
Source: PeerJ. 2019 Sep 2;7:e7566. doi: 10.7717/peerj.7566 (PMC6727833; doi:10.7717/peerj.7566)
Supplement: Supplemental Information 6 [file peerj-07-7566-s006.zip › Python-Package/output_sampled/mixed3_modnfn10-degree.txt]

    m       size    rms      larg-comp rms      rel-larg-comp rms    #-comps rms     hidden-nodes rms
  -------------------------------------------------------------------------------------------------------

   10       77.07   6.25       26.15   8.91        0.34   0.14        6.58   1.35        0.00   0.00
   20      141.20   9.09       53.77  18.02        0.38   0.15        8.87   1.99        0.00   0.00
   30      197.05  11.44       90.32  32.11        0.46   0.19        9.11   2.45        0.00   0.00
   40      248.00  15.23      144.59  47.46        0.58   0.23        8.49   2.71        0.00   0.00
   50      291.00  17.31      209.02  42.42        0.72   0.19        7.08   2.14        0.00   0.00
   60      333.08  14.20      257.41  48.31        0.77   0.18        6.46   2.16        0.00   0.00
   70      370.54  16.52      320.81  37.60        0.87   0.14        5.20   2.13        0.00   0.00
   80      401.48  16.71      362.79  33.07        0.90   0.12        4.24   1.85        0.00   0.00
   90      431.26  18.54      402.62  28.09        0.93   0.11        3.73   1.74        0.00   0.00
  100      459.11  20.52      440.20  28.00        0.96   0.10        2.98   1.34        0.00   0.00
