# Supplementary material for: Revealing biases in the sampling of ecological interaction networks
Source: PeerJ. 2019 Sep 2;7:e7566. doi: 10.7717/peerj.7566 (PMC6727833; doi:10.7717/peerj.7566)
Supplement: Supplemental Information 6 [file peerj-07-7566-s006.zip › Python-Package/output_sampled/module.txt]

           1   1.21167875E-04
           2   1.21167875E-04
           3   1.21167875E-04
           4   1.21167875E-04
           5   1.21167875E-04
           6   1.21167875E-04
           7   1.21167875E-04
           8   1.21167875E-04
           9   1.21167875E-04
          10   1.21167875E-04
          11   1.21167875E-04
          12   1.21167875E-04
          13   1.21167875E-04
           1  0.149923354    
           2  0.149923354    
           3  0.149923354    
           4  0.149923354    
           5  0.149923354    
           6  0.149923354    
           7  0.149923354    
           8  0.149923354    
           9  0.149923354    
          10  0.149923354    
          11  0.149923354    
          12  0.149923354    
           1   9.10980403E-02
           2   9.10980403E-02
           3   9.10980403E-02
           4   9.10980403E-02
           5   9.10980403E-02
           6   9.10980403E-02
           7   9.10980403E-02
           8   9.10980403E-02
           9   9.10980403E-02
          10   9.10980403E-02
          11   9.10980403E-02
          12   9.10980403E-02
           1   1.44595969E-02
           2   1.44595969E-02
           3   1.44595969E-02
           4   1.44595969E-02
           5   1.44595969E-02
           6   1.44595969E-02
           7   1.44595969E-02
           8   1.44595969E-02
           9   1.44595969E-02
          10   1.44595969E-02
          11   1.44595969E-02
          12   1.44595969E-02
          13   1.44595969E-02
          14   1.44595969E-02
          15   1.44595969E-02
          16   1.44595969E-02
          17   1.44595969E-02
          18   1.44595969E-02
          19   1.44595969E-02
          20   1.44595969E-02
          21   1.44595969E-02
          22   1.44595969E-02
          23   1.44595969E-02
          24   1.44595969E-02
          25   1.44595969E-02
          26   1.44595969E-02
          27   1.44595969E-02
          28   1.44595969E-02
          29   1.44595969E-02
          30   1.44595969E-02
          31   1.44595969E-02
          32   1.44595969E-02
          33   1.44595969E-02
          34   1.44595969E-02
          35   1.44595969E-02
          36   1.44595969E-02
          37   1.44595969E-02
          38   1.44595969E-02
          39   1.44595969E-02
          40   1.44595969E-02
          41   1.44595969E-02
          42   1.44595969E-02
          43   1.44595969E-02
          44   1.44595969E-02
          45   1.44595969E-02
          46   1.44595969E-02
          47   1.44595969E-02
          48   1.44595969E-02
          49   1.44595969E-02
          50   1.44595969E-02
           1   7.91391451E-03
           2   7.91391451E-03
           3   7.91391451E-03
           4   7.91391451E-03
           5   7.91391451E-03
           6   7.91391451E-03
           7   7.91391451E-03
           8   7.91391451E-03
           9   7.91391451E-03
          10   7.91391451E-03
          11   7.91391451E-03
          12   7.91391451E-03
          13   7.91391451E-03
          14   7.91391451E-03
          15   7.91391451E-03
          16   7.91391451E-03
          17   7.91391451E-03
          18   7.91391451E-03
          19   7.91391451E-03
          20   7.91391451E-03
          21   7.91391451E-03
          22   7.91391451E-03
          23   7.91391451E-03
          24   7.91391451E-03
          25   7.91391451E-03
          26   7.91391451E-03
          27   7.91391451E-03
          28   7.91391451E-03
          29   7.91391451E-03
          30   7.91391451E-03
          31   7.91391451E-03
          32   7.91391451E-03
          33   7.91391451E-03
          34   7.91391451E-03
          35   7.91391451E-03
          36   7.91391451E-03
          37   7.91391451E-03
          38   7.91391451E-03
          39   7.91391451E-03
          40   7.91391451E-03
          41   7.91391451E-03
          42   7.91391451E-03
          43   7.91391451E-03
          44   7.91391451E-03
          45   7.91391451E-03
          46   7.91391451E-03
          47   7.91391451E-03
          48   7.91391451E-03
          49   7.91391451E-03
          50   7.91391451E-03
          51   7.91391451E-03
          52   7.91391451E-03
          53   7.91391451E-03
          54   7.91391451E-03
          55   7.91391451E-03
          56   7.91391451E-03
          57   7.91391451E-03
          58   7.91391451E-03
          59   7.91391451E-03
          60   7.91391451E-03
          61   7.91391451E-03
          62   7.91391451E-03
          63   7.91391451E-03
          64   7.91391451E-03
          65   7.91391451E-03
          66   7.91391451E-03
          67   7.91391451E-03
          68   7.91391451E-03
          69   7.91391451E-03
          70   7.91391451E-03
          71   7.91391451E-03
          72   7.91391451E-03
          73   7.91391451E-03
          74   7.91391451E-03
           1   5.41947689E-03
           2   5.41947689E-03
           3   5.41947689E-03
           4   5.41947689E-03
           5   5.41947689E-03
           6   5.41947689E-03
           7   5.41947689E-03
           8   5.41947689E-03
           9   5.41947689E-03
          10   5.41947689E-03
          11   5.41947689E-03
          12   5.41947689E-03
          13   5.41947689E-03
          14   5.41947689E-03
          15   5.41947689E-03
          16   5.41947689E-03
          17   5.41947689E-03
          18   5.41947689E-03
          19   5.41947689E-03
          20   5.41947689E-03
          21   5.41947689E-03
          22   5.41947689E-03
          23   5.41947689E-03
          24   5.41947689E-03
          25   5.41947689E-03
          26   5.41947689E-03
          27   5.41947689E-03
          28   5.41947689E-03
          29   5.41947689E-03
          30   5.41947689E-03
          31   5.41947689E-03
          32   5.41947689E-03
          33   5.41947689E-03
          34   5.41947689E-03
          35   5.41947689E-03
          36   5.41947689E-03
          37   5.41947689E-03
          38   5.41947689E-03
          39   5.41947689E-03
          40   5.41947689E-03
          41   5.41947689E-03
          42   5.41947689E-03
          43   5.41947689E-03
          44   5.41947689E-03
          45   5.41947689E-03
          46   5.41947689E-03
          47   5.41947689E-03
          48   5.41947689E-03
          49   5.41947689E-03
          50   5.41947689E-03
          51   5.41947689E-03
          52   5.41947689E-03
          53   5.41947689E-03
           1  0.190068483    
           2  0.190068483    
           3  0.190068483    
           4  0.190068483    
           5  0.190068483    
           6  0.190068483    
           7  0.190068483    
           8  0.190068483    
           9  0.190068483    
          10  0.190068483    
          11  0.190068483    
           1   3.79051119E-02
           2   3.79051119E-02
           3   3.79051119E-02
           4   3.79051119E-02
           5   3.79051119E-02
           6   3.79051119E-02
           7   3.79051119E-02
           8   3.79051119E-02
           9   3.79051119E-02
           1  0.455080390    
           2  0.455080390    
           3  0.455080390    
           4  0.455080390    
           5  0.455080390    
           6  0.455080390    
           7  0.455080390    
           8  0.455080390    
           9  0.455080390    
          10  0.455080390    
          11  0.455080390    
          12  0.455080390    
           1   1.18686212E-02
           2   1.18686212E-02
           3   1.18686212E-02
           4   1.18686212E-02
           5   1.18686212E-02
           6   1.18686212E-02
           7   1.18686212E-02
           8   1.18686212E-02
           9   1.18686212E-02
          10   1.18686212E-02
          11   1.18686212E-02
          12   1.18686212E-02
          13   1.18686212E-02
          14   1.18686212E-02
          15   1.18686212E-02
          16   1.18686212E-02
          17   1.18686212E-02
           1   8.08355585E-02
           2   8.08355585E-02
           3   8.08355585E-02
           4   8.08355585E-02
           5   8.08355585E-02
           6   8.08355585E-02
           7   8.08355585E-02
           8   8.08355585E-02
           9   8.08355585E-02
          10   8.08355585E-02
          11   8.08355585E-02
          12   8.08355585E-02
          13   8.08355585E-02
          14   8.08355585E-02
          15   8.08355585E-02
           1   6.33759275E-02
           2   6.33759275E-02
           3   6.33759275E-02
           4   6.33759275E-02
           5   6.33759275E-02
           6   6.33759275E-02
           7   6.33759275E-02
           8   6.33759275E-02
           9   6.33759275E-02
          10   6.33759275E-02
          11   6.33759275E-02
          12   6.33759275E-02
          13   6.33759275E-02
          14   6.33759275E-02
          15   6.33759275E-02
          16   6.33759275E-02
          17   6.33759275E-02
          18   6.33759275E-02
          19   6.33759275E-02
          20   6.33759275E-02
          21   6.33759275E-02
           1   1.08719636E-02
           2   1.08719636E-02
           3   1.08719636E-02
           4   1.08719636E-02
           5   1.08719636E-02
           6   1.08719636E-02
           7   1.08719636E-02
           8   1.08719636E-02
           9   1.08719636E-02
          10   1.08719636E-02
          11   1.08719636E-02
          12   1.08719636E-02
          13   1.08719636E-02
          14   1.08719636E-02
          15   1.08719636E-02
          16   1.08719636E-02
          17   1.08719636E-02
          18   1.08719636E-02
          19   1.08719636E-02
          20   1.08719636E-02
          21   1.08719636E-02
          22   1.08719636E-02
          23   1.08719636E-02
           1   2.86296755E-02
           2   2.86296755E-02
           3   2.86296755E-02
           4   2.86296755E-02
           5   2.86296755E-02
           6   2.86296755E-02
           7   2.86296755E-02
           8   2.86296755E-02
           9   2.86296755E-02
          10   2.86296755E-02
          11   2.86296755E-02
          12   2.86296755E-02
          13   2.86296755E-02
          14   2.86296755E-02
          15   2.86296755E-02
          16   2.86296755E-02
          17   2.86296755E-02
          18   2.86296755E-02
          19   2.86296755E-02
          20   2.86296755E-02
          21   2.86296755E-02
           1  0.198688358    
           2  0.198688358    
           3  0.198688358    
           4  0.198688358    
           5  0.198688358    
           6  0.198688358    
           7  0.198688358    
           8  0.198688358    
           9  0.198688358    
          10  0.198688358    
          11  0.198688358    
          12  0.198688358    
          13  0.198688358    
          14  0.198688358    
          15  0.198688358    
          16  0.198688358    
          17  0.198688358    
          18  0.198688358    
          19  0.198688358    
          20  0.198688358    
           1   1.99733712E-02
           2   1.99733712E-02
           3   1.99733712E-02
           4   1.99733712E-02
           5   1.99733712E-02
           6   1.99733712E-02
           7   1.99733712E-02
           8   1.99733712E-02
           9   1.99733712E-02
          10   1.99733712E-02
          11   1.99733712E-02
          12   1.99733712E-02
          13   1.99733712E-02
          14   1.99733712E-02
          15   1.99733712E-02
          16   1.99733712E-02
          17   1.99733712E-02
          18   1.99733712E-02
          19   1.99733712E-02
          20   1.99733712E-02
          21   1.99733712E-02
           1   1.12878084E-02
           2   1.12878084E-02
           3   1.12878084E-02
           4   1.12878084E-02
           5   1.12878084E-02
           6   1.12878084E-02
           7   1.12878084E-02
           8   1.12878084E-02
           9   1.12878084E-02
          10   1.12878084E-02
          11   1.12878084E-02
          12   1.12878084E-02
          13   1.12878084E-02
          14   1.12878084E-02
          15   1.12878084E-02
          16   1.12878084E-02
          17   1.12878084E-02
          18   1.12878084E-02
          19   1.12878084E-02
          20   1.12878084E-02
          21   1.12878084E-02
          22   1.12878084E-02
          23   1.12878084E-02
          24   1.12878084E-02
          25   1.12878084E-02
          26   1.12878084E-02
          27   1.12878084E-02
          28   1.12878084E-02
          29   1.12878084E-02
           1   1.71227660E-02
           2   1.71227660E-02
           3   1.71227660E-02
           4   1.71227660E-02
           5   1.71227660E-02
           6   1.71227660E-02
           7   1.71227660E-02
           8   1.71227660E-02
           9   1.71227660E-02
          10   1.71227660E-02
          11   1.71227660E-02
          12   1.71227660E-02
          13   1.71227660E-02
          14   1.71227660E-02
          15   1.71227660E-02
          16   1.71227660E-02
          17   1.71227660E-02
          18   1.71227660E-02
          19   1.71227660E-02
          20   1.71227660E-02
          21   1.71227660E-02
          22   1.71227660E-02
          23   1.71227660E-02
          24   1.71227660E-02
          25   1.71227660E-02
          26   1.71227660E-02
          27   1.71227660E-02
          28   1.71227660E-02
          29   1.71227660E-02
          30   1.71227660E-02
          31   1.71227660E-02
          32   1.71227660E-02
          33   1.71227660E-02
          34   1.71227660E-02
          35   1.71227660E-02
           1   2.64868536E-03
           2   2.64868536E-03
           3   2.64868536E-03
           4   2.64868536E-03
           5   2.64868536E-03
           6   2.64868536E-03
           7   2.64868536E-03
           8   2.64868536E-03
           9   2.64868536E-03
          10   2.64868536E-03
          11   2.64868536E-03
          12   2.64868536E-03
          13   2.64868536E-03
          14   2.64868536E-03
          15   2.64868536E-03
           1   7.93798640E-02
           2   7.93798640E-02
           3   7.93798640E-02
           4   7.93798640E-02
           5   7.93798640E-02
           6   7.93798640E-02
           7   7.93798640E-02
           8   7.93798640E-02
           9   7.93798640E-02
          10   7.93798640E-02
          11   7.93798640E-02
          12   7.93798640E-02
          13   7.93798640E-02
          14   7.93798640E-02
          15   7.93798640E-02
          16   7.93798640E-02
           1   2.61195134E-02
           2   2.61195134E-02
           3   2.61195134E-02
           4   2.61195134E-02
           5   2.61195134E-02
           6   2.61195134E-02
           7   2.61195134E-02
           8   2.61195134E-02
           9   2.61195134E-02
          10   2.61195134E-02
          11   2.61195134E-02
          12   2.61195134E-02
          13   2.61195134E-02
          14   2.61195134E-02
          15   2.61195134E-02
          16   2.61195134E-02
          17   2.61195134E-02
          18   2.61195134E-02
          19   2.61195134E-02
          20   2.61195134E-02
          21   2.61195134E-02
