# Supplementary material for: Revealing biases in the sampling of ecological interaction networks
Source: PeerJ. 2019 Sep 2;7:e7566. doi: 10.7717/peerj.7566 (PMC6727833; doi:10.7717/peerj.7566)
Supplement: Supplemental Information 6 [file peerj-07-7566-s006.zip › Python-Package/README.txt]

INSTRUCTIONS TO USE THE BUILD-AND-SAMPLE NETWORK PACKAGE

—————————————————————————————————————————————————————————————————————

GENERAL INFORMATION

Most of the information contained here is also available as comments in the python 
files EcoNetGen.py and EcoNetSampler.py

** FORTRAN **

The package includes routines in fortran (FortranNetGen.f90 and FortranNetSampling.f90) 
and python (NetGen.py and NetSampler.py). Although the user will run only the python 
scripts, it is necessary to have fortran installed. The gnu fortran automatically installed 
in linux and is freely available for Mac users here:

http://hpc.sourceforge.net/

The package contains the compiled fortran codes (extension .so) but if your operating 
system is not Mac OS X you might need to recompile them. To do that, open a terminal, move 
to the directory where the fortran files are and type the commands:

f2py -c --fcompiler=gnu95 -m FortranNetGen FortranNetGen.f90

and

f2py -c --fcompiler=gnu95 -m FortranSampling FortranSampling.f90

This will generate appropriate .so files that are called from python.

** PYTHON **

For MAC users we recommend the python Canopy distribution, which can be obtained from:

https://www.enthought.com/products/canopy/

After installing Canopy make sure you update the package (Tool -> Package Manager)
and install the package networkx needed for plotting.


For linux users we recommend running the python scripts from a command line window (see below)


—————————————————————————————————————————————————————————————————————

THE PACKAGE

Unzipping the package creates 7 files and 3 sub-directories as follows:

Files:
1) FortranNetGen.f90  - fortran subroutines for network generation
2) FortranNetGen.s0 - compiled subroutine called from NetGen.py
3) FortranSamplina.f90  - fortran subroutines for network generation
4) FortranSampling.s0 - compiled subroutine called from NetSampler.py

5) EcoNetGen.py - python script to create a new modular network
6) EcoNetSampler.py - python script to sample a previously existing network

7) README.txt - this file

Subdirectories;
1) input - contains the file seed.in used by the random number generator
2) output_gen - contains the files created by NetGen
3) output_sampled - contains the files created by NetSampler


—————————————————————————————————————————————————————————————————————


RUNNING THE PYHTON CODES:

MAC USERS

1) Open Canopy
2) Load the files: EcoNetGen.py and EcoNetSampler.py
3) In the lower canopy window go to the directory containing the files
4) run EcoNetGen.py to create a network
6) run EcoNetSampler.py to sample a previously created network with your method of choice

LINUX USERS

!) open a terminal in the directory containing the unzipped files
2) type:  python EcoNetGen.py 
3) type:  python EcoNetSampler.py

Note that the terminal freezes after showing the plots on the screen. To unlock the terminal
simply close the plot windows. The plots will be saved in the output directories. 


—————————————————————————————————————————————————————————————————————

RUNNING EcoNetGen:

Enter the following parameters 
1) network name
2) network size and average module size
3) module and submodule minimum sizes (submodules are used for bipartite and tripartite modules)
4) network type
	 0 = mixed
	 1 = random
	 2 = scalefree
	 3 = nested
	 41 = bi-partite nested
	 42 = bi-partite random
	 51 = tri-trophic bipartite nested-random
	 52 = tri-trophic bipartite nested-bipartite nested
5) average degree
6) global and local  network rewiring probabilities
7) module probabilities for types 1 to 51 (used for mixed networks, net_type = 0)

OUTPUT FILES in output_gen subdirectory:
     name_net.txt - list of connected nodes of the network
     name_prop.txt - main properties of the network
     name_adj.txt - adjacency matrix

     name_net.png - plot of the network
     name_adj.png - plot of the adjacency matrix

     log_gen.txt - list of all networks created with NetGen by the user 

where "name" is the network name specified by the user.

Three examples of networks are provided. 

MAKE SURE YOU CHANGE THE NETWORK NAME EVERY TIME YOU RUN THE PROGRAM, OTHERWISE YOU
WILL OVERWRITE THE PREVIOUS DATA.


—————————————————————————————————————————————————————————————————————

RUNNING EcoNetSampler:

Enter the following parameters 
1) network name (name specified when NetGen was ran)
2) output file name 
3) sampling criteria for key nodes and neighbors
	 criterion for key nodes
	 	 0 for random
		 1 for lognormal
		 2 for Fisher log series
		 3 for exponential
		 4 for degree
		 5 for module

	 criterion for neighbors
		 0 = random
		 1 = weighted according to exponential distribution
4) initial number of key nodes to be sampled = mi
5) final number of key nodes = mf
6) step = delta-m (key nodes are sampled from mi to mf at steps of delta-m
7) number of realizations nr
8) number of first neighbors or fraction of first neighbors to include
	 if 0 < anfn <= 1 it is interpreted as a fraction of the total number of neighbors
	 otherwise as the number of neighbors
	 to add all neighbors use 1.0
	 to add 1 neighbor per node use 1.1
	 to add 2 neighbours use 2, etc
9) number of modules to exclude
10) list of modules to exclude (max 10 modules; only the first numb_hidden are used)


OUTPUT FILES in output_sampled subdirectory:

	name_net_out_name.txt  -- output file with sampled data
        abund.txt / degree.txt / module.txt  - sampling probabilities
        name_net_out_name_sampled.txt  --  sampled network
        name_net_out_name_links.txt -- links in red or blue if in sampled net or not
        name_net_out_name_nodes.txt  --  nodes in red or blue if belong sampled net or not

        name_net_out_name_full_and_sampled_net.png - full network (blue) with sampled nodes and connections (red)
        name_net_out_name_full_and_sampled_adj.png - full adjacency matrix (blue) with sampled connections (red)
        name_net_out_name_sampled_net.png - sampled network
        name_net_out_name_sampled_adj.png - adjacency matrix of sampled network

	log_sampled.txt - a list of all samplings created, along with the most important parameters
        
All names are composed by the network name followed by the output file name (specified by the user).
This makes it easy to identify the network and sampling method the data refers to. 

As an example, network mixed03 was sampled according to degree with nfn=5 and m=10, 20, …, 100.

MAKE SURE YOU USE THE CORRECT NETWORK NAME AND CHANGE THE OUTPUT FILE NAME EVERY TIME YOU RUN THE PROGRAM, 
OTHERWISE YOU WILL OVERWRITE THE PREVIOUS DATA.
