# Supplementary material for: Revealing biases in the sampling of ecological interaction networks
Source: PeerJ. 2019 Sep 2;7:e7566. doi: 10.7717/peerj.7566 (PMC6727833; doi:10.7717/peerj.7566)
Supplement: Supplemental Information 6 [file peerj-07-7566-s006.zip › Python-Package/degree-correlation-key.dat]

           1         305           1           1
           2          92          78           9
           3         375          20           8
           4         512           9           4
           5         609          13           6
           6         360          13           8
           7         226           6           4
           8          85         156          11
           9         755          11           6
          10         350          16           7
           1         133          16           7
           2         990          10           6
           3         838           3           2
           4         648          39           8
           5         727          11           8
           6         661          29           9
           7         662          25           5
           8         625          15           7
           9         513          11           6
          10         430           6           3
           1         924          29           6
           2         877          15           8
           3         329          25           9
           4         524          12           6
           5           2           7           5
           6         110          24           8
           7          88         117          10
           8         122          19           9
           9         921          31          11
          10         814          25           7
           1         509          14           8
           2         614          10           6
           3          42          11           6
           4         112          21           9
           5          36           7           6
           6         108          23           8
           7         154          12           7
           8         373          28           9
           9         641          32           8
          10         572          11           7
           1         365          10           6
           2         436          34           9
           3         665          15           8
           4         187           9           5
           5         712          11           7
           6         115          21           9
           7         329          25           5
           8         654          32          10
           9         582           9           6
          10         841          21           9
           1         604          12           6
           2          88         117          10
           3         852           9           6
           4         675          14           6
           5         323          24           9
           6         751          15           7
           7         750          14           8
           8          95          60          10
           9         640          23           9
          10         546           9           6
           1         134          15           6
           2          91          85          10
           3         346          16           6
           4          83         181          11
           5         390          14           6
           6         722          12           8
           7         517          13           6
           8         774           8           6
           9         199           9           5
          10          96          54          10
           1         939          15           7
           2          90          93          10
           3         104          24           8
           4         335          20           9
           5         651          26           8
           6          94          59          10
           7         575          17           8
           8         554          12           7
           9         387          22           7
          10          81         228          10
           1         783           5           3
           2         281           4           2
           3         384          23           9
           4         642          37          10
           5         922          30           7
           6         209           7           5
           7         438          30          10
           8          76           5           3
           9         479           3           3
          10          91          85          10
           1         925          17           8
           2         737          18           8
           3         399          12           6
           4         434          39           9
           5          86         144          10
           6         650          36          10
           7         969           7           3
           8         247           5           4
           9         771          13           8
          10         921          31           9
           1         209           7           6
           2         715          12           6
           3         405          15           8
           4         436          34           9
           5         350          16           7
           6          82         204          13
           7         538           6           4
           8         863           6           4
           9         133          16           8
          10         118          18           7
           1         707          13           8
           2         207           6           4
           3         840          27           9
           4         739          19           9
           5          89         105          10
           6         653          35           9
           7         322          30           8
           8         263           3           3
           9         131          22           8
          10         162          11           7
           1         535          16           6
           2          98          46          10
           3          57          13           8
           4         804           9           5
           5          82         204           9
           6         169          13           8
           7         869           3           2
           8          83         181          10
           9         737          18           8
          10         823          11           6
           1         811          13           5
           2         328          19           8
           3         169          13           7
           4          86         144          12
           5         655          29           8
           6         579          16           7
           7          94          59           6
           8         839          25          10
           9         193           9           8
           1         487           7           5
           2         513          11           6
           3          91          85           9
           4         225           8           5
           5         676          18           9
           6         323          24           7
           7         842          21           7
           8         525          13           8
           9          78          14           6
          10         637           8           4
           1         932          16           7
           2         674          17           9
           3         657          29           9
           4         886           7           4
           5          79           5           4
           6         873          22          10
           7          96          54           9
           8         175          13           8
           9         937          13           8
          10         373          28           8
           1         410          12           7
           2         742          17           5
           3         757          14           6
           4         141          15           7
           5         725          10           6
           6         416          27           7
           7          91          85          10
           8         787           8           5
           9         347          14           7
          10         504          13           8
           1          86         144          10
           2         649          30           9
           3         345          13           8
           4         790           5           4
           5         393          18           9
           6         831           4           2
           7         397          16           8
           8         135          18           8
           9         442          17           5
          10         140          16           7
           1         772          11           8
           2          82         204          11
           3         381          19           8
           4         466          12           7
           5         159          10           8
           6          97          46          10
           7          96          54          11
           8         175          13           8
           9         584          12           7
          10         642          37           9
           1         572          11           7
           2         624          11           8
           3          82         204          10
           4          24           8           5
           5         841          21           9
           6         933          15           6
           7         486          10           7
           8         372          25           7
           9         165          11           7
          10          89         105          10
           1         653          35           8
           2         110          24           7
           3         812          29           9
           4         122          19           7
           5         870          32           7
           6         986           9           7
           7         377          27           9
           8          36           7           5
           9         284           3           3
          10         108          23           9
           1          92          78           9
           2         649          30           9
           3         650          36          10
           4          21          12           6
           5         154          12           7
           6          83         181          10
           7          65           9           6
           8         185          11           7
           9         420          18           8
          10         818          16           8
           1         811          13           7
           2         268           5           3
           3         815          22           8
           4         776           8           5
           5         845          14           8
           6         252           4           3
           7         614          10           5
           8         932          16           7
           9         367          10           7
          10         435          35           9
           1         543           9           6
           2          88         117          11
           3         777          14           8
           4         648          39          10
           5         209           7           5
           6         609          13           6
           7          28          10           6
           8         438          30           8
           9         163          12           7
           1         354          14           9
           2          87         125          11
           3         771          13           8
           4         108          23           9
           5         158          14           8
           6         730          11           7
           7         425          10           9
           8         643          32           7
           9         820          12           6
           1         444          13           6
           2         547          11           6
           3         132          17           8
           4         501          12           8
           5          97          46           8
           6         775          15           9
           7          92          78           8
           8         118          18          10
           9         347          14           6
          10           9           4           2
           1         459          26           7
           2         244           3           2
           3          87         125          10
           4         438          30           9
           5         559          11           5
           6         812          29           8
           7         946           9           6
           8         840          27           8
           9         350          16          10
          10         653          35           9
           1         366          12           7
           2         822           8           5
           3         779          11           7
           4          89         105          10
           5         550          10           8
           6          22          13           6
           7         946           9           6
           8          94          59           9
           9         870          32          10
           1         350          16           8
           2         735          20           9
           3         825           7           4
           4         222           7           6
           5         101          33           9
           6          22          13           8
           7         652          31           9
           8         871          29           8
           9         201           8           5
          10         108          23           9
           1         924          29           7
           2          87         125          10
           3         334          24           9
           4         355          12           6
           5         662          25           8
           6          92          78          10
           7         819          13           9
           8         120          18           8
           9         337          20           7
          10         203           9           7
           1         645          40           9
           2          81         228          11
           3         661          29           9
           4         130          16           8
           5         753          16           6
           6         171          12           5
           7         919          40          10
           8         467          10           6
           9         570           9           5
           1         650          36           9
           2         874          21           9
           3         991           8           5
           4         787           8           5
           5          89         105          11
           6         614          10           8
           7         410          12           8
           8         693          16           7
           9         115          21           7
          10          91          85           9
           1         142          18           8
           2         566           8           5
           3         822           8           5
           4         570           9           7
           5         460          19           8
           6          84         169          12
           7         343          15           9
           8          94          59          11
           9         639          13           8
          10         169          13           6
           1         930          16           8
           2         433          41          10
           3         465          14           8
           4          86         144          11
           5         157          12           5
           6          84         169          11
           7          90          93           9
           8         982          16           8
           9         814          25          10
          10         168          11           6
           1         645          40          10
           2         448          11           7
           3         370          23           8
           4          87         125           9
           5         879          16           8
           6         331          31           9
           7         641          32           9
           8         829           5           3
           9         863           6           4
          10         164          12           7
           1         220           7           5
           2          85         156           9
           3         929          19          10
           4         688          13           7
           5         373          28           9
           6         346          16          10
           7         354          14           9
           8         627          12           7
           9          91          85           9
          10         879          16          11
           1         507           6           6
           2          81         228          10
           3         648          39          11
           4         918          44          10
           5         556           8           7
           6         653          35           9
           7         355          12           6
           8         842          21           9
           9         326          29           9
          10         728          11           6
           1         202           6           4
           2          18          17           8
           3         451          10           7
           4         773           9           5
           5         709          17           8
           6          87         125          11
           7         132          17           9
           8         701          10           8
           9         179          12           8
          10         840          27          10
           1         437          33           8
           2         809          11           6
           3         725          10           7
           4         122          19           7
           5          86         144          10
           6         405          15           7
           7         642          37           9
           8         525          13           6
           9          63          12           8
          10         490          10           6
           1         641          32           7
           2         179          12           6
           3         625          15          10
           4         241           4           4
           5         957           6           4
           6         334          24           9
           7         546           9           6
           8         129          17           7
           9         287           2           1
          10         345          13           7
           1         156          12           6
           2          84         169          11
           3         729          10           7
           4         703          13           6
           5         727          11           6
           6          14          21           5
           7         504          13           5
           8          88         117          11
           9         618           6           4
          10         614          10           7
           1         129          17           7
           2         841          21          10
           3         628           9           8
           4         584          12           7
           5          85         156          10
           6         376          25           9
           7         641          32           7
           8         855           6           4
           9         779          11           8
          10         987          14           8
           1          81         228          10
           2         369          21           9
           3         966          12           7
           4          90          93           8
           5         259           5           4
           6          92          78           9
           7         363          11           6
           8         923          28           9
           9         877          15           6
          10          57          13           9
           1         655          29           8
           2          17          22           7
           3         424          10           7
           4         349          12           6
           5         357          13           8
           6         940          10           6
           7         206           6           4
           8         164          12           6
           9         764          10           4
          10         110          24           8
           1         865           2           1
           2         100          34           9
           3          84         169          10
           4         839          25          10
           5         667          31           9
           6         257           7           5
           7          91          85           9
           8         799          12           8
           9         772          11           7
          10          81         228          10
           1         401          14           9
           2         951          10           5
           3         654          32           7
           4          83         181          10
           5         600          13           6
           6         788          11           9
           7         377          27           8
           8         882           8           3
           9         606          10           6
          10         421          15           8
           1         703          13           8
           2         436          34          11
           3          27          11           9
           4         743          21           9
           5         948          10           6
           6         281           4           4
           7         428           7           5
           8         454           4           3
           9         377          27           8
          10         518          13           7
           1         333          24           7
           2          85         156          10
           3         495          13           7
           4         964           9           5
           5         148          14           7
           6          86         144           8
           7         534          10           8
           8          98          46           9
           9         682          15           8
          10         885           8           5
           1         642          37          10
           2         645          40           9
           3          47           8           5
           4         490          10           7
           5         440          22           8
           6         341          14           7
           7         655          29           9
           8         954           8           5
           9         848          11           6
           1         856           8           7
           2         446          13           6
           3          84         169          10
           4         401          14           8
           5         712          11           7
           6         328          19           8
           7         662          25          10
           8         692          13           5
           9          92          78          10
          10          67          11           7
           1         510           9           5
           2         905           2           2
           3         602          14           7
           4         101          33           9
           5         601          13           7
           6         380          31           9
           7         696          11           8
           8         691          18           8
           9         667          31           6
          10         484           9           4
           1         468          10           7
           2         439          24           6
           3         383          17           7
           4         137          16           6
           5          96          54           9
           6         601          13           8
           7         124          17           7
           8         434          39          11
           9          79           5           4
          10         215           7           4
           1         372          25           9
           2         326          29           8
           3         466          12           9
           4         190           8           6
           5          41          11           7
           6         627          12           7
           7         642          37           9
           8         744          20           7
           9         928          19           9
          10         411          12           7
           1         339          22           6
           2         118          18           9
           3         433          41           8
           4          83         181           9
           5          97          46          11
           6         993          15           6
           7         746          20           8
           8          86         144          10
           9         646          43           8
          10         971           8           5
           1         735          20           9
           2         336          16           8
           3         706          12           8
           4         381          19           8
           5         684          16           8
           6         787           8           6
           7         251           8           6
           8         634           9           7
           9         674          17           7
          10         345          13           7
           1         555           6           2
           2         959          10           6
           3         541          11           6
           4         346          16           7
           5          63          12           6
           6         117          20           8
           7         993          15           8
           8         853           7           4
           9          96          54          12
          10         127          17           8
           1          82         204          11
           2         388          15           8
           3         137          16           8
           4         986           9           5
           5         919          40           9
           6         782           8           5
           7         323          24           8
           8         658          34          10
           9         455           5           3
          10          83         181          10
           1         589           9           6
           2         700          15           8
           3         548           8           5
           4         176           9           5
           5         597          13           8
           6          84         169          10
           7         773           9           6
           8          81         228          10
           9         652          31          10
          10          90          93          11
           1         339          22           9
           2         577          15           8
           3         711          13           7
           4          85         156          10
           5         654          32           8
           6         658          34           8
           7         351          16           6
           8         618           6           4
           9         641          32           8
          10         449           9           6
           1         654          32           9
           2          85         156          11
           3         739          19           8
           4          87         125          10
           5          28          10           7
           6         106          24           9
           7         332          24           9
           8         974          14           8
           9          77          12           6
          10         819          13           7
           1         750          14           6
           2         836           2           1
           3          88         117          11
           4         753          16          10
           5         448          11           7
           6         988           7           4
           7         391          15           8
           8         854           7           4
           9         226           6           3
          10         382          23          10
           1         573           6           5
           2         743          21           8
           3         130          16           6
           4         659          23           9
           5         121          18          10
           6         709          17           8
           7         920          30           9
           8          85         156          10
           9         641          32          10
           1          85         156          12
           2         742          17           7
           3         347          14           7
           4         382          23           8
           5         161          13           7
           6          91          85          10
           7         465          14           8
           8         211           8           6
           9         403          13           7
          10         934          15           8
           1         239           6           5
           2         112          21           9
           3         458          25           8
           4         337          20           7
           5         656          24           7
           6          91          85          11
           7         759          11           7
           8          88         117           9
           9         447           9           5
          10         371          27           9
           1         379          29           8
           2         536           8           5
           3         502          13           7
           4         775          15           6
           5         736          20           8
           6         874          21           9
           7         922          30           9
           8         658          34           8
           9          69           8           5
          10         548           8           5
           1         760          14           6
           2          81         228          11
           3         111          20           8
           4         746          20           8
           5         230           5           4
           6         382          23           8
           7         797          17           6
           8         726          11           4
           9          64           6           4
          10         378          22           9
           1         923          28           8
           2         561          13           6
           3         131          22           8
           4         768           9           6
           5         595           9           5
           6         337          20           8
           7          93          72          11
           8         446          13           8
           9         731           9           7
          10         872          26          10
           1         525          13           7
           2          88         117          11
           3         199           9           7
           4         351          16           9
           5         878          13           6
           6         364          11           7
           7         561          13           7
           8         518          13           8
           9         642          37          10
          10         381          19           9
           1         728          11           7
           2          92          78          10
           3         839          25           7
           4         495          13           7
           5         376          25           8
           6         461          19           9
           7         356          11           8
           8         336          16           7
           9          91          85          10
          10         873          22           8
           1         533           4           3
           2          15          25           7
           3          86         144          10
           4         668          33          10
           5          95          60          10
           6         735          20           8
           7         350          16           7
           8          93          72          10
           9         439          24           8
          10         652          31           8
           1         441          22           8
           2         776           8           6
           3         645          40          10
           4          58          15           8
           5         153          11           6
           6         329          25           7
           7         945          12           7
           8         379          29           7
           9         348          11           7
          10         462          16           9
           1         152          13           4
           2         185          11           6
           3         693          16           6
           4         890           4           4
           5         999          12           7
           6         877          15           7
           7         546           9           5
           8         433          41           9
           9         132          17           8
          10          68          15           8
           1         682          15           8
           2         422          15           7
           3         946           9           4
           4          17          22           9
           5         450           7           4
           6         329          25           7
           7         176           9           5
           8         151          11           8
           9         799          12           6
          10         203           9           5
           1         325          25          10
           2         665          15           8
           3          81         228          10
           4         879          16          10
           5         647          36           8
           6          85         156           9
           7         878          13           7
           8         605          10           5
           9          46          15           6
          10         877          15           7
           1         841          21           9
           2         324          31           8
           3         648          39          11
           4         419          18           9
           5         325          25           8
           6         617           9           5
           7         172          10           5
           8         662          25           7
           9         827           6           5
           1         509          14           8
           2         433          41          10
           3          82         204          11
           4         340          18           7
           5         197          10           7
           6         791          10           5
           7         818          16           9
           8         991           8           7
           9         813          30           8
           1          96          54           9
           2         842          21           7
           3         492           8           5
           4         181          11           7
           5         873          22           9
           6         860           5           3
           7         659          23           8
           8         657          29          10
           9         936          14           8
          10         613          14           5
           1         795          12          10
           2         761          10           7
           3          32          12           8
           4          81         228          11
           5         130          16           9
           6          83         181          10
           7         467          10           7
           8         990          10           5
           9         649          30          10
          10         682          15           7
           1         388          15           8
           2         524          12           8
           3          14          21           7
           4          96          54           8
           5         955           8           5
           6         817          16          10
           7         536           8           6
           8          84         169          10
           9         678          14           9
          10         597          13           8
           1          84         169          10
           2         113          19           6
           3         314           1           1
           4         360          13           8
           5         929          19           8
           6          97          46          11
           7         468          10           9
           8         760          14           8
           9         943          16           7
          10         117          20          10
           1         575          17           8
           2         580           9           7
           3         688          13           6
           4         608           3           2
           5         443          17           8
           6         131          22           9
           7         616           8           5
           8         568          10           5
           9         823          11           6
          10         876          18           8
           1         887           6           4
           2         844          17           6
           3         970          10           6
           4         445          14           7
           5         201           8           5
           6         854           7           5
           7          82         204          10
           8          66           9           7
           9          87         125          10
          10         646          43           9
           1          83         181          10
           2          85         156           9
           3         376          25           8
           4         112          21           8
           5         923          28          10
           6         857           6           3
           7         654          32           9
           8         558           7           5
           9         366          12           7
           1          55          10           7
           2         392          18           7
           3         539          12           7
           4         923          28          10
           5          88         117          10
           6         367          10           5
           7         384          23           9
           8         131          22           8
           9         446          13           8
          10         971           8           5
           1          74           8           6
           2         435          35           7
           3         798           9           6
           4         681          15           7
           5          81         228          10
           6         599          10           7
           7         992          10           7
           8         739          19           9
           9         348          11           7
          10         267           4           2
           1          81         228          11
           2          84         169          12
           3          93          72          10
           4         243           5           3
           5         674          17           8
           6          39           7           6
           7         106          24           9
           8         495          13           9
           9         382          23           8
          10         322          30           9
           1         174           8           6
           2         111          20           8
           3         643          32           9
           4         812          29           9
           5         937          13           7
           6         745          19           8
           7         103          28           8
           8         559          11           7
           9         330          32           9
          10         117          20           7
           1         167          10           4
           2         335          20           6
           3         340          18           9
           4         228           5           3
           5         131          22           8
           6          94          59          11
           7         216           6           4
           8         989          14           7
           9         350          16           7
          10         732          12           9
           1         416          27           9
           2         962           8           5
           3         272           3           3
           4         386          17           7
           5         267           4           1
           6         852           9           6
           7         644          38           9
           8         524          12           6
           9         103          28           8
          10          90          93          10
           1         808          10           8
           2          86         144           9
           3         603          20           8
           4         448          11           5
           5          47           8           5
           6         392          18           7
           7         918          44          10
           8         466          12           7
           9         785           8           6
          10         769          11           6
           1         725          10           8
           2          25          11           7
           3         102          31           8
           4          17          22           8
           5         903           3           2
           6         722          12           7
           7         410          12           9
           8         125          17           9
           9          83         181          11
          10         330          32           7
           1          83         181          10
           2         756          12           9
           3         673          17           7
           4          81         228          10
           5         765           9           6
           6         104          24           8
           7         645          40           9
           8         717          11           7
           9         810           3           1
          10         806          11           9
           1         919          40          10
           2         523          14           6
           3         223           7           4
           4          82         204           9
           5         884           7           4
           6         631          11           6
           7         644          38          10
           8         101          33           9
           9         813          30           9
          10         728          11           5
           1         745          19           8
           2         425          10           6
           3         342          14           7
           4         170          10           8
           5          84         169          10
           6         682          15           9
           7         103          28           9
           8         554          12           7
           9         865           2           2
          10         702          15           7
           1         883           8           5
           2          63          12           6
           3         360          13           7
           4          96          54          10
           5         720          12           5
           6         168          11           9
           7         106          24           9
           8         871          29           7
           9         339          22          10
          10         670          17           8
           1         168          11           5
           2         924          29           9
           3          96          54           9
           4          72           6           3
           5         963           9           7
           6         112          21           9
           7         722          12           7
           8         366          12           8
           9         563          12           6
          10         115          21           9
           1         146          14           6
           2         510           9           6
           3          81         228          11
           4          98          46          10
           5          90          93           8
           6         870          32           8
           7         711          13           7
           8         525          13           7
           9          55          10           7
          10         920          30           7
           1          88         117           9
           2         127          17           8
           3         922          30          10
           4         498           9           6
           5         683          18           9
           6         321          19           9
           7          40          10           7
           8         675          14           9
           9         876          18           8
          10         117          20           8
           1         132          17          10
           2         380          31          11
           3          82         204          11
           4          85         156          11
           5         398          11           9
           6         100          34           8
           7         452           6           3
           8         196          10           8
           9         107          19          10
          10         781           5           4
           1         656          24           8
           2         749          13           6
           3         711          13           8
           4          84         169          10
           5          81         228          10
           6         505           9           5
           7         876          18          10
           8           1          12           7
           9         966          12           8
          10         989          14           7
